# Supplementary material for: DDI2 Is a Ubiquitin-Directed Endoprotease Responsible for Cleavage of Transcription Factor NRF1
Source: Mol Cell. 2020 Jul 16;79(2):332–341.e7. doi: 10.1016/j.molcel.2020.05.035 (PMC7369636; doi:10.1016/j.molcel.2020.05.035)
Supplement: Table S1. Mass Spectrometry of Ubiquitylated Proteins Associated with DDI2, Related to Figure 3 [file mmc2.xlsx]

## Sheet: Sheet1
Majority protein IDs	Protein names	Gene names	log2(Ratio H/L) Mix1 Slice01	log2(Ratio H/L) Mix1 Slice02	log2(Ratio H/L) Mix1 Slice03	log2(Ratio H/L) Mix1 Slice04	log2(Ratio H/L) Mix1 Slice05	log2(Ratio H/L) Mix1 Slice06	log2(Ratio H/L) Mix1 Slice07	log2(Ratio H/L) Mix1 Slice08	log2(Ratio H/L) Mix1 Slice09	log2(Ratio H/L) Mix1 Slice10	log2(Ratio H/L) Mix1 Slice11	log2(Ratio H/L) Mix1 Slice12	log2(Ratio H/L) Mix1 Slice13	log2(Ratio H/L) Mix1 Slice14	log2(Ratio H/L) Mix1 Slice15	log2(Ratio H/L) Mix1 Slice16	log2(Ratio H/L) Mix1 Slice17	log2(Ratio H/L) Mix1 Slice18	log2(Ratio H/L) Mix1 Slice19	log2(Ratio H/L) Mix1 Slice20	log2(Ratio H/L) Mix2 Slice01	log2(Ratio H/L) Mix2 Slice02	log2(Ratio H/L) Mix2 Slice03	log2(Ratio H/L) Mix2 Slice04	log2(Ratio H/L) Mix2 Slice05	log2(Ratio H/L) Mix2 Slice06	log2(Ratio H/L) Mix2 Slice07	log2(Ratio H/L) Mix2 Slice08	log2(Ratio H/L) Mix2 Slice09	log2(Ratio H/L) Mix2 Slice10	log2(Ratio H/L) Mix2 Slice11	log2(Ratio H/L) Mix2 Slice12	log2(Ratio H/L) Mix2 Slice13	log2(Ratio H/L) Mix2 Slice14	log2(Ratio H/L) Mix2 Slice15	log2(Ratio H/L) Mix2 Slice16	log2(Ratio H/L) Mix2 Slice17	log2(Ratio H/L) Mix2 Slice18	log2(Ratio H/L) Mix2 Slice19	log2(Ratio H/L) Mix2 Slice20	log2(Ratio H/L) Mix3 Slice01	log2(Ratio H/L) Mix3 Slice02	log2(Ratio H/L) Mix3 Slice03	log2(Ratio H/L) Mix3 Slice04	log2(Ratio H/L) Mix3 Slice05	log2(Ratio H/L) Mix3 Slice06	log2(Ratio H/L) Mix3 Slice07
P06733	Alpha-enolase	ENO1	-4.99351	-4.25862	-3.6775	-4.23452	-3.6375	-3.72675	-1.62879	-3.06975	-2.77044	-3.04609	-1.34278	-0.017271	0.0511633	-0.0228447	-0.494922	-0.396327	-0.0980114	-0.304362	-0.99137	-0.527824	-5.33707	-2.17033	-3.25567	-3.54268	-3.86668	-2.84757	-3.24605	-2.97687	-2.06347	-2.66667	-0.835857	0.117562	0.191942	0.0433446	-0.342031	-1.39456	-4.8737	0.0143553	-1.2105	-1.71857	-3.47767	-1.04713	-1.98137	-3.03091	-4.18576	-2.01572	-1.53316
P60709	Actin, cytoplasmic 1;Actin, cytoplasmic 1, N-terminally processed	ACTB	-1.22499	-1.32746	-1.1025	-1.06888	-1.63317	-5.48036	-0.505328	-0.674498	-1.37322	-0.720707	-0.57175	-0.656717	-0.278041	-0.0812474	-0.453794	-0.598348	-0.163187	-0.8043	-0.889369	-0.459318	-0.885713	-0.750276	-1.24951	-1.61123	-0.791558	-0.654059	-0.529593	-0.786597	-1.14928	-0.399178	-0.630952	-0.425501	-0.36656	-0.0878253	-0.506619	-0.434695	-2.68103	-0.330755	-0.772801	-0.310576	-0.644961	-0.488188	-1.08884	-0.77868	-0.416404	-0.520873	-0.549367
P62979;J3QS39;J3QTR3;F5H6Q2;F5GYU3;F5H2Z3;F5H265;B4DV12;F5H388;F5H747;F5GXK7;J3QKN0;Q5PY61;Q96C32;P62987;P0CG47;P0CG48;M0R1V7;M0R1M6;M0R2S1;F5GZ39	Ubiquitin-40S ribosomal protein S27a;Ubiquitin;40S ribosomal protein S27a;Ubiquitin-60S ribosomal protein L40;Ubiquitin;60S ribosomal protein L40;Polyubiquitin-B;Ubiquitin;Polyubiquitin-C;Ubiquitin	RPS27A;UBB;UBC;UBA52	-0.641581	0.0193461	-0.136299	-0.105582	0.0124972	-0.321531	-0.0406156	-0.128125	-0.0587585	-0.435651	-0.304184	-0.162525	-0.544014	-0.113036	-0.442046	-0.389073	-1.24229	-1.42725	-0.808614	0.703721	0.596076	1.84093	1.64598	1.61216	0.984917	0.827331	0.513187	0.33754	0.199374	-0.0237684	-0.0139459	-0.07224	-0.439833	-0.228098	-0.595576	-0.393804	NaN	-1.0607	-1.14915	0.620117	-1.98948	-2.23148	-2.30714	-1.05754	-1.26962	-0.897033	-0.661935
P68363	Tubulin alpha-1B chain	TUBA1B	-2.70661	-3.16088	-1.88774	-2.56371	-1.93027	-3.5879	-0.67701	-1.81467	-1.50091	-0.564926	-0.109483	-0.0817359	-0.0639671	-0.08111	-0.351663	-0.367843	-0.00401631	-1.10581	-0.34839	-1.17762	-2.36149	-1.39851	-2.88865	-1.83131	-1.24482	-0.929254	-0.838667	-0.768125	-1.01529	-0.618982	-0.242652	-0.0563411	-0.083447	-0.0393252	-0.323696	-0.332099	NaN	-0.427848	-0.0643592	-0.88454	-2.64855	-3.51197	-2.49046	-1.04659	-2.83815	-0.817155	-0.764322
P68104;Q5VTE0;A0A087WVQ9;A0A087WV01	Elongation factor 1-alpha 1;Putative elongation factor 1-alpha-like 3	EEF1A1;EEF1A1P5	0.399882	0.823505	0.409798	0.407625	0.255199	-3.52989	-0.148833	-1.05191	-0.690638	-0.248896	-0.323047	-0.0973939	-0.0752464	0.0863761	-0.118946	-0.144042	-0.0498153	-1.30829	-0.331463	-0.191722	0.613249	1.02205	0.595408	0.476433	0.0183493	0.0657101	-0.154683	-0.373215	-0.55858	-0.319028	-0.406197	-0.481485	-0.407153	-0.439618	-0.860164	-0.610433	-3.76525	NaN	-0.524272	-0.397486	-0.0338796	-0.0439582	-0.101567	0.320311	-1.15341	0.0419438	-0.12422
P04264;CON__P04264	Keratin, type II cytoskeletal 1	KRT1	-8.92321	-5.94439	-8.21758	-6.50242	-5.76305	-9.26322	-5.92867	-3.31818	-6.11469	-5.44053	-5.1861	-5.13203	-4.9138	-4.36079	-2.16307	-3.87506	-3.11067	-4.93801	-4.35774	-5.86784	-9.82579	-5.71657	-4.5365	-5.88291	-5.16535	-7.02951	-4.29854	-4.16114	-4.54874	-5.88095	-5.65501	-4.7627	-3.69093	-4.02228	-2.47201	-4.28938	NaN	-4.11384	-4.52636	-7.21689	-7.45002	-6.53925	-6.38672	-5.48384	-5.3983	-4.82255	-5.80478
CON__P13645;P13645	Keratin, type I cytoskeletal 10	KRT10	-8.53839	-4.96849	-8.24118	-5.28052	-6.93132	-9.47974	-6.07505	-5.59841	-9.39231	-4.37857	-4.86788	-4.71361	-5.05885	-4.36837	-4.54137	-5.1537	-6.97119	-5.73697	-5.56102	-7.36452	-10.0927	-5.26773	-4.82754	-5.76588	-5.9853	-6.48526	-5.21829	-5.48772	-5.1428	-4.4492	-3.98453	-4.77059	-5.05318	-4.31149	-4.50553	-2.64205	NaN	-6.26868	-4.62551	-5.23422	-6.0324	-6.21218	-4.24641	-4.38848	-5.5854	-4.6668	-4.91798
P07900	Heat shock protein HSP 90-alpha	HSP90AA1	-0.450735	-0.125463	-0.347766	-0.440557	-0.27631	-2.09783	-0.159621	0.12075	0.179384	-0.0187757	0.115566	0.313362	0.185993	0.313362	-0.0371919	0.0124972	0.032242	-0.506168	-0.0876108	0.0261627	-0.182573	0.0465608	-0.394582	-0.155518	-0.118555	-0.122334	0.0234683	0.0751904	0.0915306	0.107688	0.139731	0.265077	0.107688	0.212756	0.112767	0.372952	NaN	NaN	-0.234771	NaN	-0.0118352	0.151469	-0.145031	0.021764	-0.159428	0.165815	0.248899
P14618;B4DNK4;H3BQ34	Pyruvate kinase PKM;Pyruvate kinase	PKM	0.0528332	-0.160105	-0.329722	-0.619958	-2.03268	-2.8779	-0.703924	-1.50996	-1.4808	-0.491064	-0.0380508	-0.408167	-0.49543	-0.352087	-0.153463	-0.400016	-1.43905	NaN	NaN	-1.04421	0.240009	0.373732	-0.301764	-1.4769	-0.690521	-1.41139	-1.51128	-0.577552	-0.51202	-0.227	-0.0110645	0.0556121	-0.0264843	0.0710762	-0.334917	-2.10451	NaN	NaN	-3.25953	NaN	-0.270556	-0.413192	-0.347087	-0.928814	-1.08807	-1.19806	-0.680197
P35908	Keratin, type II cytoskeletal 2 epidermal	KRT2	-7.07964	-4.8358	-8.10212	-5.06111	-4.95054	-5.7096	-4.91672	-5.2255	-7.14642	-5.23727	-4.06869	-4.06912	-5.77549	-4.0891	-5.01089	-3.29803	-4.88594	-3.4607	-3.28349	-4.46645	-6.51279	-4.58658	-4.90626	-5.14479	-7.38063	-5.2757	-2.8581	-5.86145	-4.01455	-6.30176	-3.50306	-3.8638	-3.55112	-4.52291	-3.46196	-4.23289	NaN	-4.45596	-4.13952	-5.44889	-5.90142	-4.96452	-5.192	-4.31528	-4.39979	-4.14586	-3.83638
P11142;E9PKE3;E9PNE6	Heat shock cognate 71 kDa protein	HSPA8	-1.76121	-2.9155	-1.50312	-2.04913	-1.37797	-2.67236	-0.0881934	-0.171872	-0.00788421	0.168899	0.397365	0.432853	0.287118	0.184725	0.361319	0.251446	0.44615	-0.311685	0.538737	0.168899	-1.09641	NaN	NaN	-1.11067	-0.35777	-0.416057	0.0655723	-0.0178406	0.0691523	0.139731	0.133564	0.183074	0.183074	0.173	0.167229	0.103531	-2.46299	NaN	NaN	NaN	-0.298371	NaN	NaN	-0.111259	-0.230702	-0.0884849	0.263155
CON__P02769			-3.2863	-4.27233	-2.32648	NaN	-4.25349	-2.936	-4.34793	-1.71881	-4.23517	-7.66645	-8.83262	-4.86325	-4.06169	-5.66164	-4.58243	-4.42787	NaN	-4.15472	NaN	-5.31939	-2.94998	-2.1442	-1.41958	-3.38967	-3.449	-3.87641	-3.18889	-4.86704	-4.56187	-8.29648	-7.65917	-4.39824	-4.08099	-4.02402	-3.87866	-4.3452	NaN	NaN	NaN	NaN	-2.95188	-1.96044	NaN	-2.62665	-3.45443	-3.79246	-3.21853
P68371	Tubulin beta-4B chain	TUBB4B	-3.3344	-2.77962	NaN	-0.93104	-0.157045	-2.8195	-0.303436	-1.30804	0.0339339	-1.14931	-0.141351	-0.0893595	-0.127415	-0.177751	-0.124094	-0.0148785	-1.26663	-1.0223	-0.339601	-2.40507	NaN	NaN	NaN	-0.537445	-1.01908	-0.506127	-0.814007	-0.773467	NaN	-0.836785	-0.312097	-0.0402595	-0.00285938	-0.0836915	-0.270834	-0.233142	NaN	NaN	-0.126486	NaN	NaN	NaN	NaN	-2.7574	-2.84549	-0.557518	-0.2803
P08238	Heat shock protein HSP 90-beta	HSP90AB1	-0.200913	0.00115371	-0.507911	-0.442928	-0.327656	-2.43277	-0.230719	0.0500489	0.103934	0.00719549	-0.0931402	0.0798389	0.146786	0.250355	0.11836	NaN	NaN	NaN	NaN	NaN	0.0710762	0.247563	-0.278636	-0.197997	-0.239941	-0.100036	-0.196955	0.0361869	0.0652966	-0.0662008	0.0270125	0.346758	0.0936954	0.255199	0.184852	0.25544	NaN	NaN	NaN	NaN	-0.11713	-0.112132	-0.000923584	-0.0397255	0.0858326	0.228973	0.102725
P62805	Histone H4	HIST1H4A	-2.34982	NaN	-2.94475	-2.09209	-2.78787	-5.87713	NaN	NaN	2.85246	-2.56653	-1.55097	NaN	-1.47473	-1.62714	-1.81873	-2.04955	-2.90196	-3.27104	-2.26022	-1.0255	-2.53425	NaN	-2.17358	-2.1245	-1.33628	-2.02421	NaN	-2.52558	-1.37336	-2.02926	NaN	NaN	-1.86302	NaN	-2.39547	-1.96629	-2.94931	NaN	-1.88332	-0.98319	-3.4036	NaN	NaN	-2.6559	-2.47995	-2.84986	-1.69227
P00338;F5GYU2;F5GXY2	L-lactate dehydrogenase A chain	LDHA	0.0100636	0.607674	0.489646	0.354678	-0.772703	-2.94875	NaN	-1.60204	NaN	NaN	-1.39943	NaN	NaN	-1.30879	-0.337576	0.135009	0.27453	0.0326651	0.137241	0.132511	0.474254	0.553459	0.443394	0.234992	-1.90002	-1.80218	-1.30418	-0.661091	NaN	-1.23267	-1.69082	NaN	NaN	-0.389697	-0.00251245	0.208018	NaN	0.442439	0.300299	0.067501	0.0612924	0.169412	0.248292	-0.028381	-0.987961	-1.51837	NaN
ENSBTAP00000025008;Q9H4B7	Q5JP53;P07437;Q5ST81	Tubulin beta chain	-3.30401	-3.00162	NaN	-3.62524	-2.91322	-2.91583	NaN	NaN	-1.06951	NaN	-0.0739702	-0.0256469	-0.250663	-0.555481	-0.239668	-1.32833	-4.19496	NaN	-0.981622	-4.31244	-3.69309	-2.64359	-3.01205	-2.71957	-1.8823	-1.20729	NaN	NaN	NaN	-0.972846	-0.203153	0.024036	-0.0574217	-0.210696	-0.622665	-1.25787	NaN	NaN	-0.808311	NaN	-2.79766	-4.22039	-2.69862	-1.92413	-2.61326	-0.82309	NaN
P07355;H0YN42;A6NMY6;H0YMD0;H0YMU9;H0YM50;H0YKS4	Annexin A2;Annexin;Putative annexin A2-like protein	ANXA2;ANXA2P2	-1.93688	-1.35993	-1.84622	NaN	-1.65836	-3.3673	NaN	-1.02295	-1.75911	-1.24199	-0.789412	NaN	-0.501688	0.220825	0.0886844	0.0455827	-0.437467	-1.65404	-0.0281309	-1.14219	-0.801129	NaN	NaN	NaN	NaN	-2.34968	NaN	-1.92697	NaN	NaN	-1.47053	-0.941559	-0.304487	0.306496	0.105678	0.169668	NaN	NaN	0.161694	-0.19798	-1.25078	-1.49549	NaN	-1.39707	-1.7814	-1.69068	-1.29718
P08670;B0YJC4	Vimentin	VIM	-2.18988	-2.55173	NaN	-1.5068	-0.910854	-1.39138	NaN	-2.0124	NaN	-1.48012	-0.539876	-0.462555	-0.650725	-0.257269	-0.688148	-0.379432	NaN	NaN	-0.171271	NaN	-2.17286	NaN	NaN	-1.31843	-1.9767	-1.41642	-1.34395	-1.97285	NaN	NaN	-1.10141	-0.989249	-0.985216	-0.755941	-0.667905	-2.10973	-1.78081	NaN	-1.40083	NaN	-0.769281	-0.937436	NaN	-0.878401	-2.15528	-0.66708	NaN
P35527;CON__P35527;K7EQQ3	Keratin, type I cytoskeletal 9	KRT9	-8.14575	-5.61798	-4.74144	-6.11009	-5.3857	-4.25066	-3.88811	NaN	-6.09414	-5.41846	-5.16302	NaN	-3.47027	-5.40837	NaN	NaN	NaN	-3.55521	-3.58615	-5.30096	-7.12349	-5.40177	-3.68574	-5.26473	-3.4558	-5.76643	-5.93183	-1.67941	-5.9321	-5.97392	-4.56689	-4.31988	-3.21692	NaN	NaN	-3.5125	NaN	NaN	-5.6812	-2.0897	-5.07534	-4.31951	-2.307	-4.63594	-3.8173	-4.1632	-3.4534
P0DMV9;P0DMV8;A0A0G2JIW1;V9GZ37		HSPA1A	-1.67867	NaN	-1.4924	-0.879993	-1.06094	-4.05273	NaN	-1.32377	-0.407574	0.0361869	0.213254	0.277032	0.135798	0.0453032	0.129481	NaN	-1.39593	NaN	NaN	NaN	-1.33217	NaN	NaN	-0.753361	-0.552622	NaN	NaN	-0.0391473	-0.0799202	0.0791561	0.188021	0.0207689	0.290424	0.00302647	-0.0142227	-0.634711	-2.09665	NaN	NaN	NaN	-0.973979	-1.10883	NaN	-0.123418	-1.00659	NaN	NaN
P13639	Elongation factor 2	EEF2	-3.24455	-2.56909	-1.74333	-2.0854	-2.22351	-2.92172	0.289008	-0.118367	-0.264287	0.0223323	NaN	0.685088	NaN	-2.41612	-1.747	NaN	-3.82847	-3.00335	NaN	-3.24852	NaN	NaN	-3.56107	-2.11891	-2.12136	-0.949087	-0.0989844	0.0795658	-0.257563	-0.159444	NaN	NaN	NaN	-0.164432	-2.28462	-2.78012	NaN	NaN	NaN	NaN	-2.09142	-3.04275	-2.30002	-2.84373	-2.75565	-0.678418	-0.0475471
Q14315	Filamin-C	FLNC	-1.07455	-0.493621	-0.292122	-0.0320347	-0.01265	-0.139633	-0.0965452	-0.0301625	0.0683268	-0.017125	-0.0220241	0.786513	-0.0853743	-0.405643	0.0540844	NaN	NaN	NaN	NaN	NaN	-0.464504	-0.381686	-0.219807	-0.0626255	-0.180593	-0.109156	-0.0912793	-0.11904	-0.162315	-0.291433	NaN	0.0943712	0.0243196	0.220949	NaN	NaN	NaN	NaN	NaN	NaN	-0.165402	-0.171433	-0.353782	-0.0471595	-0.0455655	-0.0253092	-0.0196383
P25705	ATP synthase subunit alpha, mitochondrial	ATP5A1	-3.18705	-3.2918	NaN	-4.12132	-4.12984	-3.36257	NaN	-2.91485	NaN	-1.99683	-0.0821482	0.0361869	-2.42198	-0.21496	-0.483521	-1.9664	-3.48697	NaN	-2.20071	-2.96364	-4.14147	NaN	NaN	-3.25705	NaN	NaN	-1.49521	NaN	NaN	NaN	-1.28824	0.126841	-0.0683774	0.0881415	-0.742724	-1.2185	NaN	NaN	NaN	-0.618229	-3.71418	-4.60922	NaN	-4.22456	-5.64646	NaN	NaN
Q5TDH0	Protein DDI1 homolog 2	DDI2	NaN	NaN	NaN	NaN	NaN	NaN	NaN	NaN	NaN	NaN	NaN	NaN	NaN	NaN	NaN	NaN	NaN	NaN	NaN	NaN	-5.176	-5.74995	-4.22413	-4.38784	-4.63806	-6.79962	-4.70681	-3.36734	NaN	-3.60328	-3.93589	-4.68758	-4.71911	-4.25077	-5.10815	-4.92183	NaN	NaN	NaN	NaN	-6.25517	-4.01632	-3.42175	-3.25278	-3.3892	-6.65374	-5.66683
CON__P00761			-6.12421	-4.65025	-5.53036	-3.09296	-9.19094	NaN	-7.86088	NaN	-7.52427	-6.10313	NaN	-7.82782	-4.91781	NaN	-6.27738	NaN	-8.06781	-7.94484	NaN	-6.84227	-6.23286	-6.72033	-7.23271	-8.86152	NaN	NaN	NaN	-6.72503	NaN	-4.69731	-8.9789	NaN	-10.0403	-7.72843	NaN	NaN	-3.91317	-8.7722	NaN	NaN	-3.82192	NaN	-8.16724	-4.55246	-2.0619	NaN	-5.12829
CON__P13647;P13647	Keratin, type II cytoskeletal 5	KRT5	-5.44964	-4.44207	-4.47981	NaN	-4.17241	-6.60023	-5.21475	-6.1091	-5.97892	-4.62465	-6.29585	-5.04012	-3.65303	-5.01784	NaN	NaN	-4.5701	-1.20973	NaN	-3.5368	-4.41735	-3.85154	NaN	-3.99502	-4.52959	-5.78413	NaN	-3.22135	-4.69093	NaN	-4.33218	-3.39936	-4.0266	NaN	NaN	NaN	NaN	NaN	NaN	-3.5766	-4.02289	-4.11563	-2.02726	-3.96063	-3.29265	-4.25972	-3.98138
P04406;E7EUT5	Glyceraldehyde-3-phosphate dehydrogenase	GAPDH	-3.73161	-2.12828	-4.12855	NaN	-2.51029	-4.48378	NaN	NaN	NaN	-1.5194	-2.17984	NaN	-0.845624	-0.236537	0.50019	0.440846	-4.10763	-0.417425	-0.759551	-3.21773	-3.48347	NaN	NaN	NaN	NaN	-4.15745	NaN	-3.23909	NaN	-3.28673	-2.22048	NaN	NaN	-0.378363	0.0569996	0.311619	NaN	NaN	-0.49147	NaN	-1.91931	-3.29421	NaN	-2.88215	-3.39522	NaN	-2.16605
ENSBTAP00000024146;P20742;F5GXY0	CON__ENSEMBL	ENSBTAP00000024146	-4.59743	-5.3217	-4.66698	-5.37824	-4.56303	-3.98019	-3.91663	-3.52934	NaN	-3.74927	-2.3246	NaN	NaN	NaN	NaN	NaN	NaN	NaN	NaN	NaN	-6.4213	-4.21175	-5.13832	-5.37428	-4.20089	-3.60303	-3.39002	-2.17299	-6.41796	-4.42254	-2.10439	NaN	NaN	NaN	NaN	NaN	NaN	NaN	-4.00882	NaN	-4.62529	-5.63824	-4.88049	-4.69877	-4.98028	-0.120922	-3.73839
P21333;Q5HY54	Filamin-A	FLNA	NaN	-0.694134	0.09815	0.203139	0.326537	0.0532504	0.235972	0.183963	0.239031	0.081885	0.0206267	NaN	NaN	NaN	NaN	NaN	NaN	NaN	NaN	NaN	-1.14784	-0.10684	0.00245056	0.220454	0.0576928	0.0842003	0.0900404	-0.00628942	0.102457	0.0712136	NaN	NaN	NaN	NaN	NaN	NaN	NaN	NaN	NaN	NaN	-0.143293	0.00662125	0.100036	0.625364	0.372841	0.327687	0.464877
B2R4S9;U3KQK0;Q99880;Q99879;Q99877;Q93079;Q5QNW6;P62807;P58876;P57053;O60814	Histone H2B;Histone H2B type 1-L;Histone H2B type 1-M;Histone H2B type 1-N;Histone H2B type 1-H;Histone H2B type 2-F;Histone H2B type 1-C/E/F/G/I;Histone H2B type 1-D;Histone H2B type F-S;Histone H2B type 1-K	HIST1H2BC;HIST1H2BN;HIST1H2BL;HIST1H2BM;HIST1H2BH;HIST2H2BF;HIST1H2BD;H2BFS;HIST1H2BK	-4.00871	NaN	NaN	NaN	NaN	-4.14568	NaN	NaN	NaN	-3.22068	-2.82674	NaN	NaN	NaN	NaN	-1.94225	-3.43023	-2.90444	-1.78652	-1.04865	NaN	NaN	NaN	NaN	NaN	NaN	-1.04478	NaN	-1.9492	-2.68483	-2.89604	NaN	NaN	-2.70341	-1.92478	-1.74396	-1.96319	-1.76675	-1.7209	-1.08464	NaN	NaN	NaN	-3.64788	-4.01553	NaN	NaN
P35579	Myosin-9	MYH9	-1.63774	-1.77049	-1.5465	-1.58645	-1.11713	-1.40396	-0.58249	-0.471709	-0.739179	-1.08464	NaN	NaN	NaN	NaN	NaN	NaN	NaN	NaN	NaN	NaN	-2.1298	-1.82495	-1.89309	-1.44207	-0.935062	-0.803368	-0.501239	-0.545613	-0.896335	-1.12255	NaN	NaN	NaN	NaN	NaN	NaN	NaN	NaN	NaN	NaN	-2.4027	-2.27656	-2.30336	-1.47057	-1.33432	-0.966348	-0.644194
P61978	Heterogeneous nuclear ribonucleoprotein K	HNRNPK	NaN	NaN	NaN	NaN	NaN	NaN	NaN	NaN	NaN	-2.79336	-0.0833705	-0.0927094	NaN	-0.0292052	-0.14073	-0.978918	-1.77789	NaN	NaN	-1.24342	-4.02668	NaN	NaN	NaN	-2.48827	NaN	NaN	-2.06909	NaN	-1.76175	-0.0839973	0.0147838	NaN	0.0226164	-0.333225	-1.02676	NaN	NaN	-2.12369	-0.194575	NaN	NaN	NaN	-2.77576	NaN	-2.41511	NaN
P10809	60 kDa heat shock protein, mitochondrial	HSPD1	-3.58338	-2.3411	NaN	NaN	-2.2625	-4.40455	NaN	NaN	NaN	-0.157174	0.526169	0.789854	-1.72958	-0.967645	-2.36781	-2.60929	-2.37947	NaN	NaN	NaN	NaN	NaN	NaN	-2.33228	NaN	NaN	0.590434	0.103263	NaN	-0.254754	0.255561	NaN	NaN	-0.48997	-3.31301	NaN	NaN	NaN	NaN	NaN	-2.62674	-2.98599	NaN	-1.94736	-1.30679	NaN	NaN
A0A087WVQ6;Q00610	Clathrin heavy chain 1	CLTC	0.0889556	0.340163	-0.142115	-0.53755	-0.18259	-0.74664	-0.150145	-0.239379	-0.182753	-1.7536	NaN	NaN	NaN	NaN	NaN	NaN	NaN	NaN	NaN	NaN	0.403595	0.250355	-0.444046	-0.577724	-0.563412	-0.450479	-0.485883	-0.389508	-0.3138	NaN	NaN	NaN	NaN	NaN	NaN	NaN	NaN	NaN	NaN	NaN	-0.036156	-0.00430564	-0.035594	0.0357646	-0.0264108	-0.102822	-0.0462208
P04083;Q5T3N1	Annexin A1;Annexin	ANXA1	-4.91167	-3.71583	NaN	-3.19126	-3.667	-5.0121	NaN	NaN	-2.18154	-3.04347	-2.47778	NaN	-1.44583	-0.506332	0.342896	0.378512	NaN	NaN	NaN	-1.21759	NaN	NaN	NaN	NaN	NaN	NaN	NaN	NaN	NaN	NaN	NaN	NaN	NaN	-0.898915	0.164658	-1.18797	-3.50837	NaN	NaN	NaN	NaN	-4.16225	NaN	NaN	-4.32759	NaN	NaN
A0A087X0P6;A0A0A0MRZ7;A0A075B6S2		IGKV2D-29	NaN	NaN	NaN	NaN	NaN	NaN	NaN	NaN	NaN	-10.8064	-9.09757	NaN	NaN	NaN	-6.01401	-6.09236	-4.41861	-4.67739	-4.55884	-6.35993	NaN	NaN	-7.20605	NaN	NaN	NaN	-7.15329	-8.61433	NaN	NaN	-8.17255	NaN	NaN	-2.65654	-7.77672	NaN	NaN	-4.12764	-4.41501	NaN	-6.16225	NaN	NaN	NaN	-5.58312	-7.45166	NaN
P05023	Sodium/potassium-transporting ATPase subunit alpha-1	ATP1A1	0.0875986	0.376624	0.157949	0.130799	0.110497	-0.278881	-0.267913	-0.426315	-0.285266	NaN	NaN	NaN	NaN	NaN	NaN	NaN	NaN	NaN	NaN	NaN	-0.0923863	0.19131	-0.087764	-0.25367	-0.346298	-0.416442	-0.861841	-0.629724	NaN	NaN	NaN	NaN	NaN	NaN	NaN	NaN	NaN	NaN	NaN	NaN	0.0227584	0.0381553	-0.0310909	0.187008	0.226508	0.19711	0.299479
P05141	ADP/ATP translocase 2;ADP/ATP translocase 2, N-terminally processed	SLC25A5	0.138159	0.297837	0.0792927	-0.194641	-0.182737	-2.09813	NaN	NaN	NaN	NaN	NaN	NaN	NaN	NaN	-1.55355	-1.0641	-0.236945	NaN	NaN	NaN	-0.0481287	0.0494913	-0.351516	-0.565182	-0.583247	NaN	NaN	NaN	NaN	NaN	NaN	NaN	NaN	NaN	NaN	-1.11269	NaN	NaN	-0.729292	NaN	-0.115535	-0.105675	-0.125494	0.111966	0.120086	-0.730153	NaN
P16615;H7C5W9	Sarcoplasmic/endoplasmic reticulum calcium ATPase 2	ATP2A2	-0.0426203	0.12499	-0.161702	-0.293819	-0.243182	-0.597889	-0.440577	-0.322451	-0.184179	NaN	NaN	NaN	NaN	NaN	NaN	NaN	NaN	NaN	NaN	NaN	-0.105939	-0.0194044	-0.280843	-0.339893	-0.502873	-0.740071	-0.894563	-0.39534	NaN	NaN	NaN	NaN	NaN	NaN	NaN	NaN	NaN	NaN	NaN	NaN	-0.418832	-0.407172	-0.44436	-0.21409	-0.281439	-0.144792	-0.153944
Q00839	Heterogeneous nuclear ribonucleoprotein U	HNRNPU	NaN	NaN	NaN	NaN	-0.959795	-1.75088	-0.329976	-0.248159	-0.161718	-0.414288	NaN	NaN	NaN	NaN	NaN	NaN	NaN	NaN	NaN	0.642471	NaN	NaN	NaN	NaN	-0.873688	-0.447288	-0.413384	-0.10552	-0.428605	-0.732596	NaN	NaN	NaN	NaN	NaN	NaN	NaN	NaN	NaN	NaN	-1.71658	NaN	NaN	-1.40817	-1.6222	-1.23759	-0.974092
Q9Y2W1	Thyroid hormone receptor-associated protein 3	THRAP3	NaN	NaN	NaN	NaN	NaN	-0.346683	-0.111072	-0.00275814	0.126048	0.252295	NaN	0.345056	NaN	NaN	0.431783	NaN	NaN	NaN	NaN	NaN	NaN	NaN	NaN	NaN	-0.120671	-0.783266	-0.143134	-0.279091	-0.00340876	0.133432	NaN	-0.128456	NaN	NaN	NaN	NaN	NaN	NaN	NaN	NaN	NaN	NaN	NaN	NaN	-0.0195213	-0.0289844	0.290424
P12814	Alpha-actinin-1	ACTN1	NaN	NaN	NaN	NaN	NaN	-1.37467	-0.28495	0.237319	-0.206362	-0.33794	NaN	0.479127	NaN	0.406101	NaN	NaN	NaN	NaN	NaN	0.667393	NaN	NaN	NaN	-0.478768	NaN	-0.58249	-0.477763	-0.240844	-0.200846	-0.11062	NaN	NaN	-0.393463	0.0621218	NaN	NaN	NaN	NaN	NaN	NaN	NaN	NaN	NaN	NaN	-0.400549	-0.396517	-0.221253
Q09666	Neuroblast differentiation-associated protein AHNAK	AHNAK	-0.617676	0.201885	0.188781	0.249142	0.312084	-0.926509	0.518535	0.0409626	NaN	-0.10524	NaN	NaN	NaN	NaN	NaN	NaN	NaN	NaN	NaN	NaN	-0.826924	0.0443242	0.0913952	0.154194	0.0558898	0.122474	0.113567	0.0104934	NaN	NaN	NaN	NaN	NaN	NaN	NaN	NaN	NaN	NaN	NaN	NaN	0.624428	0.374511	0.379732	0.553164	0.47747	0.462157	0.793771
G8JLB6;P31943;E9PCY7;D6RIU0;D6RBM0;D6RFM3;D6RIT2;D6RAM1;D6R9T0;D6RDU3;D6RJ04;D6RIH9	Heterogeneous nuclear ribonucleoprotein H;Heterogeneous nuclear ribonucleoprotein H, N-terminally processed	HNRNPH1	NaN	NaN	NaN	NaN	NaN	-3.92864	NaN	NaN	NaN	NaN	-0.216183	-0.195236	-0.240947	-0.705853	-0.345033	NaN	NaN	-0.719376	-0.254307	-2.43768	NaN	NaN	NaN	NaN	NaN	NaN	NaN	NaN	NaN	NaN	NaN	-0.230144	-0.244941	-0.268938	-0.960918	-1.8363	NaN	NaN	-0.967786	NaN	NaN	NaN	NaN	NaN	NaN	NaN	NaN
Q15758;M0QXM4	Neutral amino acid transporter B(0)	SLC1A5	NaN	-0.547658	NaN	NaN	0.128293	0.0655723	NaN	NaN	NaN	-0.484409	0.0251707	NaN	NaN	NaN	NaN	NaN	NaN	NaN	NaN	NaN	0.240375	0.399116	0.128953	-0.445558	-0.280247	-0.642775	NaN	NaN	-0.873291	-0.592571	-0.179678	NaN	NaN	NaN	NaN	NaN	NaN	NaN	NaN	NaN	-0.176006	0.149389	0.0969364	0.211884	-0.158671	-0.511917	NaN
Q92598;A0A0A0MSM0	Heat shock protein 105 kDa	HSPH1	NaN	NaN	NaN	NaN	NaN	0.00345838	0.0632269	0.260026	0.160533	-0.270834	0.273576	NaN	-0.107632	NaN	NaN	NaN	NaN	NaN	NaN	0.92964	NaN	NaN	NaN	0.187261	NaN	-0.0499945	0.0321009	0.0608775	-0.529593	0.274888	0.00144204	NaN	-0.161863	NaN	NaN	NaN	NaN	NaN	NaN	NaN	NaN	NaN	NaN	NaN	NaN	0.155879	0.154324
CON__P02533;P02533	Keratin, type I cytoskeletal 14	KRT14	-6.65128	NaN	-3.59299	NaN	-3.89452	-6.02261	-3.59747	NaN	-6.88513	NaN	NaN	NaN	-3.68158	-4.05928	NaN	NaN	NaN	-5.78731	NaN	NaN	-4.04273	NaN	NaN	-1.36799	NaN	-4.08767	NaN	NaN	-3.76282	NaN	NaN	NaN	-3.11104	NaN	NaN	NaN	NaN	NaN	NaN	NaN	-4.699	NaN	NaN	-4.65548	-2.6719	-2.06112	-3.2045
P49327;A0A0U1RQF0	Fatty acid synthase;[Acyl-carrier-protein] S-acetyltransferase;[Acyl-carrier-protein] S-malonyltransferase;3-oxoacyl-[acyl-carrier-protein] synthase;3-oxoacyl-[acyl-carrier-protein] reductase;3-hydroxyacyl-[acyl-carrier-protein] dehydratase;Enoyl-[acyl-carrier-protein] reductase;Oleoyl-[acyl-carrier-protein] hydrolase	FASN	-0.0509956	0.0224743	-0.429013	-0.123167	-0.0454315	-0.722229	-0.022918	NaN	NaN	NaN	NaN	NaN	NaN	NaN	NaN	NaN	NaN	NaN	NaN	NaN	0.52647	0.1644	-0.24619	-0.0734692	0.12499	0.0958569	0.113834	NaN	NaN	NaN	NaN	NaN	NaN	NaN	NaN	NaN	NaN	NaN	NaN	NaN	0.0164963	-0.10431	-0.402722	-0.174214	-0.100701	-0.0664576	0.0137839
Q14974;J3KTM9	Importin subunit beta-1	KPNB1	NaN	NaN	NaN	-1.7442	NaN	-0.977753	0.388575	0.118094	-0.0473682	NaN	NaN	0.714575	NaN	NaN	-0.177768	NaN	NaN	NaN	NaN	NaN	-2.52002	NaN	-2.38888	-1.66333	NaN	NaN	0.0874628	0.0640551	-0.135111	-0.0665935	-1.75926	NaN	NaN	NaN	0.790438	NaN	NaN	NaN	NaN	NaN	-1.60713	-1.52936	NaN	NaN	-1.18302	-1.42395	0.342896
P02751	Fibronectin;Anastellin;Ugl-Y1;Ugl-Y2;Ugl-Y3	FN1	-0.416635	0.385597	0.339023	0.287236	0.508327	0.325732	0.606537	NaN	NaN	NaN	NaN	NaN	NaN	NaN	NaN	NaN	NaN	NaN	NaN	NaN	-0.426742	0.401958	0.2444	0.373175	0.382059	0.549817	NaN	NaN	NaN	NaN	NaN	NaN	NaN	NaN	NaN	NaN	NaN	NaN	NaN	NaN	-1.94992	-1.81122	-2.10284	-1.31732	-1.06061	-0.833079	-0.796486
P07737;K7EJ44	Profilin-1	PFN1	-3.37989	-3.98174	-2.71416	NaN	NaN	-2.62344	NaN	NaN	NaN	NaN	NaN	NaN	NaN	NaN	NaN	NaN	NaN	NaN	-0.475515	0.151989	-1.26983	-2.63926	-3.05433	-3.51074	-2.86502	-2.66621	NaN	-3.53655	NaN	NaN	NaN	NaN	NaN	-5.13604	NaN	NaN	NaN	NaN	-0.141239	0.447738	-1.05167	NaN	NaN	NaN	NaN	NaN	NaN
Q15149	Plectin	PLEC	-0.513667	-0.0857264	-0.18372	-0.00417541	0.0708015	-1.15155	0.0835197	NaN	NaN	NaN	NaN	NaN	NaN	NaN	NaN	NaN	NaN	NaN	NaN	NaN	-0.858358	-0.366801	-0.10925	-0.0228447	-0.105908	-0.0354165	-0.353524	NaN	NaN	NaN	NaN	NaN	NaN	NaN	NaN	NaN	NaN	NaN	NaN	NaN	0.254836	0.0489336	-0.0123444	0.123004	0.140517	0.0633648	0.173255
Q15393	Splicing factor 3B subunit 3	SF3B3	-0.0301625	0.238787	-0.017198	-0.0252798	-0.178943	-0.636952	-0.980625	NaN	NaN	NaN	NaN	NaN	NaN	NaN	NaN	NaN	NaN	NaN	NaN	NaN	-0.388186	-0.146372	-0.388601	-0.428702	-0.732069	-1.16718	-0.343037	NaN	NaN	NaN	NaN	NaN	NaN	NaN	NaN	NaN	NaN	NaN	NaN	NaN	0.11063	-0.0326543	0.0961269	0.216734	0.315218	0.303459	0.298306
Q16531;F5GY55	DNA damage-binding protein 1	DDB1	0.189666	0.473215	0.25084	0.245252	0.181802	-0.564329	-0.969678	NaN	NaN	NaN	NaN	NaN	NaN	NaN	NaN	NaN	NaN	NaN	NaN	NaN	0.24306	0.277628	-0.0521468	-0.24006	-0.590484	-2.44144	-1.2121	NaN	NaN	NaN	NaN	NaN	NaN	NaN	NaN	NaN	NaN	NaN	NaN	NaN	0.128953	-0.00106798	0.162983	0.317536	0.241596	-0.0911256	0.0565835
P23528;G3V1A4;E9PK25;E9PP50;E9PQB7;E9PLJ3;E9PS23	Cofilin-1	CFL1	-2.30672	-2.02603	NaN	NaN	-1.50529	-3.90409	NaN	NaN	NaN	NaN	1.14274	NaN	NaN	-1.54945	-0.926098	NaN	-1.66068	-0.303525	0.159629	-0.0533739	-2.73899	NaN	NaN	NaN	NaN	NaN	NaN	NaN	NaN	NaN	NaN	NaN	NaN	NaN	NaN	NaN	0.299596	0.0458623	0.185867	-0.279809	-1.99568	NaN	NaN	NaN	NaN	NaN	NaN
P46821	Microtubule-associated protein 1B;MAP1B heavy chain;MAP1 light chain LC1	MAP1B	-0.646767	-0.163123	-0.0228007	0.105276	0.00317045	0.104337	NaN	NaN	NaN	NaN	NaN	NaN	NaN	NaN	NaN	0.317651	NaN	NaN	NaN	NaN	NaN	0.0082	0.204892	0.0529723	0.130667	0.000288558	0.275007	NaN	NaN	NaN	NaN	NaN	NaN	NaN	NaN	0.361881	NaN	NaN	NaN	NaN	NaN	0.237319	0.164915	0.293724	0.382723	0.312201	NaN
P78527	DNA-dependent protein kinase catalytic subunit	PRKDC	-0.317031	-0.0625803	-0.0142227	0.129085	0.190299	-0.177996	0.241596	NaN	NaN	NaN	NaN	NaN	NaN	NaN	NaN	NaN	NaN	NaN	NaN	NaN	-0.0473682	0.0196308	0.214498	0.161823	0.219835	0.352758	NaN	NaN	NaN	NaN	NaN	NaN	NaN	NaN	NaN	NaN	NaN	NaN	NaN	NaN	-0.00624598	-0.10132	-0.229687	-0.0388361	0.0454429	-1.10055	NaN
Q08211	ATP-dependent RNA helicase A	DHX9	0.300885	0.204141	-0.160282	NaN	NaN	-0.571129	-0.343879	NaN	NaN	NaN	NaN	NaN	NaN	NaN	NaN	NaN	NaN	NaN	NaN	NaN	0.79452	0.536152	-0.348188	-1.03144	-1.02626	-0.965503	-0.941199	NaN	NaN	NaN	NaN	NaN	NaN	NaN	NaN	NaN	NaN	NaN	NaN	NaN	-1.03206	-0.935917	-0.985302	-0.810131	-1.03676	-0.92407	-0.936718
P00558	Phosphoglycerate kinase 1	PGK1	NaN	NaN	NaN	NaN	-2.94775	-1.76489	NaN	-2.50414	NaN	NaN	NaN	NaN	0.221073	-0.036304	-0.0567913	-0.359194	NaN	-0.996311	NaN	NaN	NaN	NaN	NaN	-2.69722	NaN	NaN	NaN	NaN	-1.51668	NaN	NaN	NaN	0.411969	0.308943	-0.0673945	-0.128456	NaN	NaN	NaN	NaN	-3.47825	NaN	NaN	NaN	NaN	NaN	NaN
P06576;H0YH81;F8W079	ATP synthase subunit beta, mitochondrial;ATP synthase subunit beta	ATP5B	NaN	NaN	-4.80571	-2.63837	NaN	-3.67365	NaN	NaN	NaN	NaN	0.137504	0.132379	-1.7386	-2.67273	-0.488269	-1.19463	NaN	NaN	NaN	NaN	-4.93956	NaN	NaN	NaN	NaN	NaN	NaN	NaN	NaN	NaN	-0.493357	-0.0315331	-1.14813	-1.06368	-0.92303	NaN	NaN	NaN	NaN	NaN	NaN	NaN	NaN	NaN	-3.68436	NaN	NaN
P26641	Elongation factor 1-gamma	EEF1G	NaN	NaN	NaN	NaN	NaN	-2.77566	NaN	NaN	NaN	NaN	NaN	-0.328018	-0.136823	-0.0509507	NaN	-0.13261	NaN	-0.231938	NaN	NaN	NaN	NaN	NaN	NaN	NaN	NaN	NaN	NaN	NaN	NaN	NaN	-0.142879	-0.103643	0.063641	NaN	-0.969621	NaN	NaN	NaN	NaN	NaN	NaN	NaN	NaN	NaN	NaN	NaN
P62937;F8WE65;C9J5S7	Peptidyl-prolyl cis-trans isomerase A;Peptidyl-prolyl cis-trans isomerase A, N-terminally processed;Peptidyl-prolyl cis-trans isomerase	PPIA	NaN	NaN	-2.61874	NaN	NaN	NaN	NaN	NaN	NaN	-0.730464	NaN	NaN	NaN	NaN	NaN	-2.83043	NaN	-1.65354	0.251083	0.635522	NaN	NaN	-2.31624	-4.18448	NaN	NaN	NaN	-2.87113	-0.614072	NaN	NaN	NaN	NaN	NaN	NaN	-1.76533	NaN	NaN	0.0947765	0.513895	NaN	NaN	-1.06709	-2.77685	NaN	-2.12872	NaN
P29401;A0A0B4J1R6	Transketolase	TKT	NaN	NaN	NaN	NaN	-3.1353	-2.46085	NaN	NaN	-2.00799	-0.00929199	0.114367	NaN	0.0305479	NaN	-0.769207	NaN	NaN	NaN	NaN	NaN	-0.187855	NaN	NaN	NaN	NaN	NaN	NaN	-0.0491584	-0.0637559	0.127765	-0.323534	NaN	NaN	NaN	NaN	NaN	NaN	NaN	NaN	NaN	NaN	NaN	NaN	NaN	-1.03277	NaN	NaN
P68431	Histone H3.1	HIST1H3A	NaN	NaN	NaN	NaN	NaN	-6.39569	NaN	NaN	NaN	NaN	NaN	NaN	NaN	NaN	-1.6725	NaN	-1.59192	NaN	-1.96393	-1.2512	NaN	NaN	NaN	NaN	NaN	NaN	NaN	NaN	NaN	NaN	NaN	NaN	NaN	NaN	-1.78971	-1.67332	NaN	NaN	-1.93716	NaN	-3.23419	NaN	NaN	NaN	NaN	NaN	NaN
Q14204	Cytoplasmic dynein 1 heavy chain 1	DYNC1H1	-0.310719	0.0113525	0.0668125	0.113834	0.112233	-1.13632	0.064469	NaN	NaN	NaN	NaN	NaN	NaN	NaN	NaN	NaN	NaN	NaN	NaN	NaN	0.103665	-0.0624447	0.0769695	0.0554733	-0.043408	-0.00962592	NaN	NaN	NaN	NaN	NaN	NaN	NaN	NaN	NaN	NaN	NaN	NaN	NaN	NaN	0.263515	0.0312541	-0.0490987	0.0458623	-0.060653	-0.39085	NaN
Q9Y5B9	FACT complex subunit SPT16	SUPT16H	-0.00955338	0.193709	-0.0814153	0.0200577	-0.335608	-1.01328	-0.940866	NaN	NaN	NaN	NaN	NaN	NaN	NaN	NaN	NaN	NaN	NaN	NaN	NaN	0.146264	0.301354	-0.0681959	-0.470129	-2.25051	-1.80339	NaN	NaN	NaN	NaN	NaN	NaN	NaN	NaN	NaN	NaN	NaN	NaN	NaN	NaN	-0.602679	-0.548734	-0.568816	-0.458465	-0.697968	-0.685361	NaN
A0A0A0MR66;P98175	RNA-binding protein 10	RBM10	NaN	NaN	NaN	NaN	NaN	-0.106156	0.0663992	-0.386318	-0.185556	-0.393747	-0.0864767	NaN	NaN	NaN	-0.414634	NaN	NaN	NaN	NaN	NaN	NaN	NaN	NaN	NaN	NaN	-0.0176361	-0.260843	-0.509861	NaN	-0.57482	-0.386355	NaN	NaN	NaN	NaN	0.0270125	NaN	NaN	NaN	NaN	NaN	NaN	NaN	NaN	NaN	0.450908	0.218471
A0A0U1RR32;A0A0U1RRH7;Q99878;Q96KK5;Q9BTM1;Q16777;Q6FI13;P20671;P0C0S8;H0YFX9	Histone H2A type 1-J;Histone H2A type 1-H;Histone H2A.J;Histone H2A type 2-C;Histone H2A type 2-A;Histone H2A type 1-D;Histone H2A type 1;Histone H2A	HIST1H2AJ;HIST1H2AH;H2AFJ;HIST2H2AC;HIST2H2AA3;HIST1H2AD;HIST1H2AG	NaN	NaN	NaN	NaN	NaN	NaN	NaN	NaN	NaN	NaN	NaN	NaN	NaN	NaN	-3.08241	NaN	NaN	-1.81142	-1.98479	-1.06854	NaN	NaN	NaN	NaN	NaN	NaN	NaN	NaN	NaN	NaN	-3.73	-3.43796	-2.30308	NaN	-3.52379	-1.62251	NaN	-1.31746	-1.8169	-0.948865	NaN	NaN	NaN	NaN	NaN	NaN	NaN
CON__P12763			NaN	NaN	NaN	NaN	NaN	-3.97674	NaN	NaN	NaN	NaN	-7.87091	-5.87739	-8.28186	NaN	-4.77861	NaN	NaN	NaN	NaN	NaN	NaN	NaN	NaN	NaN	NaN	-4.67473	-3.80396	-5.45072	NaN	-3.07182	-8.55664	-6.21883	-5.86716	NaN	-4.09485	NaN	NaN	NaN	NaN	-5.21052	NaN	NaN	NaN	NaN	NaN	-4.58097	NaN
O75369;E7EN95	Filamin-B	FLNB	NaN	0.0425042	0.0953169	0.371615	0.301588	-0.462893	0.45607	NaN	NaN	NaN	NaN	NaN	NaN	NaN	NaN	NaN	NaN	NaN	NaN	NaN	NaN	0.0840642	0.136323	0.260026	0.0930192	0.211386	NaN	NaN	NaN	NaN	NaN	NaN	NaN	NaN	NaN	NaN	NaN	NaN	NaN	NaN	NaN	NaN	0.153416	0.341189	0.287354	0.202136	0.253263
P34932;A0A087WYC1	Heat shock 70 kDa protein 4	HSPA4	NaN	NaN	NaN	NaN	NaN	-1.13676	0.0361869	-0.0886229	NaN	NaN	NaN	NaN	NaN	NaN	NaN	NaN	NaN	NaN	NaN	0.965544	1.25894	0.0281448	NaN	NaN	-0.78421	0.0581087	0.0771063	-0.19952	-0.174654	0.200755	NaN	NaN	-0.015695	NaN	NaN	NaN	NaN	NaN	NaN	NaN	1.19528	NaN	NaN	NaN	NaN	-0.480599	0.0551957
P60842;J3KT12;J3QS69;J3KTB5;J3QL43;J3KSZ0	Eukaryotic initiation factor 4A-I	EIF4A1	0.0418037	NaN	NaN	NaN	NaN	-3.74366	NaN	NaN	NaN	NaN	NaN	NaN	-0.11821	-0.240162	-0.0846703	-0.614558	NaN	NaN	NaN	NaN	0.886745	0.507922	NaN	NaN	NaN	NaN	NaN	NaN	-0.256597	NaN	NaN	NaN	-0.152436	-0.194146	-0.62638	NaN	NaN	NaN	NaN	NaN	-0.541135	-1.97693	NaN	NaN	NaN	NaN	NaN
B2R5W2;G3V4C1;G3V4W0;B4DY08;G3V2D6		HNRNPC	-3.81324	NaN	NaN	NaN	NaN	NaN	NaN	NaN	NaN	NaN	NaN	NaN	NaN	-0.51612	-0.159863	0.167743	NaN	0.0639171	NaN	0.591775	NaN	NaN	NaN	NaN	NaN	NaN	NaN	NaN	NaN	NaN	NaN	NaN	NaN	-0.208494	-0.279091	-0.872314	NaN	NaN	-0.826156	0.300534	-2.62995	NaN	NaN	NaN	NaN	NaN	NaN
E9PKG1;H7C2I1;Q99873;E9PIX6;E9PQ98;E9PNR9;H0YDE4	Protein arginine N-methyltransferase 1	PRMT1	0.670206	0.682124	0.664847	NaN	NaN	NaN	NaN	NaN	NaN	NaN	NaN	NaN	0.0429245	0.0749164	-0.00379928	-2.04561	NaN	NaN	NaN	NaN	0.940881	1.05949	-0.208378	NaN	NaN	NaN	NaN	NaN	NaN	NaN	NaN	NaN	-0.721968	-0.557667	-1.14127	NaN	NaN	NaN	NaN	NaN	0.451013	0.722991	0.417596	NaN	NaN	NaN	NaN
P08758;D6RBL5;D6RBE9	Annexin A5;Annexin	ANXA5	NaN	NaN	NaN	NaN	NaN	-4.66709	NaN	NaN	NaN	NaN	NaN	NaN	NaN	NaN	NaN	0.592636	0.969896	NaN	NaN	-2.79056	NaN	NaN	NaN	NaN	NaN	NaN	NaN	NaN	NaN	NaN	NaN	NaN	NaN	NaN	-2.70087	0.293135	NaN	NaN	NaN	NaN	-2.59553	-2.89765	NaN	NaN	-2.83403	-3.32106	NaN
P20020;E7ERY9	Plasma membrane calcium-transporting ATPase 1;Calcium-transporting ATPase	ATP2B1	0.29537	0.0824301	0.0989585	-0.119902	-0.338962	-0.744318	NaN	NaN	NaN	NaN	NaN	NaN	NaN	NaN	NaN	NaN	NaN	NaN	NaN	NaN	0.389677	0.0769695	0.223793	-0.363772	-1.08752	-0.819292	NaN	NaN	NaN	NaN	NaN	NaN	NaN	NaN	NaN	NaN	NaN	NaN	NaN	NaN	0.16092	0.0295589	0.0662615	0.398788	0.105276	0.0794293	NaN
P39023;G5E9G0;H7C422;B5MCW2;H7C3M2	60S ribosomal protein L3	RPL3	-0.117615	0.139731	-0.343952	NaN	NaN	-3.59929	NaN	NaN	NaN	NaN	NaN	NaN	-0.739709	-0.771397	NaN	NaN	NaN	NaN	NaN	NaN	0.0839282	-0.0196821	-0.493804	-1.07537	NaN	NaN	NaN	NaN	NaN	NaN	NaN	NaN	-1.27052	-1.15621	NaN	NaN	NaN	NaN	NaN	NaN	-1.41319	-1.24568	-1.45775	-1.31969	NaN	NaN	NaN
Q9ULV4;B4E3S0	Coronin-1C;Coronin	CORO1C	NaN	0.201132	-0.329395	NaN	NaN	-1.92298	NaN	NaN	NaN	NaN	-0.613829	-0.582102	-0.723134	NaN	NaN	NaN	NaN	NaN	NaN	NaN	0.323774	0.102322	-0.608408	-0.800727	NaN	NaN	NaN	NaN	NaN	NaN	-0.718213	-0.700099	-0.605069	-0.317463	NaN	NaN	NaN	NaN	NaN	NaN	-0.30139	-0.374767	NaN	NaN	NaN	NaN	NaN
A0A0C4DGV5;O95218	Zinc finger Ran-binding domain-containing protein 2	ZRANB2	-1.32511	NaN	NaN	NaN	NaN	NaN	NaN	NaN	NaN	NaN	NaN	0.881195	0.16954	-0.176218	-0.0986755	0.0858326	NaN	NaN	NaN	NaN	-1.79511	NaN	NaN	NaN	NaN	NaN	NaN	NaN	NaN	NaN	NaN	0.087327	-0.157737	-0.529968	-0.409432	-0.195005	NaN	NaN	NaN	NaN	NaN	NaN	NaN	NaN	NaN	NaN	NaN
O60506	Heterogeneous nuclear ribonucleoprotein Q	SYNCRIP	NaN	NaN	NaN	NaN	NaN	NaN	NaN	NaN	0.507719	0.138421	0.180403	NaN	NaN	NaN	-0.330647	-0.776108	NaN	NaN	NaN	NaN	NaN	NaN	NaN	NaN	NaN	NaN	NaN	0.25689	-0.000707108	0.0867838	0.146525	NaN	NaN	NaN	-0.878958	NaN	NaN	NaN	NaN	NaN	NaN	NaN	NaN	NaN	NaN	NaN	NaN
P04844	Dolichyl-diphosphooligosaccharide--protein glycosyltransferase subunit 2	RPN2	0.0603242	0.506094	0.203765	NaN	NaN	NaN	NaN	NaN	NaN	NaN	-0.433019	-0.424746	NaN	NaN	NaN	NaN	NaN	NaN	NaN	NaN	0.273456	0.16337	-0.343568	-1.16816	NaN	NaN	NaN	NaN	NaN	NaN	-1.33319	-1.3815	NaN	NaN	NaN	NaN	NaN	NaN	NaN	NaN	0.0237522	-0.0841197	0.0894982	0.101516	NaN	NaN	NaN
P13010	X-ray repair cross-complementing protein 5	XRCC5	0.515511	NaN	NaN	NaN	NaN	-2.57648	NaN	0.037593	0.0113525	NaN	NaN	NaN	NaN	NaN	NaN	NaN	NaN	NaN	NaN	NaN	0.801159	0.520749	NaN	NaN	NaN	NaN	NaN	-0.0693913	-0.255271	0.162983	NaN	NaN	NaN	NaN	NaN	NaN	NaN	NaN	NaN	NaN	NaN	-0.29674	NaN	NaN	NaN	NaN	-0.0932325
P19338;H7BY16	Nucleolin	NCL	NaN	NaN	NaN	NaN	-1.03596	-2.78916	0.589859	0.797926	0.88885	0.892585	NaN	NaN	NaN	NaN	NaN	NaN	NaN	NaN	NaN	NaN	NaN	NaN	NaN	NaN	NaN	NaN	0.271784	0.568519	0.081885	0.747774	NaN	NaN	NaN	NaN	NaN	NaN	NaN	NaN	NaN	NaN	NaN	NaN	NaN	NaN	-1.14098	0.437867	0.691445
P23396;E9PL09;E9PPU1;F2Z2S8;H0YCJ7;H0YEU2;H0YF32	40S ribosomal protein S3	RPS3	0.360758	0.498761	0.262433	NaN	NaN	-3.63749	NaN	NaN	NaN	NaN	NaN	NaN	NaN	NaN	NaN	-0.610543	-0.00994548	NaN	NaN	0.0701146	0.599794	0.655077	NaN	NaN	NaN	NaN	NaN	NaN	NaN	NaN	NaN	NaN	NaN	NaN	-1.02453	-0.6446	NaN	NaN	NaN	NaN	-0.462555	-0.350651	NaN	NaN	NaN	NaN	NaN
P35606	Coatomer subunit beta	COPB2	0.455439	0.381837	0.296545	NaN	NaN	NaN	-0.621178	-0.537634	-0.3723	NaN	NaN	NaN	NaN	NaN	NaN	NaN	NaN	NaN	NaN	NaN	0.58602	0.518938	-0.088899	NaN	NaN	NaN	-1.93904	-2.07856	NaN	NaN	NaN	NaN	NaN	NaN	NaN	NaN	NaN	NaN	NaN	NaN	0.128293	0.0363276	0.125519	-0.0626857	NaN	NaN	0.0451634
P50991	T-complex protein 1 subunit delta	CCT4	NaN	NaN	NaN	NaN	NaN	-2.43471	NaN	NaN	NaN	NaN	0.0361869	-0.106141	NaN	-0.0769802	NaN	NaN	-2.60375	NaN	NaN	NaN	NaN	NaN	NaN	NaN	NaN	NaN	NaN	NaN	NaN	NaN	0.0963968	0.15043	NaN	0.244887	-0.894429	-1.15898	NaN	NaN	NaN	NaN	NaN	NaN	NaN	NaN	NaN	NaN	NaN
ENSBTAP00000032840;A8MUN2	CON__ENSEMBL	ENSBTAP00000032840	-5.76918	-4.89625	-4.27316	-3.51802	NaN	-3.7424	NaN	NaN	NaN	NaN	NaN	NaN	NaN	NaN	NaN	NaN	NaN	NaN	NaN	NaN	-7.2901	-3.83245	-1.90763	-5.75938	-4.05882	NaN	NaN	NaN	NaN	NaN	NaN	NaN	NaN	NaN	NaN	NaN	NaN	NaN	NaN	NaN	-6.71113	-4.49476	-2.80068	-1.87039	-4.04275	-2.73918	-2.3496
CON__P04259			-3.96135	NaN	-4.25437	-4.50835	NaN	-4.8064	-4.62369	NaN	-6.7093	NaN	-3.51146	-3.07024	-3.02585	NaN	NaN	NaN	NaN	-4.51695	NaN	NaN	-4.37887	NaN	NaN	NaN	-2.82644	-4.97329	NaN	NaN	NaN	NaN	-4.122	-2.54785	NaN	NaN	NaN	NaN	NaN	NaN	NaN	NaN	-2.5107	NaN	NaN	-3.13657	NaN	NaN	NaN
CON__P34955			NaN	NaN	NaN	NaN	NaN	NaN	NaN	NaN	-4.46594	-4.35712	-6.78135	-2.6766	NaN	-3.06782	NaN	NaN	NaN	NaN	NaN	NaN	NaN	NaN	NaN	-0.121879	NaN	NaN	NaN	NaN	NaN	-5.30569	-8.57209	-4.28436	NaN	-4.06944	NaN	NaN	NaN	NaN	NaN	NaN	NaN	NaN	NaN	NaN	NaN	-3.41136	NaN
O00154;K7EKP8	Cytosolic acyl coenzyme A thioester hydrolase	ACOT7	0.368824	0.649569	0.305095	0.0457225	NaN	NaN	NaN	NaN	NaN	NaN	NaN	NaN	-0.420685	-0.43263	NaN	NaN	NaN	NaN	NaN	NaN	0.920065	0.640158	0.369606	0.144308	NaN	NaN	NaN	NaN	NaN	NaN	NaN	NaN	-1.15149	-1.20876	NaN	NaN	NaN	NaN	NaN	NaN	-0.182622	-0.0851141	0.0712136	NaN	NaN	NaN	NaN
P07237;H7BZ94;H0Y3Z3	Protein disulfide-isomerase	P4HB	NaN	NaN	NaN	NaN	NaN	-3.24482	NaN	NaN	NaN	NaN	0.295018	0.273576	NaN	0.525267	NaN	0.922578	NaN	NaN	NaN	NaN	NaN	NaN	NaN	NaN	NaN	NaN	NaN	NaN	NaN	NaN	-0.0764476	0.0312541	0.0950467	0.49334	0.815985	NaN	NaN	NaN	NaN	NaN	NaN	NaN	NaN	NaN	NaN	NaN	NaN
P53621	Coatomer subunit alpha;Xenin;Proxenin	COPA	0.240497	0.274172	0.0703893	-0.0809575	NaN	-0.496285	NaN	NaN	NaN	NaN	NaN	NaN	NaN	NaN	NaN	NaN	NaN	NaN	NaN	NaN	0.45586	0.174918	NaN	-1.05739	-1.34059	-1.12337	NaN	NaN	NaN	NaN	NaN	NaN	NaN	NaN	NaN	NaN	NaN	NaN	NaN	NaN	-0.146228	-0.0833857	0.00748262	-0.133226	-0.238766	-0.0981503	NaN
Q00325;F8VVM2	Phosphate carrier protein, mitochondrial	SLC25A3	-0.301426	-0.108316	-0.471989	-0.466756	-0.620202	-2.77942	NaN	NaN	NaN	NaN	NaN	NaN	NaN	NaN	NaN	NaN	-1.63621	NaN	NaN	NaN	-0.528656	-0.700568	-1.16644	-1.65199	NaN	NaN	NaN	NaN	NaN	NaN	NaN	NaN	NaN	NaN	NaN	-2.91115	NaN	NaN	NaN	NaN	-0.247251	-0.420183	-0.255322	-0.409681	NaN	NaN	NaN
Q13492	Phosphatidylinositol-binding clathrin assembly protein	PICALM	NaN	NaN	NaN	NaN	NaN	NaN	NaN	NaN	NaN	0.782157	0.88276	NaN	0.392207	0.178874	0.660746	NaN	NaN	NaN	NaN	NaN	NaN	NaN	NaN	NaN	NaN	NaN	NaN	NaN	0.813443	0.602362	0.265557	0.081067	0.192447	0.063641	NaN	NaN	NaN	NaN	NaN	NaN	NaN	NaN	NaN	NaN	NaN	NaN	NaN
CON__Q2UVX4			NaN	NaN	NaN	NaN	NaN	-2.87769	-2.87007	NaN	NaN	-2.56414	-4.19935	NaN	NaN	NaN	-7.54191	NaN	NaN	NaN	NaN	NaN	NaN	NaN	NaN	NaN	NaN	-3.86573	NaN	NaN	-3.2041	-3.0807	-4.20458	NaN	NaN	-4.87586	NaN	NaN	NaN	NaN	NaN	NaN	NaN	NaN	NaN	NaN	NaN	-3.25017	NaN
E7EX17;P23588;F8VP89;F8VSC7;F8VX11	Eukaryotic translation initiation factor 4B	EIF4B	NaN	NaN	NaN	NaN	NaN	NaN	NaN	NaN	-0.199868	-0.100592	NaN	0.485221	NaN	-0.617477	NaN	NaN	NaN	NaN	NaN	NaN	NaN	NaN	NaN	NaN	NaN	NaN	NaN	-0.127479	-0.31811	-0.0898046	NaN	0.599413	-0.803317	-0.583528	NaN	NaN	NaN	NaN	NaN	NaN	NaN	NaN	NaN	NaN	NaN	NaN	NaN
O60271	C-Jun-amino-terminal kinase-interacting protein 4	SPAG9	-0.0117916	0.123401	-0.290427	-0.0281604	-0.811548	NaN	NaN	NaN	NaN	NaN	NaN	NaN	NaN	NaN	NaN	NaN	NaN	NaN	NaN	NaN	-0.124267	-0.294721	-0.675305	-1.6129	-1.90363	NaN	NaN	NaN	NaN	NaN	NaN	NaN	NaN	NaN	NaN	NaN	NaN	NaN	NaN	NaN	0.309875	0.169797	0.306379	0.513491	0.0801119	NaN	NaN
O75688;C9JIR6;B8ZZF0	Protein phosphatase 1B	PPM1B	NaN	NaN	NaN	NaN	NaN	NaN	NaN	NaN	NaN	NaN	-0.122224	-0.12699	-0.136062	0.0423643	-0.4361	NaN	NaN	NaN	NaN	NaN	NaN	NaN	NaN	NaN	NaN	NaN	NaN	NaN	NaN	NaN	-0.264183	-0.156917	-0.277709	0.0270125	-0.26609	NaN	NaN	NaN	NaN	NaN	NaN	NaN	NaN	NaN	NaN	NaN	NaN
P55072	Transitional endoplasmic reticulum ATPase	VCP	NaN	NaN	NaN	NaN	NaN	-3.64656	0.411426	0.183836	0.216238	-0.31511	NaN	0.160533	NaN	NaN	NaN	NaN	NaN	NaN	NaN	NaN	NaN	NaN	NaN	-0.550655	NaN	-0.216837	0.0271541	0.125122	-0.925522	NaN	NaN	NaN	NaN	NaN	NaN	NaN	NaN	NaN	NaN	NaN	NaN	NaN	NaN	NaN	NaN	0.158337	0.389347
P62258	14-3-3 protein epsilon	YWHAE	-3.13062	NaN	NaN	-4.21012	-3.68264	-4.48565	NaN	NaN	NaN	NaN	NaN	NaN	NaN	NaN	NaN	-3.20184	0.988557	0.29007	NaN	NaN	NaN	NaN	NaN	NaN	NaN	NaN	NaN	NaN	NaN	NaN	NaN	NaN	NaN	NaN	-2.81066	-1.54823	NaN	0.2444	NaN	NaN	-2.24729	NaN	NaN	NaN	-3.46835	NaN	NaN
Q13838;A0A0G2JJZ9;Q5STU3;A0A140T9X3;F6WLT2;A0A140T9X9;A0A140T996;A0A0A0MT12;F6TRA5	Spliceosome RNA helicase DDX39B	DDX39B	0.064469	NaN	0.411643	NaN	NaN	NaN	NaN	NaN	NaN	NaN	NaN	-0.136474	0.0207689	-0.096684	NaN	NaN	NaN	NaN	NaN	NaN	0.869713	1.04019	NaN	NaN	NaN	NaN	NaN	NaN	NaN	NaN	NaN	-0.368514	-0.0818427	-0.27535	NaN	NaN	NaN	NaN	NaN	NaN	-0.253687	NaN	NaN	NaN	NaN	NaN	NaN
Q15417	Calponin-3	CNN3	NaN	NaN	NaN	NaN	NaN	NaN	NaN	NaN	NaN	NaN	NaN	NaN	NaN	0.908275	0.35321	0.747516	0.223917	-0.0019634	0.647913	NaN	NaN	NaN	NaN	NaN	NaN	NaN	NaN	NaN	NaN	NaN	NaN	NaN	NaN	0.631244	0.253505	0.459956	NaN	0.275365	-0.123984	NaN	NaN	NaN	NaN	NaN	NaN	NaN	NaN
Q6P2Q9	Pre-mRNA-processing-splicing factor 8	PRPF8	0.29725	-0.153912	-0.291574	-0.134746	0.178364	-1.09502	NaN	NaN	NaN	NaN	NaN	NaN	NaN	NaN	NaN	NaN	NaN	NaN	NaN	NaN	0.81106	0.280481	-0.584566	-0.351387	-0.306466	NaN	NaN	NaN	NaN	NaN	NaN	NaN	NaN	NaN	NaN	NaN	NaN	NaN	NaN	NaN	-0.0793103	-0.0460718	-0.337977	-0.18043	-0.267861	NaN	NaN
Q9Y490	Talin-1	TLN1	NaN	NaN	0.577248	0.550113	0.597889	0.206643	0.569005	NaN	NaN	NaN	NaN	NaN	NaN	NaN	NaN	NaN	NaN	NaN	NaN	NaN	NaN	NaN	0.266996	0.396488	0.263756	0.256045	0.0363276	NaN	NaN	NaN	NaN	NaN	NaN	NaN	NaN	NaN	NaN	NaN	NaN	NaN	NaN	NaN	0.515914	0.780226	0.69323	0.554933	0.856627
A0A0D9SFB3;A0A0D9SG12;A0A0D9SF53;O00571	ATP-dependent RNA helicase DDX3X	DDX3X	NaN	NaN	NaN	NaN	NaN	-3.3013	NaN	NaN	-0.291645	-0.482452	-0.401559	NaN	NaN	NaN	NaN	NaN	NaN	NaN	NaN	NaN	NaN	NaN	NaN	NaN	NaN	NaN	NaN	-0.513749	-0.401425	-0.263785	-0.172344	NaN	NaN	NaN	NaN	NaN	NaN	NaN	NaN	NaN	NaN	NaN	NaN	NaN	NaN	NaN	NaN
A8MXP9;A0A0R4J2E8;P43243;D6REM6;D6R991	Matrin-3	MATR3	NaN	NaN	NaN	NaN	NaN	NaN	-0.101335	0.194465	-0.197418	-0.0906954	NaN	NaN	NaN	NaN	NaN	NaN	NaN	NaN	NaN	NaN	NaN	NaN	NaN	NaN	NaN	-0.0932171	-0.172327	-0.241833	-0.277079	0.2929	NaN	NaN	NaN	NaN	NaN	NaN	NaN	NaN	NaN	NaN	NaN	NaN	NaN	NaN	NaN	-0.464086	-0.321189
F8W6I7;P09651;F8VZ49;Q32P51;F8VTQ5;F8W646	Heterogeneous nuclear ribonucleoprotein A1;Heterogeneous nuclear ribonucleoprotein A1, N-terminally processed;Heterogeneous nuclear ribonucleoprotein A1-like 2	HNRNPA1;HNRNPA1L2	NaN	NaN	NaN	NaN	NaN	NaN	NaN	NaN	NaN	NaN	NaN	NaN	NaN	NaN	0.603787	0.880333	0.683921	0.125387	-0.155325	NaN	NaN	NaN	NaN	NaN	NaN	NaN	NaN	NaN	NaN	NaN	NaN	NaN	NaN	NaN	1.01742	0.201508	NaN	-0.510252	-0.150177	NaN	NaN	NaN	NaN	NaN	NaN	NaN	NaN
O15427;J3QQV2;J3QSC3	Monocarboxylate transporter 4	SLC16A3	-0.13833	0.111566	0.026021	-0.230431	0.0625362	NaN	NaN	NaN	NaN	NaN	NaN	NaN	NaN	NaN	-0.767069	NaN	NaN	NaN	NaN	NaN	-0.232311	-0.359176	-0.538555	-0.529906	NaN	NaN	NaN	NaN	NaN	NaN	NaN	NaN	NaN	NaN	NaN	NaN	NaN	NaN	NaN	NaN	0.0786098	0.0387171	0.0652966	0.425782	NaN	NaN	NaN
O43390;B4DT28	Heterogeneous nuclear ribonucleoprotein R	HNRNPR	NaN	NaN	NaN	NaN	NaN	NaN	NaN	-1.90304	0.464982	0.147567	0.181293	NaN	-0.845806	NaN	NaN	NaN	NaN	NaN	NaN	NaN	NaN	NaN	NaN	NaN	NaN	NaN	NaN	0.211261	0.172359	-0.0769345	-0.214675	NaN	-0.548248	NaN	NaN	NaN	NaN	NaN	NaN	NaN	NaN	NaN	NaN	NaN	NaN	NaN	NaN
O75643	U5 small nuclear ribonucleoprotein 200 kDa helicase	SNRNP200	0.176323	0.357496	-0.0164828	-0.332226	-0.188118	-0.705171	NaN	NaN	NaN	NaN	NaN	NaN	NaN	NaN	NaN	NaN	NaN	NaN	NaN	NaN	0.57056	0.373175	-0.965024	-0.92832	NaN	NaN	NaN	NaN	NaN	NaN	NaN	NaN	NaN	NaN	NaN	NaN	NaN	NaN	NaN	NaN	-0.0789293	-0.0368959	-0.43571	-0.155839	-0.333571	NaN	NaN
P02545	Prelamin-A/C;Lamin-A/C	LMNA	NaN	NaN	NaN	NaN	NaN	-4.37288	NaN	NaN	0.124461	0.0437644	0.145873	NaN	NaN	NaN	NaN	NaN	NaN	NaN	NaN	NaN	NaN	NaN	NaN	NaN	NaN	NaN	NaN	-0.147889	-0.0947877	0.0169242	0.144308	NaN	0.530271	NaN	NaN	NaN	NaN	NaN	NaN	NaN	NaN	NaN	NaN	NaN	NaN	NaN	NaN
P11166	Solute carrier family 2, facilitated glucose transporter member 1	SLC2A1	-0.0796915	0.0968015	-0.107275	-0.282719	-0.216753	NaN	NaN	NaN	NaN	NaN	NaN	NaN	NaN	NaN	NaN	NaN	NaN	NaN	NaN	NaN	-0.331845	-0.323642	-0.449336	-0.734851	-0.677772	NaN	NaN	NaN	NaN	NaN	NaN	NaN	NaN	NaN	NaN	NaN	NaN	NaN	NaN	NaN	0.116764	0.154842	0.101247	0.27965	0.317188	NaN	NaN
P12236	ADP/ATP translocase 3;ADP/ATP translocase 3, N-terminally processed	SLC25A6	-0.0164391	-0.725732	NaN	NaN	NaN	-1.59131	NaN	NaN	NaN	NaN	NaN	NaN	NaN	NaN	NaN	NaN	-1.00144	NaN	NaN	NaN	-0.251625	-0.157174	NaN	NaN	-0.911234	NaN	NaN	NaN	NaN	NaN	NaN	NaN	NaN	NaN	NaN	-1.817	NaN	NaN	NaN	NaN	-0.136981	-0.448135	-0.0795237	NaN	NaN	NaN	NaN
P12956;B1AHC9	X-ray repair cross-complementing protein 6	XRCC6	NaN	NaN	NaN	NaN	NaN	-1.93622	NaN	NaN	-0.274076	-0.264512	-0.0804692	NaN	NaN	NaN	0.277509	NaN	NaN	NaN	NaN	NaN	NaN	NaN	NaN	NaN	NaN	NaN	NaN	NaN	-0.0454612	0.0060466	0.0264459	NaN	NaN	NaN	NaN	0.196607	NaN	NaN	NaN	NaN	NaN	NaN	NaN	NaN	NaN	NaN	NaN
P51991	Heterogeneous nuclear ribonucleoprotein A3	HNRNPA3	NaN	NaN	NaN	NaN	NaN	NaN	NaN	NaN	NaN	NaN	NaN	NaN	NaN	0.152248	0.429107	0.743644	0.658554	0.239887	-0.127415	NaN	NaN	NaN	NaN	NaN	NaN	NaN	NaN	NaN	NaN	NaN	NaN	NaN	NaN	0.0708015	0.153805	0.400429	NaN	NaN	-0.780165	NaN	NaN	NaN	NaN	NaN	NaN	NaN	NaN
F8VPD4;P27708	CAD protein;Glutamine-dependent carbamoyl-phosphate synthase;Aspartate carbamoyltransferase;Dihydroorotase	CAD	0.0727232	0.118227	-0.255081	-0.324636	NaN	NaN	NaN	NaN	NaN	NaN	NaN	NaN	NaN	NaN	NaN	NaN	NaN	NaN	NaN	NaN	0.532467	0.272262	-1.17163	-0.819903	NaN	NaN	NaN	NaN	NaN	NaN	NaN	NaN	NaN	NaN	NaN	NaN	NaN	NaN	NaN	NaN	0.0489336	-0.168366	-0.38913	-0.206329	-0.411042	NaN	NaN
O00622;A0A087WVM3	Protein CYR61	CYR61	NaN	NaN	NaN	NaN	NaN	NaN	NaN	NaN	NaN	NaN	NaN	NaN	NaN	-0.0676818	-0.239072	-0.165531	NaN	NaN	-0.40526	NaN	NaN	NaN	NaN	NaN	NaN	NaN	NaN	NaN	NaN	NaN	NaN	NaN	NaN	-0.195005	-0.36238	-0.404382	NaN	NaN	-0.441556	NaN	NaN	NaN	NaN	NaN	NaN	NaN	NaN
P22314	Ubiquitin-like modifier-activating enzyme 1	UBA1	NaN	NaN	NaN	NaN	-2.04746	-1.14608	0.194717	-0.459973	NaN	NaN	NaN	NaN	NaN	NaN	NaN	NaN	NaN	NaN	NaN	-0.27073	NaN	NaN	NaN	NaN	-1.10395	-0.00342325	-0.103596	-0.641874	NaN	NaN	NaN	NaN	NaN	NaN	NaN	NaN	NaN	NaN	NaN	NaN	NaN	-2.93435	NaN	NaN	-1.92194	0.266637	0.45386
P22626;A0A087WUI2	Heterogeneous nuclear ribonucleoproteins A2/B1	HNRNPA2B1	NaN	NaN	NaN	NaN	NaN	-3.49292	NaN	NaN	NaN	NaN	NaN	NaN	NaN	NaN	-0.133606	0.837055	0.790272	0.595026	-0.256614	NaN	NaN	NaN	NaN	NaN	NaN	NaN	NaN	NaN	NaN	NaN	NaN	NaN	NaN	NaN	0.391328	0.458382	NaN	0.237074	NaN	NaN	NaN	NaN	NaN	NaN	NaN	NaN	NaN
P23246	Splicing factor, proline- and glutamine-rich	SFPQ	NaN	NaN	NaN	NaN	NaN	NaN	NaN	0.450485	0.18574	-0.0868291	0.129613	0.395611	NaN	NaN	NaN	NaN	NaN	NaN	NaN	NaN	NaN	NaN	NaN	NaN	NaN	NaN	0.448372	0.177854	-0.333789	-0.0365258	-0.310558	NaN	NaN	NaN	NaN	NaN	NaN	NaN	NaN	NaN	NaN	NaN	NaN	NaN	NaN	NaN	0.749148
P35613;A0A087WUV8;A0A087X2B5;I3L192	Basigin	BSG	NaN	NaN	NaN	NaN	NaN	NaN	NaN	NaN	NaN	NaN	NaN	0.267356	0.487383	0.493135	-0.154554	-0.0481885	NaN	NaN	NaN	NaN	NaN	NaN	NaN	NaN	NaN	NaN	NaN	NaN	NaN	NaN	NaN	0.063641	0.27858	0.356933	-0.191574	NaN	NaN	NaN	NaN	NaN	NaN	NaN	NaN	NaN	NaN	NaN	NaN
P49792	E3 SUMO-protein ligase RanBP2	RANBP2	NaN	-0.878693	-0.496285	-0.152725	-0.120937	-0.865648	NaN	NaN	NaN	NaN	NaN	NaN	NaN	NaN	NaN	NaN	NaN	NaN	NaN	NaN	0.108759	-0.573145	-0.314984	-0.493845	NaN	NaN	NaN	NaN	NaN	NaN	NaN	NaN	NaN	NaN	NaN	NaN	NaN	NaN	NaN	NaN	-0.995419	-0.793157	-0.685199	-0.493459	NaN	NaN	NaN
P61956;A8MUA9;A8MU27;Q6EEV6;P55854	Small ubiquitin-related modifier 2;Small ubiquitin-related modifier 4;Small ubiquitin-related modifier 3	SUMO2;SUMO3;SUMO4	NaN	NaN	-0.387959	NaN	-0.310576	-0.80299	NaN	NaN	NaN	NaN	NaN	NaN	NaN	NaN	NaN	NaN	NaN	NaN	NaN	0.899485	NaN	NaN	NaN	-0.237643	NaN	NaN	NaN	NaN	NaN	NaN	NaN	NaN	NaN	NaN	NaN	NaN	NaN	NaN	NaN	0.549028	NaN	-0.820718	NaN	-0.688776	NaN	-0.714586	-0.420743
Q02878	60S ribosomal protein L6	RPL6	-0.60665	NaN	NaN	NaN	NaN	NaN	NaN	NaN	NaN	NaN	NaN	NaN	-2.306	-1.52413	-0.42461	-0.780983	NaN	NaN	NaN	NaN	-0.188397	NaN	NaN	NaN	NaN	NaN	NaN	NaN	NaN	NaN	NaN	NaN	NaN	-0.951317	-0.827922	NaN	NaN	NaN	NaN	NaN	-1.75215	NaN	NaN	NaN	NaN	NaN	NaN
F5GWX5;A0A0C4DGG9;Q14839	Chromodomain-helicase-DNA-binding protein 4	CHD4	0.192573	NaN	-0.263698	-0.121	0.0321009	NaN	NaN	NaN	NaN	NaN	NaN	NaN	NaN	NaN	NaN	NaN	NaN	NaN	NaN	NaN	0.714311	-0.240606	-0.264114	-0.0271162	NaN	NaN	NaN	NaN	NaN	NaN	NaN	NaN	NaN	NaN	NaN	NaN	NaN	NaN	NaN	NaN	-0.398151	NaN	-0.56371	-0.237966	-0.0743803	NaN	NaN
E7EVA0;P27816	Microtubule-associated protein;Microtubule-associated protein 4	MAP4	NaN	NaN	0.051024	0.533862	0.578407	0.552672	0.904503	NaN	NaN	NaN	NaN	NaN	NaN	NaN	NaN	NaN	NaN	NaN	NaN	NaN	NaN	NaN	0.0282862	0.276913	0.384271	0.319387	NaN	NaN	NaN	NaN	NaN	NaN	NaN	NaN	NaN	NaN	NaN	NaN	NaN	NaN	NaN	NaN	0.366476	0.616452	0.800248	0.933799	NaN
O14744	Protein arginine N-methyltransferase 5;Protein arginine N-methyltransferase 5, N-terminally processed	PRMT5	1.14084	1.31673	0.822445	NaN	NaN	NaN	NaN	NaN	NaN	0.336169	NaN	NaN	NaN	NaN	NaN	NaN	NaN	NaN	NaN	NaN	1.60545	1.25864	NaN	NaN	NaN	NaN	NaN	NaN	-0.0103669	0.0415233	NaN	NaN	NaN	NaN	NaN	NaN	NaN	NaN	NaN	NaN	0.754631	0.591871	1.13606	NaN	NaN	NaN	NaN
Q14152	Eukaryotic translation initiation factor 3 subunit A	EIF3A	NaN	NaN	NaN	NaN	-0.172506	0.0508847	0.137372	NaN	NaN	NaN	NaN	NaN	NaN	NaN	NaN	NaN	NaN	NaN	NaN	NaN	NaN	NaN	NaN	-0.238238	0.0434844	-0.0324034	NaN	-0.0934172	NaN	NaN	NaN	NaN	NaN	NaN	NaN	NaN	NaN	NaN	NaN	NaN	NaN	NaN	NaN	-0.443575	-0.160911	0.281669	-0.0475173
F5GZS6;P08195;J3KPF3	4F2 cell-surface antigen heavy chain	SLC3A2	NaN	NaN	NaN	NaN	NaN	NaN	NaN	0.159371	0.0911243	-0.263075	NaN	NaN	NaN	NaN	NaN	NaN	NaN	NaN	NaN	NaN	-2.56593	NaN	NaN	NaN	NaN	NaN	0.126841	-0.0436905	-0.253877	-0.4892	NaN	NaN	NaN	NaN	NaN	NaN	NaN	NaN	NaN	NaN	NaN	NaN	NaN	NaN	NaN	NaN	0.260869
H7C3P4;F6S8M0;P15586;F5H4C6;H0YFA9	N-acetylglucosamine-6-sulfatase	GNS	NaN	NaN	NaN	NaN	NaN	NaN	NaN	NaN	0.550901	0.348006	NaN	NaN	0.506094	NaN	NaN	NaN	NaN	NaN	NaN	NaN	NaN	NaN	NaN	NaN	NaN	NaN	NaN	0.0110662	0.0526941	NaN	NaN	0.220825	0.454597	NaN	NaN	NaN	NaN	NaN	NaN	NaN	NaN	NaN	NaN	NaN	NaN	NaN	NaN
P04843;B7Z4L4	Dolichyl-diphosphooligosaccharide--protein glycosyltransferase subunit 1	RPN1	-0.029323	0.350837	NaN	NaN	NaN	-2.26361	NaN	NaN	NaN	-0.0792494	NaN	NaN	NaN	NaN	NaN	NaN	NaN	NaN	NaN	NaN	0.434668	-0.000158663	NaN	NaN	NaN	NaN	NaN	NaN	-0.0992936	-0.0394883	NaN	NaN	NaN	NaN	NaN	NaN	NaN	NaN	NaN	NaN	0.0137839	0.378401	NaN	NaN	NaN	NaN	NaN
P16403	Histone H1.2	HIST1H1C	-2.57932	NaN	NaN	NaN	NaN	NaN	NaN	NaN	NaN	NaN	NaN	NaN	NaN	NaN	-1.71733	-1.63742	-1.45091	NaN	NaN	NaN	-2.90714	NaN	NaN	NaN	NaN	NaN	NaN	NaN	NaN	NaN	NaN	NaN	NaN	NaN	-1.93011	-2.20683	NaN	NaN	NaN	NaN	-2.60034	NaN	NaN	NaN	NaN	NaN	NaN
P36578;H3BM89	60S ribosomal protein L4	RPL4	-1.43944	NaN	NaN	NaN	NaN	NaN	NaN	NaN	NaN	NaN	NaN	NaN	-0.477281	-0.200797	NaN	NaN	NaN	NaN	NaN	NaN	NaN	NaN	NaN	NaN	NaN	NaN	NaN	NaN	NaN	NaN	NaN	-0.974858	-0.579965	-0.329522	NaN	NaN	NaN	NaN	NaN	NaN	NaN	NaN	NaN	NaN	NaN	NaN	NaN
P40227	T-complex protein 1 subunit zeta	CCT6A	NaN	NaN	NaN	NaN	NaN	-2.80642	NaN	NaN	NaN	NaN	0.0270125	-0.0445682	NaN	NaN	0.0479571	NaN	NaN	NaN	NaN	NaN	NaN	NaN	NaN	NaN	NaN	NaN	NaN	-0.477683	NaN	NaN	0.0514416	-0.188282	NaN	NaN	0.590243	NaN	NaN	NaN	NaN	NaN	NaN	NaN	NaN	NaN	NaN	NaN	NaN
P46977	Dolichyl-diphosphooligosaccharide--protein glycosyltransferase subunit STT3A	STT3A	-0.0348105	0.169668	-0.167831	-0.385055	-0.477703	NaN	NaN	NaN	NaN	NaN	NaN	NaN	NaN	NaN	NaN	NaN	NaN	NaN	NaN	NaN	-0.598501	-0.505799	-0.865201	-1.35875	NaN	NaN	NaN	NaN	NaN	NaN	NaN	NaN	NaN	NaN	NaN	NaN	NaN	NaN	NaN	NaN	0.0482362	0.0713507	0.175812	0.243913	NaN	NaN	NaN
Q5UIP0	Telomere-associated protein RIF1	RIF1	NaN	NaN	-0.0929094	-0.0220534	0.216486	0.148088	NaN	NaN	NaN	NaN	NaN	NaN	NaN	NaN	NaN	NaN	NaN	NaN	NaN	NaN	NaN	-0.122413	-0.0739854	0.0593554	0.0877344	NaN	NaN	NaN	NaN	NaN	NaN	NaN	NaN	NaN	NaN	NaN	NaN	NaN	NaN	NaN	NaN	NaN	0.0889556	0.40414	0.465818	-0.109888	NaN
Q99613;B5ME19	Eukaryotic translation initiation factor 3 subunit C;Eukaryotic translation initiation factor 3 subunit C-like protein	EIF3C;EIF3CL	NaN	NaN	NaN	NaN	NaN	-2.58571	-0.127715	NaN	0.416299	0.0344974	NaN	NaN	NaN	NaN	NaN	NaN	NaN	NaN	NaN	NaN	NaN	NaN	NaN	NaN	NaN	-0.0777413	-0.131772	0.16633	0.444667	NaN	NaN	NaN	NaN	NaN	NaN	NaN	NaN	NaN	NaN	NaN	NaN	NaN	NaN	NaN	NaN	-0.142178	0.0473989
Q9UHD8	Septin-9	2009-09-01	NaN	NaN	NaN	NaN	NaN	NaN	NaN	NaN	0.0172092	-0.232888	0.217851	NaN	NaN	NaN	NaN	NaN	NaN	NaN	NaN	NaN	NaN	NaN	NaN	NaN	NaN	NaN	NaN	0.131063	0.133695	0.0699771	-0.0381989	NaN	NaN	0.09815	NaN	NaN	NaN	NaN	NaN	NaN	NaN	NaN	NaN	NaN	NaN	NaN	NaN
A0A0A0MTS2;P06744;K7EQ48;A0A0J9YXP8;A0A0J9YYH3;A0A0J9YX90	Glucose-6-phosphate isomerase	GPI	NaN	NaN	NaN	NaN	NaN	NaN	NaN	NaN	NaN	NaN	0.0443242	0.300065	-0.304754	NaN	0.0996318	-0.237473	NaN	NaN	NaN	NaN	NaN	NaN	NaN	NaN	NaN	NaN	NaN	NaN	NaN	NaN	-0.100639	0.0754641	NaN	NaN	0.0802483	NaN	NaN	NaN	NaN	NaN	NaN	NaN	NaN	NaN	NaN	NaN	NaN
CON__Q0IIK2;CON__Q29443			NaN	NaN	NaN	NaN	NaN	NaN	NaN	NaN	-5.32366	-5.64177	-4.24572	NaN	NaN	NaN	NaN	NaN	NaN	NaN	NaN	NaN	NaN	NaN	NaN	NaN	NaN	NaN	NaN	-5.63601	-6.07019	-4.11544	-2.41435	NaN	NaN	NaN	NaN	NaN	NaN	NaN	NaN	NaN	NaN	NaN	NaN	NaN	NaN	NaN	NaN
E7EX73;E9PGM1;E7EUU4;A0A0A0MR52		EIF4G1	NaN	NaN	NaN	-0.21058	0.161049	-0.478085	0.115965	NaN	NaN	NaN	NaN	NaN	NaN	NaN	NaN	NaN	NaN	NaN	NaN	NaN	NaN	NaN	-0.382852	0.0142124	0.0625362	-0.0545721	NaN	NaN	NaN	NaN	NaN	NaN	NaN	NaN	NaN	NaN	NaN	NaN	NaN	NaN	NaN	NaN	NaN	0.201383	0.402722	-0.349272	0.187261
O75844	CAAX prenyl protease 1 homolog	ZMPSTE24	0.199248	0.358171	NaN	0.0140695	NaN	NaN	NaN	NaN	NaN	NaN	NaN	NaN	NaN	-0.794633	-0.54886	NaN	NaN	NaN	NaN	NaN	NaN	0.380397	NaN	NaN	NaN	NaN	NaN	NaN	NaN	NaN	NaN	NaN	NaN	-1.43507	-1.28595	NaN	NaN	NaN	NaN	NaN	-0.0193897	NaN	NaN	0.209765	NaN	NaN	NaN
P05388;F8VWS0;F8VU65;F8VW21;F8VPE8;G3V210;Q8NHW5;F8VQY6;F8VRK7;F8VS58	60S acidic ribosomal protein P0;60S acidic ribosomal protein P0-like	RPLP0;RPLP0P6	NaN	NaN	NaN	NaN	NaN	-6.09335	NaN	NaN	NaN	NaN	NaN	NaN	NaN	-2.14682	0.0057592	-0.130634	NaN	NaN	NaN	NaN	NaN	NaN	NaN	NaN	NaN	NaN	NaN	NaN	NaN	NaN	NaN	NaN	NaN	NaN	-0.121173	-0.993953	NaN	NaN	NaN	NaN	NaN	NaN	NaN	NaN	NaN	NaN	NaN
P09874	Poly [ADP-ribose] polymerase 1	PARP1	NaN	NaN	NaN	NaN	NaN	-1.15361	-1.03103	NaN	NaN	NaN	NaN	NaN	NaN	NaN	NaN	NaN	NaN	NaN	NaN	NaN	NaN	NaN	NaN	NaN	-1.09579	-1.05436	-0.948865	NaN	NaN	NaN	NaN	NaN	NaN	NaN	NaN	NaN	NaN	NaN	NaN	NaN	NaN	NaN	NaN	NaN	-1.82021	-2.11741	-2.15034
P22234;E9PBS1;D6RF62	Multifunctional protein ADE2;Phosphoribosylaminoimidazole-succinocarboxamide synthase;Phosphoribosylaminoimidazole carboxylase	PAICS	NaN	NaN	NaN	NaN	NaN	NaN	NaN	NaN	NaN	NaN	NaN	NaN	0.00791302	0.0802483	-0.177392	-0.482734	NaN	NaN	NaN	NaN	NaN	NaN	NaN	NaN	NaN	NaN	NaN	NaN	NaN	NaN	NaN	NaN	0.0282862	NaN	-0.147474	-0.0912486	NaN	NaN	NaN	NaN	NaN	NaN	NaN	NaN	NaN	NaN	NaN
P35580	Myosin-10	MYH10	NaN	NaN	NaN	-1.95551	-1.13638	-0.752194	NaN	NaN	NaN	NaN	NaN	NaN	NaN	NaN	NaN	NaN	NaN	NaN	NaN	NaN	NaN	NaN	-2.47505	-1.38011	-0.952685	NaN	NaN	NaN	NaN	NaN	NaN	NaN	NaN	NaN	NaN	NaN	NaN	NaN	NaN	NaN	NaN	NaN	-2.67503	-2.1974	-1.20723	-0.658925	NaN
P46063	ATP-dependent DNA helicase Q1	RECQL	0.343465	0.127501	0.170822	NaN	NaN	NaN	NaN	NaN	NaN	-0.347325	NaN	NaN	NaN	NaN	NaN	NaN	NaN	NaN	NaN	NaN	0.927745	0.24184	NaN	NaN	NaN	NaN	NaN	NaN	-1.20287	NaN	NaN	NaN	NaN	NaN	NaN	NaN	NaN	NaN	NaN	NaN	-0.041922	-0.0802557	0.0963968	NaN	NaN	NaN	NaN
P46939	Utrophin	UTRN	NaN	NaN	0.0499095	0.316841	0.203139	NaN	NaN	NaN	NaN	NaN	NaN	NaN	NaN	NaN	NaN	NaN	NaN	NaN	NaN	NaN	NaN	0.107956	0.228603	0.18612	0.653977	NaN	NaN	NaN	NaN	NaN	NaN	NaN	NaN	NaN	NaN	NaN	NaN	NaN	NaN	NaN	NaN	0.0705267	0.0594937	0.372395	1.07011	NaN	NaN
P46940;A0A0J9YXZ5;H0YLE8	Ras GTPase-activating-like protein IQGAP1	IQGAP1	NaN	NaN	NaN	NaN	-0.351627	-1.6569	-0.296137	NaN	NaN	NaN	NaN	NaN	NaN	NaN	NaN	NaN	NaN	NaN	NaN	NaN	0.356595	NaN	NaN	-0.460449	-0.302119	-0.255822	NaN	NaN	NaN	NaN	NaN	NaN	NaN	NaN	NaN	NaN	NaN	NaN	NaN	NaN	NaN	NaN	NaN	-0.126297	-0.236843	-0.33061	NaN
P49588	Alanine--tRNA ligase, cytoplasmic	AARS	NaN	NaN	NaN	NaN	NaN	NaN	0.0097772	NaN	0.496104	NaN	NaN	NaN	NaN	NaN	NaN	NaN	NaN	NaN	NaN	NaN	NaN	NaN	NaN	NaN	NaN	-0.0299563	-0.0538082	0.484602	0.750778	NaN	NaN	NaN	NaN	NaN	NaN	-0.813525	NaN	NaN	NaN	NaN	NaN	NaN	NaN	NaN	NaN	0.0567222	0.122607
P52272;A0A087X0X3;M0R019;M0R2T0	Heterogeneous nuclear ribonucleoprotein M	HNRNPM	NaN	NaN	NaN	NaN	NaN	NaN	NaN	NaN	-0.204865	-0.389583	NaN	NaN	NaN	NaN	0.425567	-1.03561	NaN	NaN	NaN	NaN	NaN	NaN	NaN	NaN	NaN	NaN	NaN	-0.264062	-0.251814	-0.0235191	NaN	NaN	NaN	NaN	NaN	NaN	NaN	NaN	NaN	NaN	NaN	NaN	NaN	NaN	NaN	NaN	NaN
Q01813	ATP-dependent 6-phosphofructokinase, platelet type	PFKP	0.360645	NaN	0.438719	NaN	NaN	NaN	NaN	-0.344776	-0.0819039	NaN	NaN	NaN	NaN	NaN	NaN	NaN	NaN	NaN	NaN	NaN	1.3625	1.4037	NaN	NaN	NaN	NaN	NaN	-0.203901	NaN	NaN	NaN	NaN	NaN	NaN	NaN	NaN	NaN	NaN	NaN	NaN	-0.0833399	NaN	NaN	NaN	NaN	NaN	NaN
Q14247	Src substrate cortactin	CTTN	NaN	NaN	NaN	NaN	NaN	NaN	NaN	NaN	0.033652	0.103263	-0.0813696	NaN	NaN	NaN	NaN	NaN	NaN	NaN	NaN	NaN	NaN	NaN	NaN	NaN	NaN	NaN	NaN	-0.243455	-0.00339428	-0.117067	-0.434403	NaN	NaN	NaN	NaN	NaN	NaN	NaN	NaN	NaN	NaN	NaN	NaN	NaN	NaN	NaN	NaN
Q15233;H7C367;C9JYS8	Non-POU domain-containing octamer-binding protein	NONO	NaN	NaN	NaN	NaN	NaN	NaN	NaN	NaN	NaN	NaN	0.138683	0.0776532	-0.112615	NaN	NaN	NaN	NaN	NaN	NaN	NaN	NaN	NaN	NaN	NaN	NaN	NaN	NaN	NaN	NaN	NaN	0.100036	0.0344974	-0.18313	NaN	NaN	NaN	NaN	NaN	NaN	NaN	NaN	NaN	NaN	NaN	NaN	NaN	NaN
Q7Z6Z7	E3 ubiquitin-protein ligase HUWE1	HUWE1	0.149259	0.132774	0.204767	0.50924	NaN	NaN	NaN	NaN	NaN	NaN	NaN	NaN	NaN	NaN	NaN	NaN	NaN	NaN	NaN	NaN	0.374177	0.0762854	0.209391	NaN	-0.175452	NaN	NaN	NaN	NaN	NaN	NaN	NaN	NaN	NaN	NaN	NaN	NaN	NaN	NaN	NaN	0.453439	0.164143	0.17479	0.33308	NaN	NaN	NaN
Q8TCJ2	Dolichyl-diphosphooligosaccharide--protein glycosyltransferase subunit STT3B	STT3B	-0.150289	0.0856966	-0.172701	-0.173319	-0.00948076	NaN	NaN	NaN	NaN	NaN	NaN	NaN	NaN	NaN	NaN	NaN	NaN	NaN	NaN	NaN	-0.320306	-0.391777	-1.12004	NaN	NaN	NaN	NaN	NaN	NaN	NaN	NaN	NaN	NaN	NaN	NaN	NaN	NaN	NaN	NaN	NaN	-0.179678	-0.252106	-0.148049	0.192825	NaN	NaN	NaN
B0QY89;Q9Y262;B0QY90	Eukaryotic translation initiation factor 3 subunit L	EIF3L	0.149259	0.569199	NaN	NaN	NaN	NaN	NaN	NaN	NaN	NaN	-0.0462059	NaN	NaN	NaN	NaN	NaN	NaN	NaN	NaN	NaN	0.624803	0.228603	NaN	NaN	NaN	NaN	NaN	NaN	NaN	-0.318362	-0.184818	NaN	NaN	NaN	NaN	NaN	NaN	NaN	NaN	NaN	-0.0884695	NaN	NaN	NaN	NaN	NaN	NaN
G3V1L9;Q07157;A0A087X0K9;G5E9E7	Tight junction protein ZO-1	TJP1	NaN	NaN	NaN	-0.0150972	0.579277	0.0524158	-1.60894	NaN	NaN	NaN	NaN	NaN	NaN	NaN	NaN	NaN	NaN	NaN	NaN	NaN	NaN	NaN	0.0204844	0.0943712	0.0825664	0.0874628	NaN	NaN	NaN	NaN	NaN	NaN	NaN	NaN	NaN	NaN	NaN	NaN	NaN	NaN	NaN	NaN	NaN	0.0380147	0.453017	0.711759	NaN
H3BPE1;H3BQK9		MACF1	NaN	-0.18092	0.0238941	0.169284	0.0594937	NaN	NaN	NaN	NaN	NaN	NaN	NaN	NaN	NaN	NaN	NaN	NaN	NaN	NaN	NaN	NaN	-0.208378	-0.03623	0.172487	NaN	NaN	NaN	NaN	NaN	NaN	NaN	NaN	NaN	NaN	NaN	NaN	NaN	NaN	NaN	NaN	0.152638	-0.159074	0.0646069	0.184598	NaN	NaN	NaN
J3KTA4;P17844	Probable ATP-dependent RNA helicase DDX5	DDX5	NaN	NaN	NaN	NaN	NaN	NaN	NaN	NaN	-0.235654	-0.602263	-0.208228	NaN	NaN	NaN	NaN	NaN	NaN	NaN	NaN	NaN	NaN	NaN	NaN	NaN	NaN	NaN	NaN	-0.137362	-0.435807	-0.53866	NaN	NaN	NaN	NaN	NaN	NaN	NaN	NaN	NaN	NaN	NaN	NaN	NaN	NaN	NaN	NaN	NaN
K4DI93;Q13620	Cullin-4B	CUL4B	NaN	NaN	NaN	NaN	NaN	NaN	0.0709388	0.0848807	0.380286	NaN	NaN	0.492315	NaN	NaN	NaN	NaN	NaN	NaN	NaN	NaN	NaN	NaN	NaN	NaN	NaN	0.0712136	0.0304067	0.190172	NaN	NaN	NaN	NaN	NaN	NaN	NaN	NaN	NaN	NaN	NaN	NaN	NaN	NaN	NaN	NaN	NaN	0.0430645	0.189919
O00443	Phosphatidylinositol 4-phosphate 3-kinase C2 domain-containing subunit alpha	PIK3C2A	1.02134	-0.0987836	NaN	NaN	-0.227135	NaN	NaN	NaN	NaN	NaN	NaN	NaN	NaN	NaN	NaN	NaN	NaN	NaN	NaN	NaN	1.08413	0.718877	NaN	-0.761238	NaN	NaN	NaN	NaN	NaN	NaN	NaN	NaN	NaN	NaN	NaN	NaN	NaN	NaN	NaN	NaN	-0.10597	0.163499	NaN	-0.311721	-0.389243	NaN	NaN
O43491	Band 4.1-like protein 2	EPB41L2	NaN	NaN	NaN	NaN	-0.117052	-0.00903064	0.0760118	NaN	NaN	NaN	NaN	NaN	NaN	NaN	NaN	NaN	NaN	NaN	NaN	NaN	NaN	NaN	NaN	-0.0587885	-0.0169061	0.063779	NaN	0.239276	NaN	NaN	NaN	NaN	NaN	NaN	NaN	NaN	NaN	NaN	NaN	NaN	NaN	NaN	NaN	NaN	-0.0115153	-0.0167893	NaN
O43707;F5GXS2	Alpha-actinin-4	ACTN4	NaN	NaN	NaN	NaN	NaN	-2.68075	-0.552791	-0.145446	NaN	-0.364088	NaN	NaN	NaN	NaN	NaN	NaN	NaN	NaN	NaN	-0.110402	NaN	NaN	NaN	NaN	NaN	-0.618938	-0.738746	-0.709882	NaN	NaN	NaN	NaN	NaN	NaN	NaN	NaN	NaN	NaN	NaN	NaN	NaN	NaN	NaN	NaN	NaN	NaN	-0.497405
O96005	Cleft lip and palate transmembrane protein 1	CLPTM1	-0.0768432	0.0628125	-0.162622	NaN	NaN	NaN	NaN	NaN	NaN	NaN	NaN	NaN	NaN	NaN	NaN	NaN	NaN	NaN	NaN	NaN	-0.307984	-0.37902	-0.500891	-1.32677	NaN	NaN	NaN	-2.09259	NaN	NaN	NaN	NaN	NaN	NaN	NaN	NaN	NaN	NaN	NaN	NaN	0.121015	0.123004	0.345396	NaN	NaN	NaN	NaN
P06748	Nucleophosmin	NPM1	NaN	NaN	NaN	NaN	NaN	NaN	NaN	NaN	NaN	NaN	NaN	NaN	NaN	NaN	0.0308304	-0.0308403	NaN	NaN	0.261711	NaN	NaN	NaN	NaN	NaN	NaN	NaN	NaN	NaN	NaN	NaN	NaN	NaN	NaN	NaN	-0.278426	-0.187181	NaN	NaN	-1.8398	NaN	NaN	NaN	NaN	NaN	-4.04819	NaN	NaN
P07195;A8MW50;C9J7H8	L-lactate dehydrogenase B chain;L-lactate dehydrogenase	LDHB	NaN	NaN	NaN	NaN	NaN	NaN	NaN	NaN	NaN	NaN	NaN	NaN	NaN	NaN	-0.965249	0.0226164	-1.87625	NaN	-0.658743	NaN	NaN	NaN	NaN	NaN	NaN	NaN	NaN	NaN	NaN	NaN	NaN	NaN	NaN	NaN	-0.149425	0.0560286	NaN	NaN	NaN	NaN	NaN	NaN	NaN	NaN	NaN	NaN	NaN
P14868	Aspartate--tRNA ligase, cytoplasmic	DARS	0.52647	NaN	NaN	NaN	NaN	NaN	NaN	NaN	NaN	NaN	NaN	-0.0758393	NaN	NaN	NaN	NaN	NaN	NaN	NaN	NaN	1.26231	1.11056	NaN	NaN	NaN	NaN	NaN	NaN	NaN	NaN	-0.152901	-0.178273	NaN	NaN	NaN	NaN	NaN	NaN	NaN	NaN	-0.119369	-0.604718	NaN	NaN	NaN	NaN	NaN
P17987;E7ERF2;E7EQR6;F5H282	T-complex protein 1 subunit alpha	TCP1	0.675545	0.228603	NaN	NaN	NaN	NaN	NaN	NaN	NaN	NaN	0.026021	NaN	NaN	NaN	NaN	NaN	NaN	NaN	NaN	NaN	1.56018	NaN	NaN	NaN	NaN	NaN	NaN	NaN	NaN	-0.302671	-0.0497854	NaN	NaN	NaN	NaN	NaN	NaN	NaN	NaN	NaN	-0.210346	-1.21957	NaN	NaN	NaN	NaN	NaN
P30041	Peroxiredoxin-6	PRDX6	NaN	NaN	NaN	NaN	NaN	NaN	NaN	NaN	NaN	NaN	NaN	NaN	NaN	NaN	NaN	NaN	0.186247	0.0984196	0.120352	-1.23433	NaN	NaN	NaN	NaN	NaN	NaN	NaN	NaN	NaN	NaN	NaN	NaN	NaN	NaN	NaN	NaN	NaN	-0.0368367	-0.168496	-1.35111	NaN	NaN	NaN	NaN	NaN	NaN	NaN
P50990	T-complex protein 1 subunit theta	CCT8	NaN	NaN	NaN	NaN	NaN	-2.78111	NaN	NaN	NaN	NaN	0.026021	0.0284277	NaN	NaN	NaN	NaN	NaN	NaN	NaN	NaN	NaN	NaN	NaN	NaN	NaN	NaN	NaN	NaN	NaN	NaN	0.00963388	0.0784732	NaN	NaN	NaN	NaN	NaN	NaN	NaN	NaN	NaN	NaN	NaN	NaN	NaN	NaN	NaN
P55884	Eukaryotic translation initiation factor 3 subunit B	EIF3B	NaN	NaN	NaN	NaN	NaN	-1.6491	-0.128756	-0.161911	-0.380502	NaN	NaN	NaN	NaN	NaN	NaN	NaN	NaN	NaN	NaN	NaN	NaN	NaN	NaN	NaN	NaN	-0.16309	-0.245933	-0.422598	NaN	NaN	NaN	NaN	NaN	NaN	NaN	NaN	NaN	NaN	NaN	NaN	NaN	NaN	NaN	NaN	NaN	0.541614	0.0961269
P62826;B5MDF5;J3KQE5;F5H018	GTP-binding nuclear protein Ran	RAN	NaN	0.429214	NaN	NaN	NaN	NaN	NaN	NaN	NaN	NaN	NaN	NaN	NaN	NaN	NaN	NaN	-0.0286754	-0.311256	NaN	NaN	0.715191	NaN	NaN	NaN	NaN	NaN	NaN	NaN	NaN	NaN	NaN	NaN	NaN	NaN	NaN	NaN	NaN	-0.0981657	NaN	NaN	-0.214876	-0.357326	NaN	NaN	NaN	NaN	NaN
Q03001;F8W9J4;E7ERU0	Dystonin	DST	NaN	-0.213153	-0.0440475	-0.0689373	0.359296	NaN	NaN	NaN	NaN	NaN	NaN	NaN	NaN	NaN	NaN	NaN	NaN	NaN	NaN	NaN	NaN	-0.213554	-0.116567	0.306729	NaN	NaN	NaN	NaN	NaN	NaN	NaN	NaN	NaN	NaN	NaN	NaN	NaN	NaN	NaN	NaN	-0.137299	-0.263941	-0.0401111	-0.253722	NaN	NaN	NaN
Q08170;A0A0D9SEM4	Serine/arginine-rich splicing factor 4	SRSF4	NaN	NaN	NaN	NaN	NaN	NaN	NaN	NaN	-0.175631	-0.140539	NaN	NaN	-0.413692	NaN	NaN	NaN	NaN	NaN	NaN	NaN	NaN	NaN	NaN	NaN	NaN	NaN	NaN	0.314407	-0.405795	-1.14223	NaN	NaN	-1.01293	NaN	NaN	NaN	NaN	NaN	NaN	NaN	NaN	NaN	NaN	NaN	NaN	NaN	NaN
Q13813;A0A0D9SGF6	Spectrin alpha chain, non-erythrocytic 1	SPTAN1	NaN	NaN	0.699196	0.729966	1.25508	-1.44874	NaN	NaN	NaN	NaN	NaN	NaN	NaN	NaN	NaN	NaN	NaN	NaN	NaN	NaN	NaN	NaN	0.223423	0.344601	0.195096	NaN	NaN	NaN	NaN	NaN	NaN	NaN	NaN	NaN	NaN	NaN	NaN	NaN	NaN	NaN	NaN	NaN	0.637749	0.720629	0.66821	NaN	NaN
Q14103;H0YA96;H0Y8G5;D6RAF8	Heterogeneous nuclear ribonucleoprotein D0	HNRNPD	NaN	NaN	NaN	NaN	NaN	NaN	NaN	NaN	NaN	NaN	NaN	NaN	-0.0837374	0.0832474	0.280362	-0.305182	NaN	NaN	NaN	NaN	NaN	NaN	NaN	NaN	NaN	NaN	NaN	NaN	NaN	NaN	NaN	NaN	-0.0593746	0.0962619	0.0777899	-0.137442	NaN	NaN	NaN	NaN	NaN	NaN	NaN	NaN	NaN	NaN	NaN
Q5SRE5	Nucleoporin NUP188 homolog	NUP188	-0.167653	0.183074	-0.240043	NaN	-0.896522	NaN	NaN	NaN	NaN	NaN	NaN	NaN	NaN	NaN	NaN	NaN	NaN	NaN	NaN	NaN	-0.019185	-0.105349	-0.750858	-1.8309	NaN	NaN	NaN	NaN	NaN	NaN	NaN	NaN	NaN	NaN	NaN	NaN	NaN	NaN	NaN	NaN	-0.220883	-0.0696184	-0.23596	-0.266299	NaN	NaN	NaN
Q9H0U4;E9PLD0;A0A087WTI1	Ras-related protein Rab-1B	RAB1B	-1.14922	-0.929199	NaN	NaN	NaN	-4.15593	NaN	NaN	NaN	NaN	NaN	NaN	NaN	NaN	NaN	NaN	NaN	-0.493723	NaN	NaN	0.660472	-0.0206039	NaN	NaN	NaN	NaN	NaN	NaN	NaN	NaN	NaN	NaN	NaN	NaN	NaN	NaN	NaN	-0.330447	-0.400416	NaN	-0.817486	NaN	NaN	NaN	NaN	NaN	NaN
Q9NYF8;E9PQN2;E9PKI6;E9PK09	Bcl-2-associated transcription factor 1	BCLAF1	NaN	NaN	NaN	NaN	NaN	-0.483945	-0.366299	-0.0310614	NaN	-0.21215	NaN	NaN	NaN	NaN	NaN	NaN	NaN	NaN	NaN	NaN	NaN	NaN	NaN	NaN	NaN	-0.794532	-0.302778	-0.318902	NaN	NaN	NaN	NaN	NaN	NaN	NaN	NaN	NaN	NaN	NaN	NaN	NaN	NaN	NaN	NaN	NaN	-0.0805455	0.388686
Q9UBM7;E9PM00	7-dehydrocholesterol reductase	DHCR7	-0.067833	-0.0996645	-0.17301	NaN	NaN	NaN	NaN	NaN	NaN	NaN	NaN	NaN	NaN	-1.3949	NaN	NaN	NaN	NaN	NaN	NaN	-0.341994	-0.709198	NaN	NaN	NaN	NaN	NaN	NaN	NaN	NaN	NaN	NaN	NaN	-2.73899	NaN	NaN	NaN	NaN	NaN	NaN	-0.0153596	-0.154891	-0.0370586	NaN	NaN	NaN	NaN
CON__P08779;P08779	Keratin, type I cytoskeletal 16	KRT16	-4.97542	NaN	NaN	NaN	NaN	-3.77895	-1.95338	NaN	-5.20849	NaN	NaN	-3.30829	-2.99022	-3.0275	NaN	NaN	NaN	NaN	NaN	NaN	-5.62929	NaN	NaN	NaN	NaN	-3.59485	NaN	NaN	NaN	NaN	NaN	NaN	NaN	-5.14658	NaN	NaN	NaN	NaN	NaN	NaN	0.389897	NaN	NaN	-4.37854	NaN	NaN	NaN
G3V2E7;F8W6L3;G3V3H3;G3V5R9;E7EVH7;Q07866;G5E9S8	Kinesin light chain 1	KLC1	NaN	NaN	NaN	NaN	NaN	NaN	NaN	NaN	-0.289157	-0.146212	-0.024003	NaN	NaN	NaN	NaN	NaN	NaN	NaN	NaN	NaN	NaN	NaN	NaN	NaN	NaN	NaN	NaN	-0.0541676	0.081885	-0.0763868	-0.0126937	NaN	NaN	NaN	NaN	NaN	NaN	NaN	NaN	NaN	NaN	NaN	NaN	NaN	NaN	NaN	NaN
E9PLK3;P55786	Puromycin-sensitive aminopeptidase	NPEPPS	NaN	NaN	NaN	NaN	NaN	-0.557433	0.0996318	0.462366	0.202261	NaN	NaN	NaN	NaN	NaN	NaN	NaN	NaN	NaN	NaN	NaN	NaN	NaN	NaN	NaN	NaN	NaN	0.0687396	0.205142	NaN	0.148088	NaN	NaN	NaN	NaN	NaN	NaN	NaN	NaN	NaN	NaN	NaN	NaN	NaN	NaN	NaN	NaN	0.212258
H3BLZ8;Q92841	Probable ATP-dependent RNA helicase DDX17	DDX17	NaN	NaN	NaN	NaN	NaN	NaN	NaN	NaN	-0.187198	-0.47277	NaN	NaN	NaN	NaN	NaN	NaN	NaN	NaN	NaN	NaN	NaN	NaN	NaN	NaN	NaN	NaN	NaN	-0.161089	-0.393539	-0.0576469	NaN	NaN	NaN	NaN	NaN	NaN	NaN	NaN	NaN	NaN	NaN	NaN	NaN	NaN	NaN	NaN	NaN
O43865	Putative adenosylhomocysteinase 2	AHCYL1	NaN	NaN	NaN	NaN	NaN	NaN	NaN	NaN	NaN	-0.269217	-0.403733	NaN	NaN	NaN	NaN	NaN	NaN	NaN	NaN	NaN	0.761455	NaN	NaN	NaN	NaN	NaN	NaN	NaN	-0.167961	-0.228807	-1.01756	NaN	NaN	NaN	NaN	NaN	NaN	NaN	NaN	NaN	-0.407823	NaN	NaN	NaN	NaN	NaN	NaN
O75083	WD repeat-containing protein 1	WDR1	NaN	NaN	NaN	NaN	NaN	NaN	NaN	NaN	NaN	-0.0375028	-0.0751096	-0.182999	NaN	NaN	NaN	NaN	NaN	NaN	NaN	NaN	1.0561	1.13159	NaN	NaN	NaN	NaN	NaN	NaN	NaN	-0.329867	-0.22457	NaN	NaN	NaN	NaN	NaN	NaN	NaN	NaN	NaN	0.221939	NaN	NaN	NaN	NaN	NaN	NaN
P07814;V9GYZ6	Bifunctional glutamate/proline--tRNA ligase;Glutamate--tRNA ligase;Proline--tRNA ligase	EPRS	NaN	NaN	NaN	NaN	0.0615688	-0.763171	NaN	NaN	NaN	NaN	NaN	NaN	NaN	NaN	NaN	NaN	NaN	NaN	NaN	NaN	NaN	NaN	NaN	0.144308	0.371838	2.0571	NaN	NaN	NaN	NaN	0.0659859	NaN	NaN	NaN	NaN	NaN	NaN	NaN	NaN	NaN	NaN	NaN	NaN	-0.0858642	-0.0265577	0.0102069	NaN
P11717	Cation-independent mannose-6-phosphate receptor	IGF2R	NaN	NaN	0.0795658	0.0742315	0.209141	NaN	NaN	NaN	NaN	NaN	NaN	NaN	NaN	NaN	NaN	NaN	NaN	NaN	NaN	NaN	1.83746	0.160017	0.0197731	0.0709388	NaN	NaN	NaN	NaN	NaN	NaN	NaN	NaN	NaN	NaN	NaN	NaN	NaN	NaN	NaN	NaN	NaN	NaN	0.134221	0.219463	NaN	NaN	NaN
P14625	Endoplasmin	HSP90B1	NaN	NaN	NaN	NaN	NaN	-1.46654	0.748719	0.464355	0.259905	0.269392	NaN	NaN	NaN	NaN	NaN	NaN	NaN	NaN	NaN	NaN	NaN	NaN	NaN	NaN	NaN	NaN	0.256407	0.577924	NaN	NaN	NaN	NaN	NaN	NaN	NaN	NaN	NaN	NaN	NaN	NaN	NaN	NaN	NaN	NaN	NaN	NaN	0.774502
P17858	ATP-dependent 6-phosphofructokinase, liver type	PFKL	0.421048	NaN	0.759923	NaN	NaN	NaN	NaN	NaN	-0.118288	NaN	NaN	NaN	NaN	NaN	NaN	NaN	NaN	NaN	NaN	NaN	1.27828	1.05533	NaN	NaN	NaN	NaN	NaN	-0.893678	NaN	NaN	NaN	NaN	NaN	NaN	NaN	NaN	NaN	NaN	NaN	NaN	0.0618453	0.128425	NaN	NaN	NaN	NaN	NaN
P26373;J3QSB4	60S ribosomal protein L13	RPL13	-0.745212	NaN	NaN	NaN	NaN	NaN	NaN	NaN	NaN	NaN	NaN	NaN	NaN	NaN	NaN	NaN	NaN	-0.575658	NaN	NaN	-0.359305	NaN	NaN	NaN	NaN	NaN	NaN	NaN	NaN	NaN	NaN	NaN	NaN	NaN	NaN	NaN	NaN	-0.636369	NaN	NaN	-1.91762	NaN	NaN	NaN	NaN	NaN	NaN
P46777	60S ribosomal protein L5	RPL5	0.43808	NaN	NaN	NaN	NaN	-1.87949	NaN	NaN	NaN	NaN	NaN	NaN	NaN	NaN	NaN	-0.438561	NaN	NaN	NaN	NaN	0.91219	0.68446	NaN	NaN	NaN	NaN	NaN	NaN	NaN	NaN	NaN	NaN	NaN	NaN	-1.34231	-0.928182	NaN	NaN	NaN	NaN	-0.608562	-0.629702	NaN	NaN	NaN	NaN	NaN
P50748	Kinetochore-associated protein 1	KNTC1	0.378955	0.432639	0.260146	-0.686754	NaN	NaN	NaN	NaN	NaN	NaN	NaN	NaN	NaN	NaN	NaN	NaN	NaN	NaN	NaN	NaN	0.413919	-0.0925709	-1.37932	NaN	NaN	NaN	NaN	NaN	NaN	NaN	NaN	NaN	NaN	NaN	NaN	NaN	NaN	NaN	NaN	NaN	0.27274	0.223423	NaN	-0.0535835	NaN	NaN	NaN
P62241;Q5JR95	40S ribosomal protein S8	RPS8	-1.19661	NaN	NaN	NaN	NaN	-3.30829	NaN	NaN	NaN	NaN	NaN	NaN	NaN	NaN	NaN	NaN	NaN	-0.723039	NaN	NaN	-0.761849	NaN	NaN	NaN	NaN	NaN	NaN	NaN	NaN	NaN	NaN	NaN	NaN	NaN	NaN	NaN	NaN	-0.713001	NaN	NaN	-1.63437	NaN	NaN	NaN	NaN	NaN	NaN
Q12906	Interleukin enhancer-binding factor 3	ILF3	NaN	NaN	NaN	NaN	NaN	NaN	-0.461839	-0.33763	0.882682	NaN	NaN	0.23008	NaN	NaN	NaN	NaN	NaN	NaN	NaN	NaN	NaN	NaN	NaN	NaN	NaN	-0.575529	-0.526992	-0.280615	NaN	NaN	NaN	NaN	NaN	NaN	NaN	NaN	NaN	NaN	NaN	NaN	NaN	NaN	NaN	NaN	NaN	NaN	-1.27289
Q13085	Acetyl-CoA carboxylase 1;Biotin carboxylase	ACACA	-0.0709968	0.14991	-0.25123	-1.08997	NaN	NaN	NaN	NaN	NaN	NaN	NaN	NaN	NaN	NaN	NaN	NaN	NaN	NaN	NaN	NaN	-0.167896	-0.195087	-2.44254	NaN	NaN	NaN	NaN	NaN	NaN	NaN	NaN	NaN	NaN	NaN	NaN	NaN	NaN	NaN	NaN	NaN	0.208143	0.190425	0.0723116	NaN	NaN	NaN	NaN
Q14258	E3 ubiquitin/ISG15 ligase TRIM25	TRIM25	0.203264	NaN	-0.141382	NaN	NaN	NaN	NaN	NaN	NaN	-0.693621	NaN	NaN	NaN	NaN	NaN	NaN	NaN	NaN	NaN	NaN	0.403486	-0.16571	NaN	NaN	NaN	NaN	NaN	NaN	-1.31995	NaN	NaN	NaN	NaN	NaN	NaN	NaN	NaN	NaN	NaN	NaN	-0.53755	NaN	NaN	NaN	NaN	NaN	NaN
Q14697;F5H6X6	Neutral alpha-glucosidase AB	GANAB	NaN	NaN	NaN	NaN	NaN	NaN	0.28889	0.206768	0.379399	NaN	NaN	NaN	NaN	NaN	NaN	NaN	NaN	NaN	NaN	1.40305	NaN	NaN	NaN	NaN	NaN	0.0100636	0.0813396	0.422233	NaN	NaN	NaN	NaN	NaN	NaN	NaN	NaN	NaN	NaN	NaN	NaN	NaN	NaN	NaN	NaN	NaN	0.355016	0.5007
Q14980	Nuclear mitotic apparatus protein 1	NUMA1	NaN	NaN	NaN	-0.556733	0.234256	NaN	NaN	NaN	NaN	NaN	NaN	NaN	NaN	NaN	NaN	NaN	NaN	NaN	NaN	NaN	NaN	NaN	-0.676849	0.00992034	NaN	NaN	NaN	NaN	NaN	NaN	NaN	NaN	NaN	NaN	NaN	NaN	NaN	NaN	NaN	NaN	NaN	NaN	-2.06649	-0.537675	-0.298779	NaN	-0.934924
Q15366;F8W0G4;F8VXH9	Poly(rC)-binding protein 2	PCBP2	NaN	NaN	NaN	NaN	NaN	NaN	NaN	NaN	NaN	NaN	NaN	NaN	NaN	-0.0226835	-0.173726	-0.275664	NaN	NaN	NaN	NaN	NaN	NaN	NaN	NaN	NaN	NaN	NaN	NaN	NaN	NaN	NaN	NaN	NaN	0.0900404	-0.103627	NaN	NaN	NaN	NaN	NaN	NaN	NaN	NaN	NaN	NaN	NaN	NaN
Q3LIE7;Q15392	Delta(24)-sterol reductase	Nbla03646;DHCR24	-0.178731	0.0822938	-0.298495	NaN	NaN	NaN	NaN	NaN	NaN	NaN	NaN	NaN	NaN	NaN	NaN	NaN	NaN	NaN	NaN	NaN	-0.330501	-0.306502	-0.596056	NaN	NaN	NaN	NaN	NaN	NaN	NaN	NaN	NaN	NaN	NaN	NaN	NaN	NaN	NaN	NaN	NaN	-0.183753	-0.122774	-0.17718	0.0479571	NaN	NaN	NaN
Q7KZF4	Staphylococcal nuclease domain-containing protein 1	SND1	NaN	NaN	NaN	NaN	NaN	NaN	-0.00137118	-0.0729683	NaN	NaN	NaN	NaN	NaN	NaN	NaN	NaN	NaN	NaN	NaN	0.941407	NaN	NaN	NaN	NaN	NaN	0.0865121	0.0799754	0.0281448	NaN	NaN	NaN	NaN	NaN	NaN	NaN	NaN	NaN	NaN	NaN	NaN	NaN	NaN	NaN	NaN	NaN	-0.273326	-0.0620531
Q8IWI9	MAX gene-associated protein	MGA	NaN	NaN	-0.107819	0.327228	0.271784	NaN	NaN	NaN	NaN	NaN	NaN	NaN	NaN	NaN	NaN	NaN	NaN	NaN	NaN	NaN	NaN	-0.0446277	0.269273	0.220082	NaN	NaN	NaN	NaN	NaN	NaN	NaN	NaN	NaN	NaN	NaN	NaN	NaN	NaN	NaN	NaN	NaN	0.170566	0.093425	0.485221	NaN	NaN	NaN
Q8N766	ER membrane protein complex subunit 1	EMC1	0.368489	0.513693	NaN	NaN	NaN	NaN	-0.872552	NaN	NaN	NaN	NaN	NaN	NaN	NaN	NaN	NaN	NaN	NaN	NaN	NaN	0.719315	0.542109	NaN	NaN	NaN	-1.95098	NaN	NaN	NaN	NaN	NaN	NaN	NaN	NaN	NaN	NaN	NaN	NaN	NaN	NaN	-0.103054	-0.150065	NaN	NaN	NaN	-0.0627762	-0.22016
Q96AC1;H0YJ34;A0A0U1RRM8	Fermitin family homolog 2	FERMT2	0.179256	0.336169	0.361656	NaN	NaN	NaN	NaN	NaN	-1.01182	NaN	NaN	NaN	NaN	NaN	NaN	NaN	NaN	NaN	NaN	NaN	0.250355	0.0856966	NaN	NaN	NaN	NaN	NaN	-2.19773	NaN	NaN	NaN	NaN	NaN	NaN	NaN	NaN	NaN	NaN	NaN	NaN	0.068602	0.232906	NaN	NaN	NaN	NaN	NaN
Q99832	T-complex protein 1 subunit eta	CCT7	NaN	NaN	NaN	NaN	NaN	-1.79356	NaN	NaN	NaN	-0.427459	0.0180643	-0.145988	NaN	NaN	NaN	NaN	NaN	NaN	NaN	NaN	NaN	NaN	NaN	NaN	NaN	NaN	NaN	-0.229585	NaN	NaN	0.0411028	NaN	NaN	NaN	NaN	NaN	NaN	NaN	NaN	NaN	NaN	NaN	NaN	NaN	NaN	NaN	NaN
Q9HC07;V9GY93	Transmembrane protein 165	TMEM165	-0.253618	-0.304184	-0.301782	NaN	NaN	NaN	NaN	NaN	NaN	NaN	NaN	NaN	NaN	NaN	NaN	NaN	NaN	NaN	NaN	NaN	-0.323823	-0.425656	-0.745261	-0.667424	NaN	NaN	NaN	NaN	NaN	NaN	NaN	NaN	NaN	NaN	NaN	NaN	NaN	NaN	NaN	NaN	-0.258563	NaN	-0.305129	-0.073029	NaN	NaN	NaN
Q9NTJ3;E9PD53	Structural mainteNaNce of chromosomes protein 4;Structural mainteNaNce of chromosomes protein	SMC4	NaN	NaN	NaN	NaN	0.0783365	0.196985	NaN	NaN	NaN	NaN	NaN	NaN	NaN	NaN	NaN	NaN	NaN	NaN	NaN	NaN	-0.0886229	NaN	NaN	0.0798389	0.0817487	NaN	NaN	NaN	NaN	NaN	NaN	NaN	NaN	NaN	NaN	NaN	NaN	NaN	NaN	NaN	-0.257218	NaN	NaN	-0.246977	0.0529723	-0.206146	NaN
A0A087WV66;P46013	Antigen KI-67	MKI67	NaN	NaN	-1.98948	NaN	NaN	NaN	NaN	NaN	NaN	NaN	NaN	NaN	NaN	NaN	NaN	NaN	NaN	NaN	NaN	NaN	NaN	-1.9779	-1.55741	-0.624732	NaN	NaN	NaN	NaN	NaN	NaN	NaN	NaN	NaN	NaN	NaN	NaN	NaN	NaN	NaN	NaN	NaN	-3.94459	-3.54316	-2.54869	-1.19532	NaN	NaN
A0A0A0MRV0;Q9P2E9;A0A087WVV2;F8W7S5	Ribosome-binding protein 1	RRBP1	NaN	NaN	NaN	-0.356975	0.0655723	-0.589138	NaN	NaN	NaN	NaN	NaN	NaN	NaN	NaN	NaN	NaN	NaN	NaN	NaN	NaN	NaN	NaN	NaN	-0.107959	0.0352017	NaN	NaN	NaN	NaN	NaN	NaN	NaN	NaN	NaN	NaN	NaN	NaN	NaN	NaN	NaN	NaN	NaN	NaN	-0.46927	-0.332063	0.0911243	NaN
A6NEM2;P51610	Host cell factor 1;HCF N-terminal chain 1;HCF N-terminal chain 2;HCF N-terminal chain 3;HCF N-terminal chain 4;HCF N-terminal chain 5;HCF N-terminal chain 6;HCF C-terminal chain 1;HCF C-terminal chain 2;HCF C-terminal chain 3;HCF C-terminal chain 4;HCF C-terminal chain 5;HCF C-terminal chain 6	HCFC1	NaN	NaN	NaN	NaN	NaN	0.093425	-0.00183338	NaN	NaN	NaN	NaN	NaN	NaN	NaN	NaN	NaN	NaN	NaN	NaN	NaN	NaN	NaN	NaN	-0.386299	-0.0560262	-0.0980114	NaN	NaN	NaN	NaN	NaN	NaN	NaN	NaN	NaN	NaN	NaN	NaN	NaN	NaN	NaN	NaN	NaN	NaN	0.132379	0.238175	NaN
B4DXZ6;P51114	Fragile X mental retardation syndrome-related protein 1	FXR1	NaN	NaN	NaN	NaN	NaN	NaN	NaN	NaN	-0.150353	-0.243096	NaN	NaN	NaN	NaN	NaN	NaN	NaN	NaN	NaN	NaN	NaN	NaN	NaN	NaN	NaN	NaN	NaN	-0.12323	-0.210129	-0.281299	NaN	NaN	NaN	NaN	NaN	NaN	NaN	NaN	NaN	NaN	NaN	NaN	NaN	NaN	NaN	NaN	NaN
B4DY09;Q12905	Interleukin enhancer-binding factor 2	ILF2	NaN	NaN	NaN	NaN	NaN	NaN	NaN	NaN	NaN	NaN	NaN	NaN	-0.0139023	-0.0953425	-0.239157	-0.844743	NaN	NaN	NaN	NaN	NaN	NaN	NaN	NaN	NaN	NaN	NaN	NaN	NaN	NaN	NaN	NaN	0.0531114	0.0820213	-0.555609	NaN	NaN	NaN	NaN	NaN	NaN	NaN	NaN	NaN	NaN	NaN	NaN
F8VNT9;F8VV56;F8W022;F8VWK8;P08962	CD63 antigen	CD63	NaN	NaN	NaN	NaN	NaN	NaN	NaN	NaN	NaN	NaN	NaN	NaN	NaN	NaN	0.461214	0.0507454	NaN	NaN	NaN	NaN	NaN	NaN	NaN	NaN	NaN	NaN	NaN	NaN	NaN	NaN	NaN	NaN	NaN	0.107152	0.197865	-0.433799	NaN	NaN	NaN	NaN	NaN	NaN	NaN	NaN	NaN	NaN	NaN
G3V203;H0YHA7;J3QQ67;Q07020;F8VUA6;F8VYV2;A0A075B7A0	60S ribosomal protein L18	RPL18	-1.38926	NaN	NaN	NaN	NaN	NaN	NaN	NaN	NaN	NaN	NaN	NaN	NaN	NaN	NaN	NaN	NaN	-1.03454	-0.334953	NaN	-1.17143	NaN	NaN	NaN	NaN	NaN	NaN	NaN	NaN	NaN	NaN	NaN	NaN	NaN	NaN	NaN	NaN	-0.621089	-0.782372	NaN	-1.04665	NaN	NaN	NaN	NaN	NaN	NaN
Q5T8U5;O15260;B7Z1G8	Surfeit locus protein 4	SURF4	-0.394032	0.0247452	-0.366969	NaN	NaN	NaN	NaN	NaN	NaN	NaN	NaN	NaN	NaN	NaN	NaN	NaN	NaN	NaN	NaN	NaN	-0.385413	-0.669625	-1.14723	-2.04192	NaN	NaN	NaN	NaN	NaN	NaN	NaN	NaN	NaN	NaN	NaN	NaN	NaN	NaN	NaN	NaN	0.0147838	-0.0253532	NaN	-0.572973	NaN	NaN	NaN
O75367;B4DJC3	Core histone macro-H2A.1;Histone H2A	H2AFY	NaN	NaN	NaN	NaN	NaN	NaN	NaN	NaN	NaN	NaN	NaN	NaN	-1.75604	-1.71113	-1.82997	NaN	NaN	NaN	NaN	NaN	NaN	NaN	NaN	NaN	NaN	NaN	NaN	NaN	NaN	NaN	NaN	NaN	-1.76513	-1.78588	NaN	NaN	NaN	NaN	NaN	NaN	NaN	NaN	NaN	NaN	NaN	NaN	NaN
P04075;J3KPS3;H3BQN4;H3BPS8	Fructose-bisphosphate aldolase A	ALDOA	NaN	NaN	NaN	NaN	NaN	NaN	NaN	NaN	NaN	NaN	NaN	NaN	-0.10841	0.580628	0.432639	NaN	NaN	NaN	NaN	NaN	NaN	NaN	NaN	NaN	NaN	NaN	NaN	NaN	NaN	NaN	NaN	NaN	-0.00207896	0.295253	0.211884	NaN	NaN	NaN	NaN	NaN	NaN	NaN	NaN	NaN	NaN	NaN	NaN
P11021	78 kDa glucose-regulated protein	HSPA5	NaN	NaN	NaN	NaN	NaN	-2.70783	NaN	NaN	0.227371	0.148348	NaN	NaN	NaN	NaN	NaN	NaN	NaN	NaN	NaN	NaN	NaN	NaN	NaN	NaN	NaN	NaN	NaN	0.0835197	0.141302	-0.777393	NaN	NaN	NaN	NaN	NaN	NaN	NaN	NaN	NaN	NaN	NaN	NaN	NaN	NaN	NaN	NaN	NaN
P11586;F5H2F4	C-1-tetrahydrofolate synthase, cytoplasmic;Methylenetetrahydrofolate dehydrogenase;Methenyltetrahydrofolate cyclohydrolase;Formyltetrahydrofolate synthetase;C-1-tetrahydrofolate synthase, cytoplasmic, N-terminally processed	MTHFD1	NaN	NaN	NaN	NaN	NaN	0.140909	-0.0311793	0.090718	NaN	NaN	NaN	NaN	NaN	NaN	NaN	NaN	NaN	NaN	NaN	NaN	NaN	NaN	NaN	NaN	NaN	0.0244615	0.0436244	NaN	NaN	NaN	NaN	NaN	NaN	NaN	NaN	NaN	NaN	NaN	NaN	NaN	NaN	NaN	NaN	NaN	NaN	-0.356809	-0.0153596
P11766;H0YAG8	Alcohol dehydrogenase class-3	ADH5	0.727006	NaN	NaN	NaN	NaN	NaN	NaN	NaN	NaN	NaN	NaN	NaN	NaN	NaN	-0.320198	-0.278829	NaN	NaN	NaN	NaN	1.07717	NaN	NaN	NaN	NaN	NaN	NaN	NaN	NaN	NaN	NaN	NaN	NaN	NaN	-0.949394	-0.790434	NaN	NaN	NaN	NaN	0.361544	NaN	NaN	NaN	NaN	NaN	NaN
P12004	Proliferating cell nuclear antigen	PCNA	NaN	NaN	NaN	NaN	NaN	NaN	NaN	NaN	NaN	NaN	NaN	NaN	NaN	0.122474	NaN	-0.0282192	0.163112	NaN	NaN	NaN	NaN	NaN	NaN	NaN	NaN	NaN	NaN	NaN	NaN	NaN	NaN	NaN	NaN	0.248656	0.392427	-0.0237684	NaN	NaN	NaN	NaN	NaN	NaN	NaN	NaN	NaN	NaN	NaN
P20073	Annexin A7	ANXA7	NaN	NaN	NaN	NaN	NaN	NaN	NaN	NaN	NaN	NaN	NaN	NaN	0.063779	0.2806	0.0928839	NaN	NaN	NaN	NaN	NaN	NaN	NaN	NaN	NaN	NaN	NaN	NaN	NaN	NaN	NaN	NaN	NaN	0.10809	0.165687	-0.0131158	NaN	NaN	NaN	NaN	NaN	NaN	NaN	NaN	NaN	NaN	NaN	NaN
P22102	Trifunctional purine biosynthetic protein adenosine-3;Phosphoribosylamine--glycine ligase;Phosphoribosylformylglycinamidine cyclo-ligase;Phosphoribosylglycinamide formyltransferase	GART	NaN	NaN	NaN	NaN	NaN	NaN	-0.0226981	NaN	NaN	NaN	NaN	0.167229	0.0611541	NaN	NaN	NaN	NaN	NaN	NaN	NaN	NaN	NaN	NaN	NaN	NaN	0.0298416	NaN	NaN	NaN	NaN	NaN	0.161565	NaN	NaN	NaN	NaN	NaN	NaN	NaN	NaN	NaN	NaN	NaN	NaN	NaN	-0.0615109	0.0119249
P38646	Stress-70 protein, mitochondrial	HSPA9	NaN	NaN	NaN	NaN	NaN	-1.65968	NaN	NaN	-1.08816	0.109026	NaN	NaN	NaN	NaN	NaN	NaN	NaN	NaN	NaN	NaN	NaN	NaN	NaN	NaN	NaN	NaN	NaN	-0.546519	0.0947765	0.0993626	NaN	NaN	NaN	NaN	NaN	NaN	NaN	NaN	NaN	NaN	NaN	NaN	NaN	NaN	NaN	NaN	NaN
P48643;B7ZAR1;E9PCA1;E7ENZ3	T-complex protein 1 subunit epsilon	CCT5	NaN	NaN	NaN	NaN	NaN	NaN	NaN	NaN	NaN	NaN	0.0418037	-0.0819344	NaN	NaN	NaN	NaN	NaN	NaN	NaN	NaN	NaN	NaN	NaN	NaN	NaN	NaN	NaN	0.182184	NaN	-0.0698607	0.0896338	NaN	NaN	NaN	NaN	NaN	NaN	NaN	NaN	NaN	NaN	NaN	NaN	NaN	NaN	NaN	NaN
P49321;Q5T624	Nuclear autoantigenic sperm protein	NASP	NaN	NaN	NaN	NaN	NaN	0.655169	0.479644	NaN	NaN	NaN	0.721154	NaN	NaN	NaN	NaN	NaN	NaN	NaN	NaN	NaN	NaN	NaN	NaN	NaN	0.343806	0.323774	NaN	NaN	NaN	NaN	0.31904	NaN	NaN	NaN	NaN	NaN	NaN	NaN	NaN	NaN	NaN	NaN	NaN	NaN	NaN	0.989938	NaN
P50995	Annexin A11	ANXA11	NaN	NaN	NaN	NaN	NaN	NaN	NaN	NaN	NaN	NaN	NaN	0.234256	0.200881	-0.165612	NaN	NaN	NaN	NaN	NaN	NaN	NaN	NaN	NaN	NaN	NaN	NaN	NaN	NaN	NaN	NaN	NaN	0.178746	-0.00778262	0.0761487	NaN	NaN	NaN	NaN	NaN	NaN	NaN	NaN	NaN	NaN	NaN	NaN	NaN
P54136	Arginine--tRNA ligase, cytoplasmic	RARS	NaN	NaN	NaN	NaN	NaN	NaN	NaN	NaN	NaN	-0.210429	-0.0427094	NaN	NaN	NaN	NaN	NaN	NaN	NaN	NaN	NaN	NaN	NaN	NaN	NaN	NaN	NaN	NaN	NaN	-0.0720884	-0.150978	0.0144981	NaN	NaN	NaN	NaN	NaN	NaN	NaN	NaN	NaN	NaN	NaN	NaN	NaN	NaN	NaN	NaN
P55060	Exportin-2	CSE1L	NaN	NaN	NaN	NaN	NaN	NaN	0.263876	0.949273	0.144046	NaN	NaN	NaN	NaN	NaN	NaN	NaN	NaN	NaN	NaN	0.632827	NaN	NaN	NaN	NaN	NaN	NaN	0.0870554	NaN	NaN	NaN	NaN	NaN	NaN	NaN	NaN	NaN	NaN	NaN	NaN	NaN	NaN	NaN	NaN	NaN	NaN	NaN	0.445409
P63104;E7EX29;B0AZS6;E7ESK7	14-3-3 protein zeta/delta	YWHAZ	NaN	NaN	NaN	NaN	NaN	-4.40409	NaN	NaN	NaN	NaN	NaN	NaN	NaN	NaN	NaN	NaN	0.514602	0.252173	NaN	NaN	NaN	NaN	NaN	NaN	NaN	NaN	NaN	NaN	NaN	NaN	NaN	NaN	NaN	NaN	NaN	-1.49443	0.298541	0.47415	NaN	NaN	NaN	NaN	NaN	NaN	NaN	NaN	NaN
Q01082;A0A087WUZ3	Spectrin beta chain, non-erythrocytic 1	SPTBN1	NaN	NaN	0.816067	0.639325	0.792439	NaN	NaN	NaN	NaN	NaN	NaN	NaN	NaN	NaN	NaN	NaN	NaN	NaN	NaN	NaN	NaN	NaN	0.222434	0.334568	-0.0226102	NaN	NaN	NaN	NaN	NaN	NaN	NaN	NaN	NaN	NaN	NaN	NaN	NaN	NaN	NaN	NaN	NaN	0.52687	0.792855	0.645794	NaN	NaN
Q06830;A0A0A0MSI0	Peroxiredoxin-1	PRDX1	NaN	NaN	NaN	NaN	NaN	NaN	NaN	NaN	NaN	NaN	NaN	NaN	NaN	NaN	NaN	NaN	NaN	-0.356384	-0.0352243	-0.0839973	NaN	NaN	NaN	NaN	NaN	NaN	NaN	NaN	NaN	NaN	NaN	NaN	NaN	NaN	NaN	NaN	NaN	-0.0706029	-0.101428	NaN	NaN	NaN	NaN	NaN	NaN	NaN	NaN
Q07954	Prolow-density lipoprotein receptor-related protein 1;Low-density lipoprotein receptor-related protein 1 85 kDa subunit;Low-density lipoprotein receptor-related protein 1 515 kDa subunit;Low-density lipoprotein receptor-related protein 1 intracellular domain	LRP1	NaN	0.397146	0.623492	NaN	NaN	NaN	NaN	NaN	0.82489	NaN	NaN	NaN	NaN	NaN	NaN	NaN	NaN	NaN	NaN	NaN	NaN	0.429	0.45386	0.435735	NaN	NaN	NaN	NaN	NaN	NaN	NaN	NaN	NaN	NaN	NaN	NaN	NaN	NaN	NaN	NaN	NaN	0.769602	0.95442	NaN	NaN	NaN	NaN
Q10570	Cleavage and polyadenylation specificity factor subunit 1	CPSF1	-0.0748208	NaN	-0.508321	NaN	NaN	NaN	NaN	NaN	NaN	NaN	NaN	NaN	NaN	NaN	NaN	NaN	NaN	NaN	NaN	NaN	-0.413807	-0.695793	-0.918224	NaN	NaN	NaN	NaN	NaN	NaN	NaN	NaN	NaN	NaN	NaN	NaN	NaN	NaN	NaN	NaN	NaN	-0.0476813	0.11703	-0.150209	0.0900404	NaN	NaN	NaN
Q16555	Dihydropyrimidinase-related protein 2	DPYSL2	NaN	NaN	NaN	NaN	NaN	NaN	NaN	NaN	NaN	0.0809305	0.240864	NaN	NaN	NaN	NaN	NaN	NaN	NaN	NaN	NaN	NaN	NaN	NaN	NaN	NaN	NaN	NaN	NaN	0.0569996	0.178746	0.310224	NaN	NaN	NaN	NaN	NaN	NaN	NaN	NaN	NaN	NaN	NaN	NaN	NaN	NaN	NaN	NaN
Q6P3W7;A0A0U1RQQ9;F8VSC5	SCY1-like protein 2	SCYL2	NaN	NaN	NaN	NaN	NaN	NaN	-0.121895	-0.372262	-0.587511	-0.45419	NaN	NaN	NaN	NaN	NaN	NaN	NaN	NaN	NaN	NaN	NaN	NaN	NaN	NaN	NaN	NaN	-0.232888	-0.595773	-0.187066	NaN	NaN	NaN	NaN	NaN	NaN	NaN	NaN	NaN	NaN	NaN	NaN	NaN	NaN	NaN	NaN	NaN	0.127369
Q92804;A0A075B7D9	TATA-binding protein-associated factor 2N	TAF15	NaN	NaN	NaN	NaN	NaN	NaN	NaN	NaN	NaN	-1.5667	NaN	NaN	NaN	0.337197	NaN	1.0624	NaN	NaN	NaN	NaN	NaN	NaN	NaN	NaN	NaN	NaN	NaN	NaN	NaN	-1.32699	NaN	NaN	NaN	NaN	0.55454	0.868845	NaN	NaN	NaN	NaN	NaN	NaN	NaN	NaN	NaN	NaN	NaN
Q9BR76;A0A087WW53;F5H390	Coronin-1B;Coronin	CORO1B	NaN	NaN	NaN	NaN	NaN	NaN	NaN	NaN	NaN	NaN	-0.376583	-0.293377	NaN	NaN	NaN	NaN	NaN	NaN	NaN	NaN	NaN	0.427392	NaN	NaN	NaN	NaN	NaN	NaN	NaN	NaN	-0.469989	-0.394601	NaN	NaN	NaN	NaN	NaN	NaN	NaN	NaN	NaN	NaN	NaN	NaN	NaN	NaN	NaN
Q9BUJ2;A0A0A0MRA5;B7Z4B8;M0R3F1;M0QYZ0	Heterogeneous nuclear ribonucleoprotein U-like protein 1	HNRNPUL1	NaN	NaN	NaN	NaN	NaN	NaN	0.527571	0.425137	0.80925	NaN	NaN	NaN	NaN	NaN	NaN	NaN	NaN	NaN	NaN	NaN	NaN	NaN	NaN	NaN	NaN	0.281669	0.352984	0.341644	NaN	NaN	NaN	NaN	NaN	NaN	NaN	NaN	NaN	NaN	NaN	NaN	NaN	NaN	NaN	NaN	NaN	NaN	0.416624
Q9P035;H3BS72;H3BPZ1	Very-long-chain (3R)-3-hydroxyacyl-CoA dehydratase 3	PTPLAD1	-0.446404	-0.256476	-0.541471	NaN	-0.914167	NaN	NaN	NaN	NaN	NaN	NaN	NaN	NaN	NaN	NaN	NaN	NaN	NaN	NaN	NaN	-0.381893	-0.893893	NaN	NaN	NaN	NaN	NaN	NaN	NaN	NaN	NaN	NaN	NaN	NaN	NaN	NaN	NaN	NaN	NaN	NaN	-0.464843	-0.410045	-0.281947	NaN	NaN	NaN	NaN
Q9Y2D5;C9JVY5	A-kinase anchor protein 2	AKAP2	NaN	NaN	NaN	NaN	NaN	0.139077	0.305679	NaN	NaN	NaN	NaN	NaN	NaN	NaN	NaN	NaN	NaN	NaN	NaN	NaN	NaN	NaN	NaN	NaN	0.199374	-0.0224197	0.0123541	-0.0271015	NaN	NaN	NaN	NaN	NaN	NaN	NaN	NaN	NaN	NaN	NaN	NaN	NaN	NaN	NaN	NaN	NaN	0.250719	0.677531
Q9Y383	Putative RNA-binding protein Luc7-like 2	LUC7L2	NaN	NaN	NaN	NaN	NaN	NaN	NaN	NaN	NaN	NaN	NaN	0.361319	0.111165	0.113167	NaN	NaN	NaN	NaN	NaN	NaN	NaN	NaN	NaN	NaN	NaN	NaN	NaN	NaN	NaN	NaN	NaN	0.0170667	-0.0351505	-0.297857	NaN	NaN	NaN	NaN	NaN	NaN	NaN	NaN	NaN	NaN	NaN	NaN	NaN
A0A087WSW9;A0A087WSY9;Q16881;F8W809;A0A182DWI3;E9PIR7;E2QRB9	Thioredoxin reductase 1, cytoplasmic	TXNRD1;GML	NaN	NaN	NaN	NaN	NaN	NaN	NaN	NaN	NaN	NaN	0.0450235	0.0905825	NaN	NaN	NaN	NaN	NaN	NaN	NaN	NaN	NaN	NaN	NaN	NaN	NaN	NaN	NaN	NaN	NaN	-0.0393697	0.075738	0.0984196	NaN	NaN	NaN	NaN	NaN	NaN	NaN	NaN	NaN	NaN	NaN	NaN	NaN	NaN	NaN
A0A087WW77;Q15334	Lethal(2) giant larvae protein homolog 1	LLGL1	NaN	0.262674	-0.128314	NaN	NaN	NaN	-0.783762	NaN	NaN	NaN	NaN	NaN	NaN	NaN	NaN	NaN	NaN	NaN	NaN	NaN	0.590243	0.282025	NaN	NaN	NaN	-1.79852	NaN	NaN	NaN	NaN	NaN	NaN	NaN	NaN	NaN	NaN	NaN	NaN	NaN	NaN	-0.219203	NaN	NaN	NaN	NaN	-0.550444	NaN
A0A087WZH7;P29966	Myristoylated alanine-rich C-kinase substrate	MARCKS	NaN	NaN	NaN	NaN	NaN	NaN	NaN	NaN	NaN	0.665666	0.945832	NaN	NaN	NaN	1.01364	NaN	NaN	NaN	NaN	NaN	NaN	NaN	NaN	NaN	NaN	NaN	NaN	NaN	0.589476	0.325041	NaN	NaN	NaN	NaN	NaN	NaN	NaN	NaN	NaN	NaN	NaN	NaN	NaN	NaN	NaN	NaN	NaN
C9J9K3;A0A0C4DG17;P08865	40S ribosomal protein SA	RPSA	NaN	NaN	NaN	NaN	NaN	-2.26597	NaN	NaN	NaN	NaN	NaN	NaN	NaN	0.546561	0.398788	0.0900404	NaN	NaN	NaN	NaN	NaN	NaN	NaN	NaN	NaN	NaN	NaN	NaN	NaN	NaN	NaN	NaN	NaN	0.124857	0.101381	NaN	NaN	NaN	NaN	NaN	NaN	NaN	NaN	NaN	NaN	NaN	NaN
CON__P06868			NaN	NaN	NaN	NaN	NaN	NaN	NaN	-1.73653	-1.9191	-4.91903	-3.84415	NaN	NaN	NaN	NaN	NaN	NaN	NaN	NaN	NaN	NaN	NaN	NaN	NaN	NaN	NaN	NaN	NaN	NaN	-4.41399	-4.27968	NaN	NaN	NaN	NaN	NaN	NaN	NaN	NaN	NaN	NaN	NaN	NaN	NaN	NaN	NaN	NaN
CON__Q04695;Q04695;F5GWP8	Keratin, type I cytoskeletal 17	KRT17	-3.32581	NaN	NaN	NaN	NaN	-4.65334	NaN	NaN	NaN	NaN	NaN	NaN	-1.59558	-4.16494	NaN	NaN	NaN	-4.46929	NaN	NaN	-3.82945	NaN	NaN	NaN	NaN	NaN	NaN	NaN	NaN	NaN	NaN	NaN	-0.83421	NaN	NaN	NaN	NaN	NaN	NaN	NaN	-1.22732	NaN	NaN	NaN	NaN	NaN	NaN
H0YD13;P16070;H0Y2P0;H0YE40;H0YDW7;H0YCV9;H0Y5E4	CD44 antigen	CD44	NaN	NaN	NaN	NaN	NaN	NaN	0.475189	0.215989	0.431783	0.181421	NaN	NaN	NaN	NaN	NaN	NaN	NaN	NaN	NaN	NaN	NaN	NaN	NaN	NaN	NaN	NaN	NaN	0.100305	-0.0688616	NaN	NaN	NaN	NaN	NaN	NaN	NaN	NaN	NaN	NaN	NaN	NaN	NaN	NaN	NaN	NaN	NaN	0.694925
I3L0H8;Q9NUU7;F6QDS0;H3BQK0;Q9UMR2;I3L352	ATP-dependent RNA helicase DDX19A;ATP-dependent RNA helicase DDX19B	DDX19A;DDX19B	NaN	0.510354	NaN	NaN	NaN	NaN	NaN	NaN	NaN	NaN	NaN	-0.176316	NaN	NaN	NaN	NaN	NaN	NaN	NaN	NaN	1.17766	0.410015	NaN	NaN	NaN	NaN	NaN	NaN	NaN	NaN	NaN	-0.369967	NaN	NaN	NaN	NaN	NaN	NaN	NaN	NaN	-0.456009	NaN	NaN	NaN	NaN	NaN	NaN
O14617	AP-3 complex subunit delta-1	AP3D1	-0.146419	NaN	NaN	NaN	NaN	-0.955648	NaN	NaN	NaN	NaN	NaN	NaN	NaN	NaN	NaN	NaN	NaN	NaN	NaN	NaN	0.139208	-0.126392	NaN	NaN	-2.32532	NaN	NaN	NaN	NaN	NaN	NaN	NaN	NaN	NaN	NaN	NaN	NaN	NaN	NaN	NaN	-0.519549	-0.626268	NaN	NaN	-0.812942	NaN	NaN
O15031	Plexin-B2	PLXNB2	NaN	NaN	NaN	NaN	0.590434	0.680144	NaN	NaN	0.686702	NaN	NaN	NaN	NaN	NaN	NaN	NaN	NaN	NaN	NaN	NaN	NaN	NaN	NaN	0.587653	0.510861	NaN	NaN	0.411752	NaN	NaN	NaN	NaN	NaN	NaN	NaN	NaN	NaN	NaN	NaN	NaN	NaN	NaN	NaN	0.885496	1.20646	NaN	NaN
O43175;Q5SZU1	D-3-phosphoglycerate dehydrogenase	PHGDH	NaN	NaN	NaN	NaN	NaN	NaN	NaN	NaN	NaN	NaN	NaN	-0.0140479	-2.00741	NaN	NaN	NaN	NaN	NaN	NaN	NaN	NaN	NaN	NaN	NaN	NaN	NaN	NaN	NaN	NaN	NaN	-0.178143	0.0743684	NaN	NaN	-0.168236	NaN	NaN	NaN	NaN	NaN	NaN	NaN	NaN	NaN	NaN	NaN	NaN
O95573	Long-chain-fatty-acid--CoA ligase 3	ACSL3	0.286526	0.469678	NaN	NaN	NaN	NaN	NaN	NaN	-0.208861	-0.437975	NaN	NaN	NaN	NaN	NaN	NaN	NaN	NaN	NaN	NaN	1.25023	NaN	NaN	NaN	NaN	NaN	NaN	-0.290074	-0.401616	NaN	NaN	NaN	NaN	NaN	NaN	NaN	NaN	NaN	NaN	NaN	0.157561	NaN	NaN	NaN	NaN	NaN	NaN
P01889;Q31610;P30486;F6U0H7	HLA class I histocompatibility antigen, B-7 alpha chain;HLA class I histocompatibility antigen, B-81 alpha chain;HLA class I histocompatibility antigen, B-48 alpha chain	HLA-B	NaN	NaN	NaN	NaN	NaN	NaN	NaN	NaN	NaN	NaN	NaN	NaN	0.266037	0.322736	0.0274371	NaN	NaN	NaN	NaN	NaN	NaN	NaN	NaN	NaN	NaN	NaN	NaN	NaN	NaN	NaN	NaN	NaN	0.231555	0.0923428	-0.239668	NaN	NaN	NaN	NaN	NaN	NaN	NaN	NaN	NaN	NaN	NaN	NaN
P05198;G3V4T5;H0YJS4	Eukaryotic translation initiation factor 2 subunit 1	EIF2S1	NaN	NaN	NaN	NaN	NaN	NaN	NaN	NaN	NaN	NaN	NaN	NaN	NaN	NaN	-0.0487852	-0.170264	NaN	NaN	NaN	NaN	1.15776	NaN	NaN	NaN	NaN	NaN	NaN	NaN	NaN	NaN	NaN	NaN	NaN	NaN	-0.225835	-0.612461	NaN	NaN	NaN	NaN	-0.512184	NaN	NaN	NaN	NaN	NaN	NaN
P09493;H0YKP3;H0YK48	Tropomyosin alpha-1 chain	TPM1	NaN	NaN	NaN	NaN	NaN	NaN	NaN	NaN	NaN	NaN	NaN	NaN	NaN	NaN	0.66175	0.757962	0.876566	NaN	NaN	NaN	NaN	NaN	NaN	NaN	NaN	NaN	NaN	NaN	NaN	NaN	NaN	NaN	NaN	NaN	0.34301	0.263756	NaN	NaN	NaN	NaN	NaN	NaN	NaN	NaN	NaN	NaN	NaN
Q71UI9;P0C0S5;C9J0D1;C9J386	Histone H2A.V;Histone H2A.Z;Histone H2A	H2AFV;H2AFZ	NaN	NaN	NaN	NaN	NaN	NaN	NaN	NaN	NaN	NaN	NaN	NaN	NaN	NaN	NaN	NaN	NaN	-1.17426	-1.22651	-1.26774	NaN	NaN	NaN	NaN	NaN	NaN	NaN	NaN	NaN	NaN	NaN	NaN	NaN	NaN	NaN	NaN	NaN	-0.965587	-1.09222	-1.01237	NaN	NaN	NaN	NaN	NaN	NaN	NaN
P15880;E9PQD7;H0YEN5;E9PMM9;I3L404;E9PPT0	40S ribosomal protein S2	RPS2	NaN	NaN	NaN	NaN	NaN	-6.28467	NaN	NaN	NaN	NaN	NaN	NaN	NaN	NaN	-0.741879	-0.499708	-0.149905	NaN	NaN	NaN	NaN	NaN	NaN	NaN	NaN	NaN	NaN	NaN	NaN	NaN	NaN	NaN	NaN	NaN	NaN	-0.368309	NaN	NaN	NaN	NaN	NaN	NaN	NaN	NaN	NaN	NaN	NaN
P25205;J3KQ69	DNA replication licensing factor MCM3	MCM3	NaN	NaN	NaN	NaN	NaN	NaN	0.107822	-0.167928	-0.831101	NaN	NaN	NaN	NaN	NaN	NaN	NaN	NaN	NaN	NaN	NaN	NaN	NaN	NaN	NaN	NaN	NaN	-0.0681051	0.0963968	NaN	NaN	NaN	NaN	NaN	NaN	NaN	NaN	NaN	NaN	NaN	NaN	NaN	NaN	NaN	NaN	NaN	NaN	-0.103178
P30101	Protein disulfide-isomerase A3	PDIA3	NaN	NaN	NaN	NaN	NaN	NaN	NaN	NaN	NaN	NaN	0.542506	0.55454	NaN	NaN	0.015212	NaN	NaN	NaN	NaN	NaN	NaN	NaN	NaN	NaN	NaN	NaN	NaN	NaN	NaN	NaN	0.155879	0.316725	NaN	NaN	NaN	NaN	NaN	NaN	NaN	NaN	NaN	NaN	NaN	NaN	NaN	NaN	NaN
P49790	Nuclear pore complex protein Nup153	NUP153	NaN	NaN	NaN	NaN	-0.0647062	0.187514	NaN	NaN	NaN	NaN	NaN	NaN	NaN	NaN	NaN	NaN	NaN	NaN	NaN	NaN	NaN	NaN	NaN	0.0681893	0.157561	0.159888	NaN	NaN	NaN	NaN	NaN	NaN	NaN	NaN	NaN	NaN	NaN	NaN	NaN	NaN	NaN	NaN	NaN	-0.616193	-0.354132	0.14483	NaN
P52701;A0A087WWJ1	DNA mismatch repair protein Msh6	MSH6	NaN	NaN	NaN	NaN	-0.0250596	0.0204844	NaN	NaN	NaN	NaN	NaN	NaN	NaN	NaN	NaN	NaN	NaN	NaN	NaN	NaN	NaN	NaN	NaN	-0.0163223	-0.0411647	0.0343565	NaN	NaN	NaN	NaN	NaN	NaN	NaN	NaN	NaN	NaN	NaN	NaN	NaN	NaN	NaN	NaN	NaN	NaN	-0.135396	-0.00946622	NaN
P54725;K7ENJ0;K7ELW1	UV excision repair protein RAD23 homolog A	RAD23A	NaN	NaN	NaN	NaN	NaN	NaN	NaN	NaN	NaN	-5.48332	NaN	NaN	-1.98051	NaN	NaN	NaN	NaN	NaN	NaN	NaN	NaN	NaN	NaN	NaN	NaN	NaN	NaN	NaN	-7.94697	NaN	NaN	-1.23084	NaN	NaN	NaN	NaN	NaN	NaN	NaN	NaN	NaN	NaN	NaN	NaN	NaN	NaN	NaN
P62913;Q5VVC8;Q5VVC9	60S ribosomal protein L11	RPL11	NaN	NaN	NaN	NaN	NaN	NaN	NaN	NaN	NaN	NaN	NaN	NaN	NaN	NaN	NaN	NaN	NaN	-0.55457	-0.0785941	NaN	NaN	NaN	NaN	NaN	NaN	NaN	NaN	NaN	NaN	NaN	NaN	NaN	NaN	NaN	NaN	NaN	NaN	-0.0372363	-0.231498	NaN	NaN	NaN	NaN	NaN	NaN	NaN	NaN
Q01650	Large neutral amino acids transporter small subunit 1	SLC7A5	0.155749	0.0601858	NaN	NaN	NaN	NaN	NaN	NaN	NaN	NaN	NaN	NaN	NaN	NaN	NaN	-0.368663	NaN	NaN	NaN	NaN	NaN	NaN	NaN	NaN	NaN	NaN	NaN	NaN	NaN	NaN	NaN	NaN	NaN	NaN	-0.658356	-0.999336	NaN	NaN	NaN	NaN	-0.148305	0.0319598	NaN	NaN	NaN	NaN	NaN
Q03135;C9JKI3;E9PCT5	Caveolin-1;Caveolin	CAV1	-0.569137	NaN	NaN	NaN	NaN	NaN	NaN	NaN	NaN	NaN	NaN	NaN	NaN	NaN	NaN	NaN	NaN	NaN	-0.218464	NaN	-1.42744	-1.30109	NaN	NaN	NaN	NaN	NaN	NaN	NaN	NaN	NaN	NaN	NaN	NaN	NaN	NaN	NaN	NaN	-0.889984	NaN	0.524966	NaN	NaN	NaN	NaN	NaN	NaN
Q12797	Aspartyl/asparaginyl beta-hydroxylase	ASPH	NaN	NaN	NaN	NaN	NaN	NaN	0.0219061	0.0586628	NaN	NaN	NaN	NaN	0.0326651	NaN	NaN	NaN	NaN	NaN	NaN	NaN	NaN	NaN	NaN	NaN	NaN	0.138814	0.0294175	NaN	NaN	NaN	NaN	NaN	0.0551957	NaN	NaN	NaN	NaN	NaN	NaN	NaN	NaN	NaN	NaN	NaN	NaN	NaN	-0.0399629
Q14008	Cytoskeleton-associated protein 5	CKAP5	NaN	NaN	NaN	0.181675	0.538737	-0.203253	NaN	NaN	NaN	NaN	NaN	NaN	NaN	NaN	NaN	NaN	NaN	NaN	NaN	NaN	NaN	NaN	0.0571383	0.251325	NaN	NaN	NaN	NaN	NaN	NaN	NaN	NaN	NaN	NaN	NaN	NaN	NaN	NaN	NaN	NaN	NaN	NaN	0.162983	0.260989	0.461319	0.534161	NaN
Q14739;C9JXK0	Lamin-B receptor	LBR	-0.154923	-0.162961	-0.16592	NaN	NaN	NaN	NaN	NaN	NaN	NaN	NaN	NaN	NaN	NaN	NaN	NaN	NaN	NaN	NaN	NaN	-0.231329	-0.611513	-1.08537	NaN	NaN	NaN	NaN	NaN	NaN	NaN	NaN	NaN	NaN	NaN	NaN	NaN	NaN	NaN	NaN	NaN	-0.235025	-0.374468	NaN	NaN	NaN	NaN	NaN
Q14847;C9J9W2	LIM and SH3 domain protein 1	LASP1	NaN	NaN	NaN	NaN	NaN	NaN	NaN	NaN	NaN	NaN	NaN	NaN	NaN	NaN	0.135798	0.260026	NaN	-0.0632434	NaN	NaN	NaN	NaN	NaN	NaN	NaN	NaN	NaN	NaN	NaN	NaN	NaN	NaN	NaN	NaN	0.196985	0.436375	NaN	NaN	NaN	NaN	NaN	NaN	NaN	NaN	NaN	NaN	NaN
Q7Z3T8	Zinc finger FYVE domain-containing protein 16	ZFYVE16	NaN	NaN	-0.0458483	NaN	-0.0706483	NaN	NaN	NaN	NaN	NaN	NaN	NaN	NaN	NaN	NaN	NaN	NaN	NaN	NaN	NaN	0.638769	0.214622	NaN	-0.727141	NaN	NaN	NaN	NaN	NaN	NaN	NaN	NaN	NaN	NaN	NaN	NaN	NaN	NaN	NaN	NaN	0.235114	0.304511	NaN	0.196481	NaN	NaN	NaN
Q8NCE2;A0A087WTZ0	Myotubularin-related protein 14	MTMR14	NaN	NaN	NaN	NaN	NaN	NaN	NaN	NaN	NaN	-0.196641	-0.252398	NaN	NaN	NaN	NaN	NaN	NaN	NaN	NaN	NaN	NaN	NaN	NaN	NaN	NaN	NaN	NaN	NaN	-0.135364	-0.232125	-0.0918788	NaN	NaN	NaN	NaN	NaN	NaN	NaN	NaN	NaN	NaN	NaN	NaN	NaN	NaN	NaN	NaN
Q92820	Gamma-glutamyl hydrolase	GGH	NaN	NaN	NaN	NaN	NaN	NaN	NaN	NaN	NaN	NaN	NaN	NaN	NaN	0.402831	0.224658	0.858299	NaN	NaN	NaN	NaN	NaN	NaN	NaN	NaN	NaN	NaN	NaN	NaN	NaN	NaN	NaN	NaN	NaN	0.141956	0.170438	0.844145	NaN	NaN	NaN	NaN	NaN	NaN	NaN	NaN	NaN	NaN	NaN
Q93008	Probable ubiquitin carboxyl-terminal hydrolase FAF-X	USP9X	0.842054	NaN	0.107554	0.0233263	NaN	NaN	NaN	NaN	NaN	NaN	NaN	NaN	NaN	NaN	NaN	NaN	NaN	NaN	NaN	NaN	0.638862	NaN	-0.0395032	0.291132	NaN	NaN	NaN	NaN	NaN	NaN	NaN	NaN	NaN	NaN	NaN	NaN	NaN	NaN	NaN	NaN	0.373286	NaN	-0.045089	NaN	NaN	NaN	NaN
Q9BXP5;H7C3A1	Serrate RNA effector molecule homolog	SRRT	NaN	NaN	NaN	NaN	NaN	NaN	0.0342158	-0.0997263	NaN	NaN	NaN	NaN	NaN	NaN	NaN	NaN	NaN	NaN	NaN	NaN	NaN	NaN	NaN	NaN	NaN	0.0614305	-0.0151263	0.448267	NaN	NaN	NaN	NaN	0.0295589	NaN	NaN	NaN	NaN	NaN	NaN	NaN	NaN	NaN	NaN	NaN	NaN	0.00173014	0.0478175
Q9HC35;B5MBZ0	Echinoderm microtubule-associated protein-like 4	EML4	0.135272	0.123534	NaN	NaN	NaN	NaN	-0.378194	NaN	NaN	NaN	NaN	NaN	NaN	NaN	NaN	NaN	NaN	NaN	NaN	NaN	0.522357	NaN	NaN	NaN	NaN	-1.37284	NaN	NaN	NaN	NaN	NaN	NaN	NaN	NaN	NaN	NaN	NaN	NaN	NaN	NaN	0.0977456	0.0604624	NaN	NaN	NaN	-0.061255	NaN
Q9NR30	Nucleolar RNA helicase 2	DDX21	NaN	NaN	NaN	NaN	NaN	NaN	-0.528511	-0.803217	NaN	NaN	NaN	NaN	NaN	NaN	NaN	NaN	NaN	NaN	NaN	NaN	0.453649	NaN	NaN	NaN	NaN	NaN	-1.0768	-0.733507	NaN	NaN	NaN	NaN	NaN	NaN	NaN	NaN	NaN	NaN	NaN	NaN	-2.18975	NaN	NaN	NaN	NaN	NaN	-1.72939
Q9UQ35	Serine/arginine repetitive matrix protein 2	SRRM2	-0.743931	-0.54534	-0.276905	NaN	NaN	NaN	NaN	NaN	NaN	NaN	NaN	NaN	NaN	NaN	NaN	NaN	NaN	NaN	NaN	NaN	-1.22725	-0.527367	NaN	NaN	NaN	NaN	NaN	NaN	NaN	NaN	NaN	NaN	NaN	NaN	NaN	NaN	NaN	NaN	NaN	NaN	-0.75392	-1.06365	-0.980142	NaN	NaN	NaN	NaN
A0A024R4M0;P46781;B5MCT8;C9JM19	40S ribosomal protein S9	RPS9	NaN	NaN	NaN	NaN	NaN	NaN	NaN	NaN	NaN	NaN	NaN	NaN	NaN	NaN	NaN	NaN	NaN	-0.805207	-0.339747	NaN	NaN	NaN	NaN	NaN	NaN	NaN	NaN	NaN	NaN	NaN	NaN	NaN	NaN	NaN	NaN	NaN	NaN	-0.499402	-0.549346	NaN	-2.25656	NaN	NaN	NaN	NaN	NaN	NaN
A0A087WU53;Q9H0U3	Magnesium transporter protein 1	MAGT1	-0.0227274	0.0475383	NaN	-0.423584	NaN	NaN	NaN	NaN	NaN	NaN	NaN	NaN	NaN	NaN	NaN	NaN	NaN	NaN	NaN	NaN	-0.224975	-0.2615	NaN	NaN	NaN	NaN	NaN	NaN	NaN	NaN	NaN	NaN	NaN	NaN	NaN	NaN	NaN	NaN	NaN	NaN	-0.257494	-0.389017	NaN	NaN	NaN	NaN	NaN
D6R9P3;D6RD18;D6RBZ0;A0A087WZV1;Q99729	Heterogeneous nuclear ribonucleoprotein A/B	HNRNPAB	NaN	NaN	NaN	NaN	NaN	NaN	NaN	NaN	NaN	NaN	NaN	NaN	NaN	0.701593	0.509746	NaN	NaN	NaN	NaN	NaN	NaN	NaN	NaN	NaN	NaN	NaN	NaN	NaN	NaN	NaN	NaN	NaN	NaN	0.502942	0.132248	NaN	NaN	NaN	NaN	NaN	NaN	NaN	NaN	NaN	NaN	NaN	NaN
Q5T092;A0A0A0MR06;Q5T091;Q9P0H9;O15258;Q5T093	Protein RER1	RER1	-0.122554	-0.300519	-0.315415	NaN	NaN	NaN	NaN	NaN	NaN	NaN	NaN	NaN	NaN	NaN	NaN	NaN	NaN	NaN	NaN	NaN	NaN	-0.342342	NaN	NaN	NaN	NaN	NaN	NaN	NaN	NaN	NaN	NaN	NaN	NaN	NaN	NaN	NaN	NaN	NaN	NaN	0.0533895	-0.204084	-0.18922	NaN	NaN	NaN	NaN
A6NMQ1;P09884;A0A087WU64	DNA polymerase;DNA polymerase alpha catalytic subunit	POLA1	NaN	NaN	NaN	NaN	-0.153061	NaN	NaN	NaN	NaN	NaN	NaN	NaN	NaN	NaN	NaN	NaN	NaN	NaN	NaN	NaN	1.12691	NaN	NaN	-0.367155	-0.279091	NaN	NaN	NaN	NaN	NaN	NaN	NaN	NaN	NaN	NaN	NaN	NaN	NaN	NaN	NaN	-0.0636504	NaN	NaN	-0.122774	-0.170865	NaN	NaN
CON__Q9TRI1			NaN	NaN	NaN	-4.73673	NaN	NaN	-4.49414	NaN	NaN	NaN	NaN	NaN	NaN	NaN	NaN	NaN	NaN	NaN	NaN	NaN	NaN	NaN	-1.5583	-4.31488	NaN	-3.70455	NaN	NaN	NaN	NaN	NaN	NaN	NaN	NaN	NaN	NaN	NaN	NaN	NaN	NaN	NaN	NaN	NaN	-5.34749	NaN	-4.47146	NaN
E9PGZ1;C9J813		CALD1	NaN	NaN	NaN	NaN	NaN	NaN	NaN	NaN	0.907198	0.773321	NaN	NaN	NaN	NaN	NaN	NaN	NaN	NaN	NaN	NaN	NaN	NaN	NaN	NaN	NaN	NaN	NaN	0.480989	0.513895	NaN	NaN	NaN	NaN	NaN	NaN	NaN	NaN	NaN	NaN	NaN	NaN	NaN	NaN	NaN	NaN	NaN	NaN
O75131;A0A087WYQ3	Copine-3	CPNE3	NaN	NaN	NaN	NaN	NaN	NaN	NaN	NaN	NaN	NaN	-0.102047	-0.106669	NaN	NaN	NaN	NaN	NaN	NaN	NaN	NaN	NaN	NaN	NaN	NaN	NaN	NaN	NaN	NaN	NaN	NaN	-0.151106	0.0503276	NaN	NaN	NaN	NaN	NaN	NaN	NaN	NaN	NaN	NaN	NaN	NaN	NaN	NaN	NaN
O75436;S4R3Q6	Vacuolar protein sorting-associated protein 26A	VPS26A	NaN	NaN	NaN	NaN	NaN	NaN	NaN	NaN	NaN	NaN	NaN	NaN	NaN	0.0149266	-0.0403782	NaN	NaN	NaN	NaN	NaN	1.08488	NaN	NaN	NaN	NaN	NaN	NaN	NaN	NaN	NaN	NaN	NaN	NaN	-0.134604	-0.224739	NaN	NaN	NaN	NaN	NaN	-0.062038	NaN	NaN	NaN	NaN	NaN	NaN
O94817	Ubiquitin-like protein ATG12	ATG12	0.420509	NaN	NaN	NaN	NaN	NaN	NaN	NaN	NaN	NaN	NaN	NaN	NaN	NaN	NaN	NaN	-0.328942	NaN	NaN	NaN	0.257493	0.17479	NaN	NaN	NaN	NaN	NaN	NaN	NaN	NaN	NaN	NaN	NaN	NaN	NaN	-1.34139	NaN	NaN	NaN	NaN	-0.098521	-0.199819	NaN	NaN	NaN	NaN	NaN
P04637;A0A0U1RQC9;A0A087WZU8;J3KP33;A0A087X1Q1;E7ESS1;E7EQX7	Cellular tumor antigen p53	TP53	NaN	NaN	NaN	NaN	NaN	NaN	NaN	NaN	NaN	NaN	NaN	-0.00811629	-0.0264843	NaN	NaN	NaN	NaN	NaN	NaN	NaN	NaN	NaN	NaN	NaN	NaN	NaN	NaN	NaN	NaN	NaN	NaN	0.0973411	0.292546	NaN	NaN	NaN	NaN	NaN	NaN	NaN	NaN	NaN	NaN	NaN	NaN	NaN	NaN
P10316;P01891	HLA class I histocompatibility antigen, A-69 alpha chain;HLA class I histocompatibility antigen, A-68 alpha chain	HLA-A	NaN	NaN	NaN	NaN	NaN	NaN	NaN	NaN	NaN	NaN	NaN	NaN	0.261591	0.198117	-0.0949418	NaN	NaN	NaN	NaN	NaN	NaN	NaN	NaN	NaN	NaN	NaN	NaN	NaN	NaN	NaN	NaN	NaN	0.0257376	0.00633396	NaN	NaN	NaN	NaN	NaN	NaN	NaN	NaN	NaN	NaN	NaN	NaN	NaN
P11279	Lysosome-associated membrane glycoprotein 1	LAMP1	NaN	NaN	NaN	NaN	NaN	-1.24787	0.497229	0.330558	0.262072	NaN	NaN	NaN	NaN	NaN	NaN	NaN	NaN	NaN	NaN	NaN	NaN	NaN	NaN	NaN	NaN	NaN	-0.0289403	-0.179025	NaN	NaN	NaN	NaN	NaN	NaN	NaN	NaN	NaN	NaN	NaN	NaN	NaN	NaN	NaN	NaN	NaN	NaN	0.89538
P11388	DNA topoisomerase 2-alpha	TOP2A	NaN	NaN	NaN	NaN	-0.929061	-0.527554	NaN	NaN	NaN	NaN	NaN	NaN	NaN	NaN	NaN	NaN	NaN	NaN	NaN	NaN	NaN	NaN	NaN	-0.957076	-0.448725	NaN	NaN	NaN	NaN	NaN	NaN	NaN	NaN	NaN	NaN	NaN	NaN	NaN	NaN	NaN	NaN	NaN	NaN	-2.05397	-1.74686	-1.12961	NaN
P12270	Nucleoprotein TPR	TPR	NaN	NaN	0.291486	0.412402	0.243669	NaN	NaN	NaN	NaN	NaN	NaN	NaN	NaN	NaN	NaN	NaN	NaN	NaN	NaN	NaN	NaN	NaN	0.232661	0.199625	NaN	NaN	NaN	NaN	NaN	NaN	NaN	NaN	NaN	NaN	NaN	NaN	NaN	NaN	NaN	NaN	NaN	NaN	0.539134	0.430606	NaN	NaN	NaN
P13489;H0YCR7	Ribonuclease inhibitor	RNH1	NaN	NaN	NaN	NaN	NaN	-3.20809	NaN	NaN	NaN	NaN	NaN	-0.163316	-0.276922	NaN	NaN	NaN	NaN	NaN	NaN	NaN	NaN	NaN	NaN	NaN	NaN	NaN	NaN	NaN	NaN	NaN	NaN	-0.151586	-0.232362	NaN	NaN	NaN	NaN	NaN	NaN	NaN	NaN	NaN	NaN	NaN	NaN	NaN	NaN
P13797;A0A0A0MSQ0	Plastin-3	PLS3	NaN	NaN	NaN	NaN	NaN	-3.45053	NaN	NaN	NaN	-0.0659138	NaN	NaN	0.35061	NaN	NaN	NaN	NaN	NaN	NaN	NaN	NaN	NaN	NaN	NaN	NaN	NaN	NaN	NaN	0.00475299	-0.0229472	NaN	NaN	NaN	NaN	NaN	NaN	NaN	NaN	NaN	NaN	NaN	NaN	NaN	NaN	NaN	NaN	NaN
P14866;M0QXS5	Heterogeneous nuclear ribonucleoprotein L	HNRNPL	NaN	NaN	NaN	NaN	NaN	NaN	NaN	NaN	NaN	-0.31432	-0.104465	NaN	NaN	NaN	NaN	NaN	NaN	NaN	NaN	NaN	NaN	NaN	NaN	NaN	NaN	NaN	NaN	NaN	NaN	-0.235365	-0.0725131	NaN	NaN	NaN	NaN	NaN	NaN	NaN	NaN	NaN	NaN	NaN	NaN	NaN	NaN	NaN	NaN
P18206;Q5JQ13	Vinculin	VCL	NaN	NaN	NaN	NaN	NaN	0.434348	1.07341	NaN	NaN	NaN	NaN	NaN	NaN	NaN	NaN	NaN	NaN	NaN	NaN	NaN	NaN	NaN	NaN	NaN	0.145091	0.301354	1.03998	NaN	NaN	NaN	NaN	NaN	NaN	NaN	NaN	NaN	NaN	NaN	NaN	NaN	NaN	NaN	NaN	NaN	NaN	0.864572	1.22651
P18827	Syndecan-1	SDC1	NaN	NaN	NaN	-1.80183	-0.0657025	0.378401	-0.0718912	NaN	NaN	NaN	NaN	NaN	NaN	NaN	NaN	NaN	NaN	NaN	NaN	NaN	NaN	NaN	NaN	-0.463231	NaN	NaN	NaN	NaN	NaN	NaN	NaN	NaN	NaN	NaN	NaN	NaN	NaN	NaN	NaN	NaN	NaN	NaN	-3.03198	-0.215161	0.177216	NaN	NaN
P26368;K7ENG2	Splicing factor U2AF 65 kDa subunit	U2AF2	NaN	NaN	NaN	NaN	NaN	NaN	NaN	NaN	NaN	NaN	-0.301141	-0.278286	NaN	-0.0849917	NaN	NaN	NaN	NaN	NaN	NaN	NaN	NaN	NaN	NaN	NaN	NaN	NaN	NaN	NaN	NaN	-0.398418	-0.200763	NaN	NaN	NaN	NaN	NaN	NaN	NaN	NaN	NaN	NaN	NaN	NaN	NaN	NaN	NaN
P27824	Calnexin	CANX	NaN	NaN	NaN	NaN	NaN	-2.86176	NaN	NaN	0.307079	NaN	0.499884	NaN	NaN	NaN	NaN	NaN	NaN	NaN	NaN	NaN	NaN	NaN	NaN	NaN	NaN	NaN	NaN	0.144308	0.308128	NaN	0.180021	NaN	NaN	NaN	NaN	NaN	NaN	NaN	NaN	NaN	NaN	NaN	NaN	NaN	NaN	NaN	NaN
P28288	ATP-binding cassette sub-family D member 3	ABCD3	0.155749	NaN	NaN	NaN	NaN	NaN	NaN	NaN	NaN	NaN	-1.0534	NaN	NaN	NaN	NaN	NaN	NaN	NaN	NaN	NaN	-0.0479647	NaN	NaN	NaN	NaN	NaN	NaN	NaN	NaN	-1.73817	-1.49838	NaN	NaN	NaN	NaN	NaN	NaN	NaN	NaN	NaN	-1.45494	NaN	NaN	NaN	NaN	NaN	NaN
P31942	Heterogeneous nuclear ribonucleoprotein H3	HNRNPH3	NaN	NaN	NaN	NaN	NaN	NaN	NaN	NaN	NaN	NaN	NaN	NaN	NaN	NaN	NaN	-0.0738487	NaN	NaN	NaN	0.674822	NaN	NaN	NaN	NaN	NaN	NaN	NaN	NaN	NaN	NaN	NaN	NaN	NaN	NaN	-0.268626	NaN	NaN	NaN	NaN	0.628354	NaN	NaN	NaN	NaN	NaN	NaN	NaN
P31948	Stress-induced-phosphoprotein 1	STIP1	NaN	NaN	NaN	NaN	NaN	NaN	NaN	NaN	NaN	0.677621	0.67428	0.11703	NaN	NaN	NaN	NaN	NaN	NaN	NaN	NaN	NaN	NaN	NaN	NaN	NaN	NaN	NaN	NaN	NaN	0.381505	NaN	NaN	NaN	NaN	NaN	NaN	NaN	NaN	NaN	NaN	NaN	NaN	NaN	NaN	NaN	NaN	NaN
P32004	Neural cell adhesion molecule L1	L1CAM	NaN	NaN	NaN	0.661294	0.856309	1.16916	NaN	NaN	NaN	NaN	NaN	NaN	NaN	NaN	NaN	NaN	NaN	NaN	NaN	NaN	NaN	NaN	0.671927	0.279174	1.01357	NaN	NaN	NaN	NaN	NaN	NaN	NaN	NaN	NaN	NaN	NaN	NaN	NaN	NaN	NaN	NaN	NaN	NaN	1.09842	1.49662	NaN	NaN
P37802;X6RJP6	Transgelin-2	TAGLN2	NaN	NaN	NaN	NaN	NaN	-4.32248	NaN	NaN	NaN	NaN	NaN	NaN	NaN	NaN	NaN	NaN	NaN	0.529271	0.711495	NaN	NaN	NaN	NaN	NaN	NaN	NaN	NaN	NaN	NaN	NaN	NaN	NaN	NaN	NaN	NaN	NaN	NaN	0.723952	0.610039	NaN	NaN	NaN	NaN	NaN	NaN	NaN	NaN
P38159;H3BT71;H0Y6E7;Q96E39;H3BR27	RNA-binding motif protein, X chromosome;RNA-binding motif protein, X chromosome, N-terminally processed;RNA binding motif protein, X-linked-like-1	RBMX;RBMXL1	NaN	NaN	NaN	NaN	NaN	NaN	NaN	NaN	NaN	NaN	NaN	NaN	NaN	NaN	NaN	NaN	NaN	NaN	NaN	0.0506061	NaN	NaN	NaN	NaN	NaN	NaN	NaN	NaN	NaN	NaN	NaN	NaN	NaN	NaN	NaN	NaN	NaN	NaN	NaN	NaN	NaN	NaN	NaN	NaN	NaN	NaN	NaN
P46060	Ran GTPase-activating protein 1	RANGAP1	NaN	NaN	NaN	NaN	NaN	NaN	NaN	NaN	-0.170199	-0.240981	NaN	NaN	NaN	NaN	NaN	NaN	NaN	NaN	NaN	NaN	NaN	NaN	NaN	NaN	NaN	NaN	NaN	-0.187099	NaN	-0.218313	NaN	NaN	NaN	NaN	NaN	NaN	NaN	NaN	NaN	NaN	NaN	NaN	NaN	NaN	NaN	NaN	NaN
P47897;B4DDN1	Glutamine--tRNA ligase	QARS	NaN	NaN	NaN	NaN	NaN	NaN	NaN	-0.108332	-0.219404	-0.00736207	NaN	0.19862	NaN	NaN	NaN	NaN	NaN	NaN	NaN	NaN	NaN	NaN	NaN	NaN	NaN	NaN	NaN	-0.0867372	NaN	0.348799	NaN	NaN	NaN	NaN	NaN	NaN	NaN	NaN	NaN	NaN	NaN	NaN	NaN	NaN	NaN	NaN	NaN
P50454;E9PPV6;E9PR70;E9PKH2;E9PK86;E9PMI5	Serpin H1	SERPINH1	NaN	NaN	NaN	NaN	NaN	NaN	NaN	NaN	NaN	NaN	NaN	NaN	0.501821	0.60027	NaN	NaN	NaN	NaN	NaN	NaN	NaN	NaN	NaN	NaN	NaN	NaN	NaN	NaN	NaN	NaN	NaN	0.32262	0.367036	NaN	NaN	NaN	NaN	NaN	NaN	NaN	NaN	NaN	NaN	NaN	NaN	NaN	NaN
P51659;E7EWE5;E7ER27;G5E9S2;E7ET17;E7EPL9	Peroxisomal multifunctional enzyme type 2;(3R)-hydroxyacyl-CoA dehydrogenase;Enoyl-CoA hydratase 2	HSD17B4	NaN	NaN	NaN	NaN	NaN	NaN	NaN	NaN	0.22231	NaN	NaN	NaN	NaN	NaN	NaN	0.29901	NaN	NaN	NaN	NaN	NaN	NaN	NaN	NaN	NaN	NaN	NaN	-0.128803	NaN	NaN	NaN	NaN	0.153287	NaN	0.0309717	0.170694	NaN	NaN	NaN	NaN	NaN	NaN	NaN	NaN	NaN	NaN	NaN
P63244;J3KPE3;D6RAC2;D6REE5;D6RHH4;H0Y8W2;H0YAF8;H0YAM7;D6R9Z1;D6R9L0;D6RFX4	Guanine nucleotide-binding protein subunit beta-2-like 1;Guanine nucleotide-binding protein subunit beta-2-like 1, N-terminally processed	GNB2L1	NaN	NaN	NaN	NaN	NaN	NaN	NaN	NaN	NaN	NaN	NaN	NaN	NaN	NaN	-0.761213	-0.185163	0.795434	NaN	NaN	NaN	NaN	NaN	NaN	NaN	NaN	NaN	NaN	NaN	NaN	NaN	NaN	NaN	NaN	NaN	-0.583852	-0.366634	NaN	NaN	NaN	NaN	NaN	NaN	NaN	NaN	NaN	NaN	NaN
P68032;P63267;P68133;P62736;A6NL76	Actin, alpha cardiac muscle 1;Actin, gamma-enteric smooth muscle;Actin, alpha skeletal muscle;Actin, aortic smooth muscle	ACTC1;ACTG2;ACTA1;ACTA2	NaN	NaN	NaN	NaN	NaN	-5.34022	NaN	NaN	NaN	NaN	NaN	NaN	-0.2932	-0.0782895	-0.418466	NaN	NaN	NaN	NaN	NaN	NaN	NaN	NaN	NaN	NaN	NaN	NaN	NaN	NaN	NaN	NaN	NaN	-0.537613	-0.11034	NaN	NaN	NaN	NaN	NaN	NaN	NaN	NaN	NaN	NaN	NaN	NaN	NaN
Q01105;A0A0C4DFV9;A0A087X027;P0DME0	Protein SET;Protein SETSIP	SET;SETSIP	NaN	NaN	NaN	NaN	NaN	NaN	NaN	NaN	NaN	NaN	NaN	NaN	NaN	0.794187	0.727528	1.13231	NaN	NaN	NaN	NaN	NaN	NaN	NaN	NaN	NaN	NaN	NaN	NaN	NaN	NaN	NaN	NaN	NaN	0.515712	0.397474	NaN	NaN	NaN	NaN	NaN	NaN	NaN	NaN	NaN	NaN	NaN	NaN
Q14558;B4DP31;C9J168	Phosphoribosyl pyrophosphate synthase-associated protein 1	PRPSAP1	NaN	NaN	NaN	NaN	NaN	NaN	NaN	NaN	NaN	NaN	NaN	NaN	0.0988237	0.144308	-0.140189	NaN	NaN	NaN	NaN	NaN	NaN	NaN	NaN	NaN	NaN	NaN	NaN	NaN	NaN	NaN	NaN	NaN	0.072586	0.0751904	0.0650208	NaN	NaN	NaN	NaN	NaN	NaN	NaN	NaN	NaN	NaN	NaN	NaN
Q14683;G8JLG1	Structural mainteNaNce of chromosomes protein 1A	SMC1A	NaN	NaN	NaN	NaN	NaN	0.0795658	NaN	NaN	NaN	-0.264998	NaN	NaN	NaN	NaN	NaN	NaN	NaN	NaN	NaN	NaN	NaN	NaN	NaN	NaN	0.123666	NaN	NaN	NaN	-0.161411	NaN	NaN	NaN	NaN	NaN	NaN	NaN	NaN	NaN	NaN	NaN	NaN	NaN	NaN	NaN	-0.0907569	NaN	NaN
Q16666;A0A0A0MRB1	Gamma-interferon-inducible protein 16	IFI16	NaN	NaN	NaN	NaN	NaN	NaN	-0.486004	-0.565396	NaN	NaN	NaN	NaN	NaN	NaN	NaN	NaN	NaN	NaN	NaN	NaN	NaN	NaN	NaN	NaN	NaN	NaN	-0.83105	-0.984331	NaN	NaN	NaN	NaN	NaN	NaN	NaN	NaN	NaN	NaN	NaN	NaN	-1.22415	NaN	NaN	NaN	NaN	NaN	-0.796887
Q58FF8	Putative heat shock protein HSP 90-beta 2	HSP90AB2P	NaN	NaN	NaN	NaN	NaN	NaN	NaN	-0.00542031	0.128161	NaN	NaN	0.1145	NaN	NaN	NaN	NaN	NaN	NaN	NaN	NaN	NaN	NaN	NaN	NaN	NaN	NaN	-0.158494	-0.00586922	0.0394191	NaN	NaN	NaN	NaN	NaN	NaN	NaN	NaN	NaN	NaN	NaN	NaN	NaN	NaN	NaN	NaN	NaN	NaN
Q6KC79	Nipped-B-like protein	NIPBL	NaN	NaN	0.0224743	-0.014281	-1.61648	NaN	NaN	NaN	NaN	NaN	NaN	NaN	NaN	NaN	NaN	NaN	NaN	NaN	NaN	NaN	NaN	0.0918014	0.0526941	0.347099	NaN	NaN	NaN	NaN	NaN	NaN	NaN	NaN	NaN	NaN	NaN	NaN	NaN	NaN	NaN	NaN	NaN	NaN	-0.181624	-0.18472	NaN	NaN	NaN
Q7Z2W4;C9J6P4	Zinc finger CCCH-type antiviral protein 1	ZC3HAV1	NaN	NaN	NaN	NaN	NaN	NaN	-0.371124	NaN	-0.168787	NaN	NaN	NaN	NaN	NaN	NaN	NaN	NaN	NaN	NaN	NaN	NaN	NaN	NaN	NaN	NaN	NaN	-0.337576	-0.0602017	NaN	NaN	NaN	NaN	NaN	NaN	NaN	NaN	NaN	NaN	NaN	NaN	NaN	NaN	NaN	NaN	NaN	-1.00081	-0.737663
Q8N1F7;H3BVG0	Nuclear pore complex protein Nup93	NUP93	-0.0437352	NaN	NaN	NaN	NaN	NaN	NaN	-0.1121	NaN	NaN	NaN	-0.0980268	NaN	NaN	NaN	NaN	NaN	NaN	NaN	NaN	0.118094	NaN	NaN	NaN	NaN	NaN	NaN	-0.148561	NaN	NaN	NaN	NaN	NaN	NaN	NaN	NaN	NaN	NaN	NaN	NaN	-0.187855	NaN	NaN	NaN	NaN	NaN	NaN
Q8TCT9;A0A075B6F6	Minor histocompatibility antigen H13	HM13	0.121811	0.452385	0.0772429	NaN	NaN	NaN	NaN	NaN	NaN	NaN	NaN	NaN	NaN	NaN	NaN	NaN	NaN	NaN	NaN	NaN	0.0167816	-0.284247	NaN	NaN	NaN	NaN	NaN	NaN	NaN	NaN	NaN	NaN	NaN	NaN	NaN	NaN	NaN	NaN	NaN	NaN	0.23634	0.0880058	0.201759	NaN	NaN	NaN	NaN
Q8WUM4	Programmed cell death 6-interacting protein	PDCD6IP	NaN	NaN	NaN	NaN	NaN	-2.03558	0.0328061	-0.0100472	0.00201835	NaN	NaN	NaN	NaN	NaN	NaN	NaN	NaN	NaN	NaN	NaN	NaN	NaN	NaN	NaN	NaN	NaN	0.0257376	-0.107244	NaN	NaN	NaN	NaN	NaN	NaN	NaN	NaN	NaN	NaN	NaN	NaN	NaN	NaN	NaN	NaN	NaN	NaN	0.081885
Q8WWM7;H3BUF6;H3BSK9	Ataxin-2-like protein	ATXN2L	NaN	NaN	NaN	NaN	NaN	0.0908535	-0.150001	NaN	NaN	NaN	NaN	NaN	NaN	NaN	NaN	NaN	NaN	NaN	NaN	NaN	NaN	NaN	NaN	NaN	0.167486	0.133169	-0.412385	NaN	NaN	NaN	NaN	NaN	NaN	NaN	NaN	NaN	NaN	NaN	NaN	NaN	NaN	NaN	NaN	NaN	NaN	0.0364681	0.0359054
Q8WX93	Palladin	PALLD	NaN	NaN	NaN	NaN	NaN	0.0976109	0.365581	NaN	0.167358	NaN	NaN	NaN	NaN	NaN	NaN	NaN	NaN	NaN	NaN	NaN	NaN	NaN	NaN	NaN	NaN	0.465504	NaN	-0.0301919	NaN	NaN	NaN	NaN	NaN	NaN	NaN	NaN	NaN	NaN	NaN	NaN	NaN	NaN	NaN	NaN	NaN	0.105946	NaN
Q99519;E9PIF4	Sialidase-1	NEU1	NaN	NaN	NaN	NaN	NaN	NaN	NaN	NaN	NaN	NaN	NaN	NaN	0.743127	0.132116	0.0229004	NaN	NaN	NaN	NaN	NaN	NaN	NaN	NaN	NaN	NaN	NaN	NaN	NaN	NaN	NaN	NaN	NaN	NaN	0.14965	-0.180005	NaN	NaN	NaN	NaN	NaN	NaN	NaN	NaN	NaN	NaN	NaN	NaN
Q9Y450;B7Z524;H0YDX7;J3QT46	HBS1-like protein	HBS1L	0.239276	NaN	NaN	NaN	NaN	NaN	NaN	NaN	-0.888782	NaN	NaN	NaN	NaN	NaN	NaN	NaN	NaN	NaN	NaN	NaN	0.491084	0.269153	NaN	NaN	NaN	NaN	NaN	-1.3411	NaN	NaN	NaN	NaN	NaN	NaN	NaN	NaN	NaN	NaN	NaN	NaN	-0.431695	NaN	NaN	NaN	NaN	NaN	NaN
A0A0A0MTB8;Q8NI36	WD repeat-containing protein 36	WDR36	-0.213738	-0.335863	-0.539792	NaN	NaN	NaN	NaN	NaN	NaN	NaN	NaN	NaN	NaN	NaN	NaN	NaN	NaN	NaN	NaN	NaN	-0.488957	-0.676826	NaN	NaN	NaN	NaN	NaN	NaN	NaN	NaN	NaN	NaN	NaN	NaN	NaN	NaN	NaN	NaN	NaN	NaN	-0.283913	-0.468332	NaN	NaN	NaN	NaN	NaN
A0A0U1RRM4;P26599;A6NLN1	Polypyrimidine tract-binding protein 1	PTBP1	NaN	NaN	NaN	NaN	NaN	NaN	NaN	NaN	NaN	NaN	0.707878	0.551098	NaN	NaN	NaN	NaN	NaN	NaN	NaN	NaN	NaN	NaN	NaN	NaN	NaN	NaN	NaN	NaN	NaN	NaN	0.277271	0.316146	NaN	NaN	NaN	NaN	NaN	NaN	NaN	NaN	NaN	NaN	NaN	NaN	NaN	NaN	NaN
A5YKK6	CCR4-NOT transcription complex subunit 1	CNOT1	NaN	NaN	NaN	-0.0138148	0.862273	NaN	NaN	NaN	NaN	NaN	NaN	NaN	NaN	NaN	NaN	NaN	NaN	NaN	NaN	NaN	NaN	NaN	-0.0729683	0.213378	-0.284282	NaN	NaN	NaN	NaN	NaN	NaN	NaN	NaN	NaN	NaN	NaN	NaN	NaN	NaN	NaN	NaN	NaN	-0.0428283	-0.0181912	NaN	NaN	NaN
C9JZR2;O60716	Catenin delta-1	CTNND1	NaN	NaN	NaN	NaN	NaN	NaN	-0.0350617	-0.0287342	NaN	NaN	NaN	NaN	NaN	NaN	NaN	NaN	NaN	NaN	NaN	NaN	NaN	NaN	NaN	NaN	NaN	0.015212	-0.02283	NaN	NaN	NaN	NaN	NaN	NaN	NaN	NaN	NaN	NaN	NaN	NaN	NaN	NaN	NaN	NaN	NaN	NaN	-0.685686	-0.106917
CON__Q3ZBS7			NaN	NaN	NaN	NaN	NaN	NaN	NaN	NaN	NaN	NaN	-5.26412	NaN	NaN	NaN	NaN	NaN	NaN	NaN	NaN	NaN	NaN	NaN	NaN	NaN	NaN	NaN	NaN	-3.26757	-5.13406	-4.25928	NaN	NaN	NaN	NaN	NaN	NaN	NaN	NaN	NaN	NaN	NaN	NaN	NaN	NaN	NaN	NaN	NaN
E7ETU9		PLOD2	NaN	NaN	NaN	NaN	NaN	NaN	NaN	0.380729	NaN	NaN	NaN	1.21164	NaN	NaN	NaN	NaN	NaN	NaN	NaN	NaN	NaN	NaN	NaN	NaN	NaN	NaN	0.283448	0.342555	1.03506	NaN	NaN	NaN	NaN	NaN	NaN	NaN	NaN	NaN	NaN	NaN	NaN	NaN	NaN	NaN	NaN	NaN	0.723952
E9PRY8;A0A087X1X7		EEF1D	NaN	NaN	NaN	NaN	NaN	NaN	NaN	NaN	NaN	NaN	NaN	NaN	NaN	NaN	NaN	0.0490731	NaN	NaN	NaN	NaN	NaN	NaN	NaN	NaN	NaN	NaN	NaN	-0.49659	NaN	NaN	NaN	NaN	NaN	NaN	-0.0878867	-0.0210868	NaN	NaN	NaN	NaN	NaN	NaN	NaN	NaN	NaN	NaN	NaN
F5H6E2;O00159	Unconventional myosin-Ic	MYO1C	NaN	NaN	NaN	NaN	NaN	-0.560728	-0.0210137	NaN	NaN	NaN	NaN	NaN	NaN	NaN	NaN	NaN	NaN	NaN	NaN	NaN	NaN	NaN	NaN	NaN	NaN	0.017922	NaN	NaN	NaN	NaN	NaN	NaN	NaN	NaN	NaN	NaN	NaN	NaN	NaN	NaN	NaN	NaN	NaN	NaN	NaN	-0.152019	-0.0649175
G3V1C3;Q9BZZ5;H0YER7	Apoptosis inhibitor 5	API5	NaN	NaN	NaN	NaN	NaN	NaN	NaN	NaN	NaN	NaN	0.575796	0.43808	NaN	NaN	NaN	NaN	NaN	NaN	NaN	NaN	NaN	NaN	NaN	NaN	NaN	NaN	NaN	NaN	NaN	NaN	0.225275	0.623305	NaN	NaN	NaN	NaN	NaN	NaN	NaN	NaN	NaN	NaN	NaN	NaN	NaN	NaN	NaN
G3V325;O75127	Pentatricopeptide repeat-containing protein 1, mitochondrial	ATP5J2-PTCD1;PTCD1	NaN	NaN	0.220454	NaN	NaN	NaN	NaN	NaN	NaN	NaN	NaN	NaN	NaN	NaN	NaN	NaN	NaN	NaN	NaN	0.0472592	0.84551	0.196607	NaN	NaN	NaN	NaN	NaN	NaN	-0.290727	NaN	NaN	NaN	NaN	NaN	NaN	NaN	NaN	NaN	NaN	-0.30463	NaN	NaN	NaN	NaN	NaN	NaN	NaN
O15013;H0YAN8	Rho guanine nucleotide exchange factor 10	ARHGEF10	0.156655	0.573375	0.458802	NaN	NaN	NaN	NaN	NaN	NaN	NaN	NaN	NaN	NaN	NaN	NaN	NaN	NaN	NaN	NaN	NaN	-0.0799049	-0.198394	NaN	NaN	NaN	NaN	NaN	NaN	NaN	NaN	NaN	NaN	NaN	NaN	NaN	NaN	NaN	NaN	NaN	NaN	0.595504	0.635708	NaN	NaN	NaN	NaN	NaN
O15344;C9J453;A0A087X255;A0A087X0X0	E3 ubiquitin-protein ligase Midline-1	MID1	NaN	NaN	NaN	NaN	NaN	NaN	NaN	NaN	NaN	-0.0905878	0.00360232	NaN	NaN	NaN	NaN	NaN	NaN	NaN	NaN	NaN	NaN	NaN	NaN	NaN	NaN	NaN	NaN	NaN	-0.263664	NaN	-0.0772693	NaN	NaN	NaN	NaN	NaN	NaN	NaN	NaN	NaN	NaN	NaN	NaN	NaN	NaN	NaN	NaN
O15371	Eukaryotic translation initiation factor 3 subunit D	EIF3D	NaN	NaN	NaN	NaN	NaN	NaN	NaN	NaN	NaN	-0.333371	-0.00462402	NaN	NaN	NaN	NaN	NaN	NaN	NaN	NaN	NaN	NaN	NaN	NaN	NaN	NaN	NaN	NaN	NaN	NaN	-0.176821	-0.114098	NaN	NaN	NaN	NaN	NaN	NaN	NaN	NaN	NaN	NaN	NaN	NaN	NaN	NaN	NaN	NaN
O43143	Putative pre-mRNA-splicing factor ATP-dependent RNA helicase DHX15	DHX15	NaN	NaN	NaN	NaN	NaN	-1.26798	NaN	-0.0977952	NaN	NaN	NaN	0.128293	NaN	NaN	NaN	NaN	NaN	NaN	NaN	NaN	NaN	NaN	NaN	NaN	NaN	-0.83105	NaN	-0.115863	NaN	NaN	NaN	NaN	NaN	NaN	NaN	NaN	NaN	NaN	NaN	NaN	NaN	NaN	NaN	NaN	NaN	NaN	NaN
O43242	26S proteasome non-ATPase regulatory subunit 3	PSMD3	NaN	NaN	NaN	NaN	NaN	NaN	NaN	NaN	NaN	NaN	0.0578315	NaN	NaN	NaN	NaN	NaN	NaN	NaN	NaN	NaN	1.16562	NaN	NaN	NaN	NaN	NaN	NaN	NaN	NaN	NaN	-0.135317	NaN	NaN	NaN	NaN	NaN	NaN	NaN	NaN	NaN	0.09815	NaN	NaN	NaN	NaN	NaN	NaN
O43776	Asparagine--tRNA ligase, cytoplasmic	NARS	NaN	NaN	NaN	NaN	NaN	NaN	NaN	NaN	NaN	-0.687405	-0.228993	NaN	NaN	NaN	NaN	NaN	NaN	NaN	NaN	NaN	NaN	NaN	NaN	NaN	NaN	NaN	NaN	NaN	NaN	-0.388828	-0.236554	NaN	NaN	NaN	NaN	NaN	NaN	NaN	NaN	NaN	NaN	NaN	NaN	NaN	NaN	NaN	NaN
O60331	Phosphatidylinositol 4-phosphate 5-kinase type-1 gamma	PIP5K1C	NaN	NaN	NaN	NaN	NaN	NaN	NaN	-0.41916	-0.276415	NaN	NaN	NaN	NaN	NaN	NaN	NaN	NaN	NaN	NaN	NaN	NaN	NaN	NaN	NaN	NaN	NaN	NaN	-0.378588	NaN	NaN	NaN	NaN	NaN	NaN	NaN	NaN	NaN	NaN	NaN	NaN	NaN	NaN	NaN	NaN	NaN	NaN	NaN
O60488	Long-chain-fatty-acid--CoA ligase 4	ACSL4	0.37951	NaN	NaN	NaN	NaN	NaN	NaN	NaN	-0.23834	-0.187329	NaN	NaN	NaN	NaN	NaN	NaN	NaN	NaN	NaN	NaN	0.387804	NaN	NaN	NaN	NaN	NaN	NaN	-0.295252	-0.250577	NaN	NaN	NaN	NaN	NaN	NaN	NaN	NaN	NaN	NaN	NaN	NaN	NaN	NaN	NaN	NaN	NaN	NaN
O75533	Splicing factor 3B subunit 1	SF3B1	NaN	NaN	NaN	NaN	NaN	0.000576886	-0.117881	NaN	NaN	NaN	NaN	NaN	NaN	NaN	NaN	NaN	NaN	NaN	NaN	NaN	NaN	NaN	NaN	NaN	-0.0141353	-0.184605	NaN	NaN	NaN	NaN	NaN	NaN	NaN	NaN	NaN	NaN	NaN	NaN	NaN	NaN	NaN	NaN	NaN	NaN	0.130404	0.00863037	0.0920721
O95163;F5H2T0	Elongator complex protein 1	IKBKAP	NaN	NaN	NaN	NaN	NaN	-0.214391	NaN	NaN	NaN	NaN	NaN	NaN	NaN	NaN	NaN	NaN	NaN	NaN	NaN	NaN	1.34164	NaN	NaN	NaN	-0.535855	-0.254685	NaN	NaN	NaN	NaN	NaN	NaN	NaN	NaN	NaN	NaN	NaN	NaN	NaN	NaN	NaN	NaN	NaN	NaN	-0.248399	-0.111118	NaN
O95232;J3KPP4	Luc7-like protein 3	LUC7L3	NaN	NaN	NaN	NaN	NaN	NaN	NaN	NaN	NaN	NaN	0.326307	-0.0424122	NaN	NaN	NaN	NaN	NaN	NaN	NaN	NaN	NaN	NaN	NaN	NaN	NaN	NaN	NaN	NaN	NaN	NaN	0.131194	-0.0925709	NaN	NaN	NaN	NaN	NaN	NaN	NaN	NaN	NaN	NaN	NaN	NaN	NaN	NaN	NaN
O95373	Importin-7	IPO7	NaN	NaN	NaN	NaN	NaN	-0.2124	0.165044	NaN	NaN	NaN	NaN	NaN	NaN	NaN	NaN	NaN	NaN	NaN	NaN	NaN	NaN	NaN	NaN	NaN	NaN	0.024036	0.435735	NaN	NaN	NaN	NaN	NaN	NaN	NaN	NaN	NaN	NaN	NaN	NaN	NaN	NaN	NaN	NaN	NaN	NaN	0.247198	-0.0668958
P02786;G3V0E5	Transferrin receptor protein 1;Transferrin receptor protein 1, serum form	TFRC	NaN	NaN	NaN	NaN	NaN	NaN	NaN	-0.230905	NaN	NaN	NaN	0.240742	NaN	NaN	NaN	NaN	NaN	NaN	NaN	NaN	NaN	NaN	NaN	-1.48952	NaN	NaN	-0.313172	-0.379958	NaN	NaN	NaN	NaN	NaN	NaN	NaN	NaN	NaN	NaN	NaN	NaN	NaN	NaN	NaN	-0.753872	NaN	NaN	-0.0450592
P04899	Guanine nucleotide-binding protein G(i) subunit alpha-2	GNAI2	NaN	NaN	NaN	NaN	NaN	NaN	NaN	NaN	NaN	NaN	NaN	NaN	NaN	0.195852	0.0930192	0.754631	NaN	NaN	NaN	NaN	NaN	NaN	NaN	NaN	NaN	NaN	NaN	NaN	NaN	NaN	NaN	NaN	NaN	0.209765	0.0805212	NaN	NaN	NaN	NaN	NaN	NaN	NaN	NaN	NaN	NaN	NaN	NaN
P07686;Q5URX0;H0YA83	Beta-hexosaminidase subunit beta;Beta-hexosaminidase subunit beta chain B;Beta-hexosaminidase subunit beta chain A	HEXB	NaN	NaN	NaN	NaN	NaN	NaN	NaN	NaN	NaN	NaN	-0.0365258	NaN	NaN	NaN	NaN	NaN	NaN	0.448267	NaN	NaN	NaN	NaN	NaN	NaN	NaN	NaN	NaN	NaN	NaN	-0.0689675	NaN	NaN	NaN	NaN	NaN	NaN	NaN	0.108357	NaN	NaN	NaN	NaN	NaN	NaN	NaN	NaN	NaN
P10586;H0Y6Z7;H0Y4H1;H0Y7Z9	Receptor-type tyrosine-protein phosphatase F	PTPRF	NaN	NaN	NaN	NaN	NaN	0.265797	NaN	NaN	-0.0504128	NaN	NaN	NaN	NaN	NaN	NaN	NaN	NaN	NaN	NaN	NaN	NaN	NaN	NaN	NaN	0.247442	NaN	NaN	0.00891703	NaN	NaN	NaN	NaN	NaN	NaN	NaN	NaN	NaN	NaN	NaN	NaN	NaN	NaN	NaN	NaN	-0.173629	0.445515	NaN
P13667	Protein disulfide-isomerase A4	PDIA4	NaN	NaN	NaN	NaN	NaN	NaN	NaN	NaN	0.767994	0.580339	NaN	NaN	NaN	NaN	NaN	NaN	NaN	NaN	NaN	NaN	NaN	NaN	NaN	NaN	NaN	NaN	NaN	0.384934	0.427821	1.31921	NaN	NaN	NaN	NaN	NaN	NaN	NaN	NaN	NaN	NaN	NaN	NaN	NaN	NaN	NaN	NaN	NaN
P14923	Junction plakoglobin	JUP	-2.79386	NaN	NaN	NaN	NaN	-4.80333	NaN	-0.0399035	-2.63191	NaN	NaN	NaN	NaN	NaN	NaN	NaN	NaN	NaN	NaN	NaN	NaN	NaN	NaN	NaN	NaN	-2.26133	NaN	-0.0682867	NaN	NaN	NaN	NaN	NaN	NaN	NaN	NaN	NaN	NaN	NaN	NaN	NaN	NaN	NaN	NaN	NaN	NaN	NaN
P15924	Desmoplakin	DSP	-2.93049	NaN	-1.63819	NaN	NaN	-5.01499	NaN	NaN	-2.51688	NaN	NaN	NaN	NaN	NaN	NaN	NaN	NaN	-3.99353	NaN	NaN	-2.33913	NaN	NaN	NaN	NaN	-2.64043	NaN	NaN	NaN	NaN	NaN	NaN	NaN	NaN	NaN	NaN	NaN	NaN	NaN	NaN	-2.99942	NaN	NaN	NaN	NaN	NaN	NaN
P18124;A8MUD9	60S ribosomal protein L7	RPL7	NaN	NaN	NaN	NaN	NaN	-4.22125	NaN	NaN	NaN	NaN	NaN	NaN	NaN	NaN	NaN	NaN	-0.343861	0.127105	NaN	NaN	NaN	NaN	NaN	NaN	NaN	NaN	NaN	NaN	NaN	NaN	NaN	NaN	NaN	NaN	NaN	NaN	NaN	NaN	NaN	NaN	-1.86975	NaN	NaN	NaN	NaN	NaN	NaN
P18583	Protein SON	SON	NaN	NaN	-0.26427	NaN	NaN	NaN	NaN	NaN	NaN	NaN	NaN	NaN	NaN	NaN	NaN	NaN	NaN	NaN	NaN	NaN	NaN	-0.458822	NaN	NaN	NaN	NaN	NaN	NaN	NaN	NaN	NaN	NaN	NaN	NaN	NaN	NaN	NaN	NaN	NaN	NaN	-0.986216	-1.17632	-0.877023	-0.856946	NaN	NaN	NaN
P21291;E9PS42;E9PND2;E9PP21	Cysteine and glycine-rich protein 1	CSRP1	NaN	NaN	NaN	NaN	NaN	NaN	NaN	NaN	NaN	NaN	NaN	NaN	NaN	NaN	NaN	NaN	NaN	-0.184474	0.016211	-0.00452274	NaN	NaN	NaN	NaN	NaN	NaN	NaN	NaN	NaN	NaN	NaN	NaN	NaN	NaN	NaN	NaN	NaN	-0.21791	0.0556121	NaN	NaN	NaN	NaN	NaN	NaN	NaN	NaN
P23284	Peptidyl-prolyl cis-trans isomerase B	PPIB	NaN	NaN	NaN	NaN	NaN	NaN	NaN	NaN	NaN	NaN	NaN	NaN	NaN	NaN	NaN	NaN	NaN	0.224905	0.648557	NaN	NaN	NaN	NaN	NaN	NaN	NaN	NaN	NaN	NaN	NaN	NaN	NaN	NaN	NaN	NaN	NaN	NaN	0.210264	0.308011	NaN	NaN	NaN	NaN	NaN	NaN	NaN	NaN
P27694	Replication protein A 70 kDa DNA-binding subunit;Replication protein A 70 kDa DNA-binding subunit, N-terminally processed	RPA1	NaN	NaN	NaN	NaN	NaN	NaN	NaN	NaN	NaN	-0.252587	-0.321387	NaN	NaN	NaN	NaN	NaN	NaN	NaN	NaN	NaN	NaN	NaN	NaN	NaN	NaN	NaN	NaN	NaN	-0.0226541	-0.237098	NaN	NaN	NaN	NaN	NaN	NaN	NaN	NaN	NaN	NaN	NaN	NaN	NaN	NaN	NaN	NaN	NaN
P33992;B1AHB1	DNA replication licensing factor MCM5	MCM5	NaN	NaN	NaN	NaN	NaN	NaN	NaN	-0.248245	0.0569996	NaN	NaN	NaN	NaN	NaN	NaN	NaN	NaN	NaN	NaN	NaN	0.872395	NaN	NaN	NaN	NaN	NaN	NaN	-0.396232	NaN	NaN	NaN	NaN	NaN	NaN	NaN	NaN	NaN	NaN	NaN	NaN	-0.13435	NaN	NaN	NaN	NaN	NaN	NaN
P35658;A0A0A0MSW3	Nuclear pore complex protein Nup214	NUP214	NaN	NaN	NaN	-0.0343819	NaN	NaN	NaN	NaN	NaN	NaN	NaN	NaN	NaN	NaN	NaN	NaN	NaN	NaN	NaN	NaN	NaN	NaN	-0.11738	-0.0495166	NaN	NaN	NaN	NaN	NaN	NaN	NaN	NaN	NaN	NaN	NaN	NaN	NaN	NaN	NaN	NaN	NaN	NaN	-0.190454	0.0451634	NaN	NaN	NaN
P42166	Lamina-associated polypeptide 2, isoform alpha;Thymopoietin;Thymopentin	TMPO	NaN	NaN	NaN	NaN	NaN	NaN	NaN	NaN	-0.0870283	NaN	NaN	0.462995	NaN	NaN	NaN	NaN	NaN	NaN	NaN	NaN	NaN	NaN	NaN	NaN	NaN	NaN	NaN	-0.101505	NaN	NaN	NaN	0.281669	NaN	NaN	NaN	NaN	NaN	NaN	NaN	NaN	NaN	NaN	NaN	NaN	NaN	NaN	NaN
P43034	Platelet-activating factor acetylhydrolase IB subunit alpha	PAFAH1B1	0.246834	NaN	NaN	NaN	NaN	NaN	NaN	NaN	NaN	NaN	NaN	NaN	-0.314786	NaN	NaN	NaN	NaN	NaN	NaN	NaN	0.719928	NaN	NaN	NaN	NaN	NaN	NaN	NaN	NaN	NaN	NaN	NaN	-0.726448	NaN	NaN	NaN	NaN	NaN	NaN	NaN	0.0673633	NaN	NaN	NaN	NaN	NaN	NaN
P48047;H7C0C1	ATP synthase subunit O, mitochondrial	ATP5O	NaN	NaN	NaN	NaN	NaN	NaN	NaN	NaN	NaN	NaN	NaN	NaN	NaN	NaN	NaN	NaN	NaN	-0.205763	-0.0152284	NaN	NaN	NaN	NaN	NaN	NaN	NaN	NaN	NaN	NaN	NaN	NaN	NaN	NaN	NaN	NaN	NaN	NaN	0.257856	0.137897	NaN	NaN	NaN	NaN	NaN	NaN	NaN	NaN
P53396	ATP-citrate synthase	ACLY	NaN	NaN	NaN	NaN	NaN	-0.549303	0.0250289	NaN	NaN	NaN	NaN	NaN	NaN	NaN	NaN	NaN	NaN	NaN	NaN	NaN	NaN	NaN	NaN	NaN	NaN	0.0391384	0.57289	NaN	NaN	NaN	NaN	NaN	NaN	NaN	NaN	NaN	NaN	NaN	NaN	NaN	NaN	NaN	NaN	NaN	NaN	-0.0195067	-0.220463
P55265;H0YCK3	Double-stranded RNA-specific adenosine deaminase	ADAR	NaN	NaN	NaN	NaN	NaN	NaN	-0.035313	NaN	NaN	NaN	NaN	NaN	NaN	NaN	NaN	NaN	NaN	NaN	NaN	NaN	NaN	NaN	NaN	NaN	-0.56734	0.00360232	0.0139266	NaN	NaN	NaN	NaN	NaN	NaN	NaN	NaN	NaN	NaN	NaN	NaN	NaN	NaN	NaN	NaN	NaN	-0.816799	-0.110386	-0.198974
P62081;B5MCP9	40S ribosomal protein S7	RPS7	NaN	NaN	NaN	NaN	NaN	NaN	NaN	NaN	NaN	NaN	NaN	NaN	NaN	NaN	NaN	NaN	NaN	-0.319946	-0.254651	NaN	NaN	NaN	NaN	NaN	NaN	NaN	NaN	NaN	NaN	NaN	NaN	NaN	NaN	NaN	NaN	NaN	NaN	-0.250097	-0.330375	NaN	NaN	NaN	NaN	NaN	NaN	NaN	NaN
P62249;M0R210;M0R3H0;A0A087WZ27;M0R1M5;Q6IPX4	40S ribosomal protein S16	RPS16	NaN	NaN	NaN	NaN	NaN	NaN	NaN	NaN	NaN	NaN	NaN	NaN	NaN	NaN	NaN	NaN	NaN	NaN	-0.464345	0.00776951	NaN	NaN	NaN	NaN	NaN	NaN	NaN	NaN	NaN	NaN	NaN	NaN	NaN	NaN	NaN	NaN	NaN	NaN	-0.251006	0.0615688	-1.8364	NaN	NaN	NaN	NaN	NaN	NaN
P62263;H0YB22;E5RH77	40S ribosomal protein S14	RPS14	NaN	NaN	NaN	NaN	NaN	NaN	NaN	NaN	NaN	NaN	NaN	NaN	NaN	NaN	NaN	NaN	NaN	NaN	-0.685733	-0.314015	NaN	NaN	NaN	NaN	NaN	NaN	NaN	NaN	NaN	NaN	NaN	NaN	NaN	NaN	NaN	NaN	NaN	NaN	-0.467673	-0.0593145	NaN	NaN	NaN	NaN	NaN	NaN	NaN
P62424;Q5T8U2;Q5T8U3	60S ribosomal protein L7a	RPL7A	NaN	NaN	NaN	NaN	NaN	-3.56407	NaN	NaN	NaN	NaN	NaN	NaN	NaN	NaN	NaN	NaN	-0.36264	NaN	NaN	NaN	NaN	NaN	NaN	NaN	NaN	NaN	NaN	NaN	NaN	NaN	NaN	NaN	NaN	NaN	NaN	-0.886246	NaN	NaN	NaN	NaN	-2.09776	NaN	NaN	NaN	NaN	NaN	NaN
P62995;H7BXF3;H7C2L4	Transformer-2 protein homolog beta	TRA2B	NaN	NaN	NaN	NaN	NaN	NaN	NaN	NaN	NaN	NaN	NaN	NaN	NaN	NaN	-0.22095	-0.770806	NaN	NaN	NaN	NaN	NaN	NaN	NaN	NaN	NaN	NaN	NaN	NaN	NaN	NaN	NaN	NaN	NaN	NaN	-1.1069	-1.17433	NaN	NaN	NaN	NaN	NaN	NaN	NaN	NaN	NaN	NaN	NaN
P67809;A0A087X1S2;H0Y449;C9J5V9	Nuclease-sensitive element-binding protein 1	YBX1	NaN	NaN	NaN	NaN	NaN	NaN	NaN	NaN	NaN	NaN	NaN	NaN	0.296428	NaN	NaN	NaN	NaN	NaN	NaN	NaN	NaN	NaN	NaN	NaN	NaN	NaN	NaN	NaN	NaN	NaN	NaN	NaN	-0.0296028	-0.207145	NaN	NaN	NaN	NaN	NaN	NaN	NaN	NaN	NaN	NaN	NaN	NaN	NaN
Q07666	KH domain-containing, RNA-binding, signal transduction-associated protein 1	KHDRBS1	NaN	NaN	NaN	NaN	NaN	NaN	NaN	NaN	NaN	NaN	0.849359	0.669571	NaN	NaN	NaN	NaN	NaN	NaN	NaN	NaN	NaN	NaN	NaN	NaN	NaN	NaN	NaN	NaN	NaN	NaN	0.173128	0.679514	0.283566	NaN	NaN	NaN	NaN	NaN	NaN	NaN	NaN	NaN	NaN	NaN	NaN	NaN	NaN
Q12788;J3KNP2	Transducin beta-like protein 3	TBL3	0.109427	-0.131677	NaN	NaN	NaN	NaN	NaN	-0.655012	NaN	NaN	NaN	NaN	NaN	NaN	NaN	NaN	NaN	NaN	NaN	NaN	-0.164512	-0.817842	NaN	NaN	NaN	NaN	NaN	NaN	NaN	NaN	NaN	NaN	NaN	NaN	NaN	NaN	NaN	NaN	NaN	NaN	-0.689334	-0.666989	NaN	NaN	NaN	NaN	NaN
Q13151	Heterogeneous nuclear ribonucleoprotein A0	HNRNPA0	NaN	NaN	NaN	NaN	NaN	NaN	NaN	NaN	NaN	NaN	NaN	NaN	NaN	NaN	NaN	-0.0673492	NaN	NaN	NaN	NaN	NaN	NaN	NaN	NaN	NaN	NaN	NaN	NaN	NaN	NaN	NaN	NaN	NaN	NaN	-0.0152138	-0.0757024	NaN	NaN	NaN	NaN	NaN	NaN	NaN	NaN	NaN	NaN	NaN
Q13263;M0R0K9	Transcription intermediary factor 1-beta	TRIM28	NaN	NaN	NaN	NaN	NaN	NaN	-0.0228154	NaN	NaN	NaN	NaN	NaN	NaN	NaN	NaN	NaN	NaN	NaN	NaN	NaN	NaN	NaN	NaN	NaN	NaN	-0.11299	-0.0494719	0.238053	NaN	NaN	NaN	NaN	NaN	NaN	NaN	NaN	NaN	NaN	NaN	NaN	NaN	NaN	NaN	NaN	NaN	-0.641401	-0.141112
Q13423;E9PCX7	NAD(P) transhydrogenase, mitochondrial	NNT	-0.00207896	0.0299829	-0.175077	NaN	NaN	NaN	NaN	NaN	NaN	NaN	NaN	NaN	NaN	NaN	NaN	NaN	NaN	NaN	NaN	NaN	-0.399635	-0.692618	NaN	NaN	NaN	NaN	NaN	NaN	NaN	NaN	NaN	NaN	NaN	NaN	NaN	NaN	NaN	NaN	NaN	NaN	0.207393	0.414569	NaN	NaN	NaN	NaN	NaN
Q15717;M0QZR9	ELAV-like protein 1	ELAVL1	NaN	NaN	NaN	NaN	NaN	NaN	NaN	NaN	NaN	NaN	NaN	NaN	NaN	NaN	NaN	-0.139999	NaN	NaN	NaN	NaN	NaN	NaN	NaN	NaN	NaN	NaN	NaN	NaN	NaN	NaN	NaN	NaN	NaN	NaN	-0.13125	-0.135982	NaN	NaN	NaN	NaN	NaN	NaN	NaN	NaN	NaN	NaN	NaN
Q5TCU3;Q5TCU8;P07951	Tropomyosin beta chain	TPM2	NaN	NaN	NaN	NaN	NaN	NaN	NaN	NaN	NaN	NaN	NaN	NaN	NaN	NaN	0.659285	NaN	0.970412	NaN	NaN	NaN	NaN	NaN	NaN	NaN	NaN	NaN	NaN	NaN	NaN	NaN	NaN	NaN	NaN	0.343919	0.380175	NaN	NaN	NaN	NaN	NaN	NaN	NaN	NaN	NaN	NaN	NaN	NaN
Q709C8	Vacuolar protein sorting-associated protein 13C	VPS13C	-0.0586984	-0.292352	-0.415692	NaN	NaN	NaN	NaN	NaN	NaN	NaN	NaN	NaN	NaN	NaN	NaN	NaN	NaN	NaN	NaN	NaN	0.147046	-0.78996	NaN	NaN	NaN	NaN	NaN	NaN	NaN	NaN	NaN	NaN	NaN	NaN	NaN	NaN	NaN	NaN	NaN	NaN	0.0585243	0.0268709	NaN	NaN	NaN	NaN	NaN
Q86VP6;A0A0C4DGH5	Cullin-associated NEDD8-dissociated protein 1	CAND1	NaN	NaN	NaN	NaN	NaN	0.147307	0.0543624	NaN	NaN	NaN	NaN	NaN	NaN	NaN	NaN	NaN	NaN	NaN	NaN	NaN	NaN	NaN	NaN	NaN	0.104337	0.140648	NaN	NaN	NaN	NaN	NaN	NaN	NaN	NaN	NaN	NaN	NaN	NaN	NaN	NaN	NaN	NaN	NaN	NaN	NaN	0.248535	NaN
Q92616	Translational activator GCN1	GCN1L1	NaN	NaN	-0.186163	0.106482	NaN	NaN	NaN	NaN	NaN	NaN	NaN	NaN	NaN	NaN	NaN	NaN	NaN	NaN	NaN	NaN	NaN	NaN	0.0378742	0.228726	NaN	NaN	NaN	NaN	NaN	NaN	NaN	NaN	NaN	NaN	NaN	NaN	NaN	NaN	NaN	NaN	NaN	NaN	-0.115347	0.0469799	NaN	NaN	NaN
Q92620	Pre-mRNA-splicing factor ATP-dependent RNA helicase PRP16	DHX38	NaN	NaN	NaN	NaN	NaN	-0.32191	-0.0142519	NaN	NaN	NaN	NaN	NaN	NaN	NaN	NaN	NaN	NaN	NaN	NaN	NaN	NaN	NaN	NaN	NaN	-0.296403	-0.0311204	NaN	NaN	NaN	NaN	NaN	NaN	NaN	NaN	NaN	NaN	NaN	NaN	NaN	NaN	NaN	NaN	NaN	NaN	-0.366969	-0.0497257	-0.181346
Q92900	Regulator of nonsense transcripts 1	UPF1	NaN	NaN	NaN	NaN	NaN	-0.110822	0.14952	NaN	NaN	NaN	NaN	NaN	NaN	NaN	NaN	NaN	NaN	NaN	NaN	NaN	NaN	NaN	NaN	NaN	-0.115426	-0.074198	NaN	NaN	NaN	NaN	NaN	NaN	NaN	NaN	NaN	NaN	NaN	NaN	NaN	NaN	NaN	NaN	NaN	NaN	NaN	-0.226561	0.194591
Q96N66	Lysophospholipid acyltransferase 7	MBOAT7	-0.432474	-0.394733	NaN	NaN	NaN	NaN	NaN	NaN	NaN	NaN	NaN	NaN	NaN	NaN	NaN	NaN	NaN	NaN	NaN	NaN	-0.858227	-1.11898	NaN	NaN	NaN	NaN	NaN	NaN	NaN	NaN	NaN	NaN	NaN	NaN	NaN	NaN	NaN	NaN	NaN	NaN	-0.390926	-0.538094	-0.11466	NaN	NaN	NaN	NaN
Q9BV57;A0A0G2JQN5	1,2-dihydroxy-3-keto-5-methylthiopentene dioxygenase	ADI1	NaN	NaN	NaN	NaN	NaN	NaN	NaN	NaN	NaN	NaN	NaN	NaN	NaN	NaN	NaN	NaN	NaN	-0.407727	0.265437	NaN	NaN	NaN	NaN	NaN	NaN	NaN	NaN	NaN	NaN	NaN	NaN	NaN	NaN	NaN	NaN	NaN	NaN	-0.0866453	0.0806577	0.241108	NaN	NaN	NaN	NaN	NaN	NaN	NaN
Q9NQW6	Actin-binding protein anillin	ANLN	NaN	NaN	NaN	NaN	NaN	-0.184326	-0.228503	NaN	NaN	NaN	NaN	NaN	NaN	NaN	NaN	NaN	NaN	NaN	NaN	NaN	NaN	NaN	NaN	NaN	-0.318722	-0.31337	NaN	NaN	NaN	NaN	NaN	NaN	NaN	NaN	NaN	NaN	NaN	NaN	NaN	NaN	NaN	NaN	NaN	NaN	-0.340934	-0.270591	NaN
Q9NR09	Baculoviral IAP repeat-containing protein 6	BIRC6	0.132379	-0.0960054	0.141302	NaN	NaN	NaN	NaN	NaN	NaN	NaN	NaN	NaN	NaN	NaN	NaN	NaN	NaN	NaN	NaN	NaN	0.284277	-0.199752	NaN	NaN	NaN	NaN	NaN	NaN	NaN	NaN	NaN	NaN	NaN	NaN	NaN	NaN	NaN	NaN	NaN	NaN	0.292664	0.0253123	NaN	NaN	NaN	NaN	NaN
Q9NU22	Midasin	MDN1	-0.0859713	-0.0824231	0.00877379	NaN	NaN	NaN	NaN	NaN	NaN	NaN	NaN	NaN	NaN	NaN	NaN	NaN	NaN	NaN	NaN	NaN	-0.0649325	-0.0758545	NaN	NaN	NaN	NaN	NaN	NaN	NaN	NaN	NaN	NaN	NaN	NaN	NaN	NaN	NaN	NaN	NaN	NaN	0.165044	-0.177376	NaN	NaN	NaN	NaN	NaN
Q9NW15;C9IYD3;C9JQC9;C9JPY2;C9J670;C9IZD0;C9JA49	Anoctamin-10	ANO10	-0.23703	-0.160089	-0.255288	NaN	NaN	NaN	NaN	NaN	NaN	NaN	NaN	NaN	NaN	NaN	NaN	NaN	NaN	NaN	NaN	NaN	-0.413442	-0.695512	NaN	NaN	NaN	NaN	NaN	NaN	NaN	NaN	NaN	NaN	NaN	NaN	NaN	NaN	NaN	NaN	NaN	NaN	0.0190613	-0.317103	NaN	NaN	NaN	NaN	NaN
Q9NZ01	Very-long-chain enoyl-CoA reductase	TECR	-0.498729	-0.28692	-0.346408	NaN	NaN	NaN	NaN	NaN	NaN	NaN	NaN	NaN	NaN	NaN	NaN	NaN	NaN	NaN	NaN	NaN	-0.620379	-0.787966	NaN	NaN	NaN	NaN	NaN	NaN	NaN	NaN	NaN	NaN	NaN	NaN	NaN	NaN	NaN	NaN	NaN	NaN	-0.274093	-0.39369	NaN	NaN	NaN	NaN	NaN
Q9NZM1;H0YD14	Myoferlin	MYOF	NaN	NaN	NaN	-0.109997	0.215368	NaN	NaN	NaN	NaN	NaN	NaN	NaN	NaN	NaN	NaN	NaN	NaN	NaN	NaN	NaN	NaN	NaN	-0.108021	-0.0875494	NaN	NaN	NaN	NaN	NaN	NaN	NaN	NaN	NaN	NaN	NaN	NaN	NaN	NaN	NaN	NaN	NaN	NaN	-0.22006	0.0263043	NaN	NaN	NaN
Q9UHB6;F8VQE1;F8VS07	LIM domain and actin-binding protein 1	LIMA1;TRMT1	NaN	NaN	NaN	NaN	NaN	NaN	-0.365909	NaN	-0.253756	NaN	NaN	NaN	NaN	NaN	NaN	NaN	NaN	NaN	NaN	NaN	NaN	NaN	NaN	NaN	NaN	NaN	-0.496733	-0.205896	NaN	NaN	NaN	NaN	NaN	NaN	NaN	NaN	NaN	NaN	NaN	NaN	NaN	NaN	NaN	NaN	NaN	NaN	-0.422192
Q9UKM9;Q5QPL9;Q5QPM1	RNA-binding protein Raly	RALY	NaN	NaN	NaN	NaN	NaN	NaN	NaN	NaN	NaN	NaN	NaN	NaN	NaN	NaN	-0.159944	-0.228672	NaN	NaN	NaN	NaN	NaN	NaN	NaN	NaN	NaN	NaN	NaN	NaN	NaN	NaN	NaN	NaN	NaN	NaN	-0.319964	0.135666	NaN	NaN	NaN	NaN	NaN	NaN	NaN	NaN	NaN	NaN	NaN
Q9Y2Z0	Suppressor of G2 allele of SKP1 homolog	SUGT1	NaN	NaN	NaN	NaN	NaN	NaN	NaN	NaN	NaN	NaN	NaN	NaN	NaN	-0.110869	-0.115769	NaN	NaN	NaN	NaN	NaN	NaN	NaN	NaN	NaN	NaN	NaN	NaN	NaN	NaN	NaN	NaN	NaN	NaN	-0.0145432	-0.211916	NaN	NaN	NaN	NaN	NaN	NaN	NaN	NaN	NaN	NaN	NaN	NaN
A0A087WY00;G3V394;F8W6H6;Q9Y4I1;F8WE88	Unconventional myosin-Va	MYO5A	-0.20297	NaN	NaN	-1.12036	NaN	NaN	NaN	NaN	NaN	NaN	NaN	NaN	NaN	NaN	NaN	NaN	NaN	NaN	NaN	NaN	-0.126864	NaN	NaN	-1.92632	NaN	NaN	NaN	NaN	NaN	NaN	NaN	NaN	NaN	NaN	NaN	NaN	NaN	NaN	NaN	NaN	-0.504571	NaN	NaN	-0.468012	NaN	NaN	NaN
A0A0A0MR02;P45880;Q5JSD2;Q5JSD1	Voltage-dependent anion-selective channel protein 2	VDAC2	NaN	NaN	NaN	NaN	NaN	-2.30522	NaN	NaN	NaN	NaN	NaN	NaN	NaN	NaN	NaN	0.434668	NaN	NaN	NaN	NaN	NaN	NaN	NaN	NaN	NaN	NaN	NaN	NaN	NaN	NaN	NaN	NaN	NaN	NaN	-0.0553214	0.0489336	NaN	NaN	NaN	NaN	NaN	NaN	NaN	NaN	NaN	NaN	NaN
A0A0R4J2G3;A0A0A0MTJ9;Q6PIU2;H7C046	Neutral cholesterol ester hydrolase 1	NCEH1	NaN	NaN	NaN	NaN	NaN	NaN	NaN	NaN	NaN	NaN	NaN	NaN	-0.588617	NaN	NaN	NaN	NaN	NaN	NaN	NaN	0.618615	NaN	NaN	NaN	NaN	NaN	NaN	NaN	NaN	NaN	NaN	NaN	-1.49631	NaN	NaN	NaN	NaN	NaN	NaN	NaN	-0.356495	NaN	NaN	NaN	NaN	NaN	NaN
A0A0A0MTL5;Q13309	S-phase kinase-associated protein 2	SKP2	NaN	NaN	NaN	NaN	NaN	NaN	NaN	NaN	NaN	NaN	NaN	NaN	-0.0214968	0.101112	NaN	NaN	NaN	NaN	NaN	NaN	NaN	NaN	NaN	NaN	NaN	NaN	NaN	NaN	NaN	NaN	NaN	NaN	-0.10698	0.214249	NaN	NaN	NaN	NaN	NaN	NaN	NaN	NaN	NaN	NaN	NaN	NaN	NaN
A0A0B4J1Z1;C9JAB2;Q16629	Serine/arginine-rich splicing factor 7	SRSF7	NaN	NaN	NaN	NaN	NaN	NaN	NaN	NaN	NaN	NaN	NaN	NaN	NaN	NaN	NaN	-0.539582	-0.370657	NaN	NaN	NaN	NaN	NaN	NaN	NaN	NaN	NaN	NaN	NaN	NaN	NaN	NaN	NaN	NaN	NaN	NaN	-0.665775	NaN	NaN	NaN	-0.869043	NaN	NaN	NaN	NaN	NaN	NaN	NaN
A0A0B4J2E5;Q15269	Periodic tryptophan protein 2 homolog	PWP2	-0.524376	-0.785328	-0.627828	NaN	NaN	NaN	NaN	NaN	NaN	NaN	NaN	NaN	NaN	NaN	NaN	NaN	NaN	NaN	NaN	NaN	-0.436861	-0.811903	NaN	NaN	NaN	NaN	NaN	NaN	NaN	NaN	NaN	NaN	NaN	NaN	NaN	NaN	NaN	NaN	NaN	NaN	-0.935034	NaN	NaN	NaN	NaN	NaN	NaN
A0A0C4DGS1;P39656;U3KQ84	Dolichyl-diphosphooligosaccharide--protein glycosyltransferase 48 kDa subunit	DDOST	NaN	NaN	NaN	NaN	NaN	NaN	NaN	NaN	NaN	NaN	NaN	NaN	0.221197	0.0253123	NaN	NaN	NaN	NaN	NaN	NaN	NaN	NaN	NaN	NaN	NaN	NaN	NaN	NaN	NaN	NaN	NaN	NaN	-0.00442139	0.147697	NaN	NaN	NaN	NaN	NaN	NaN	NaN	NaN	NaN	NaN	NaN	NaN	NaN
A0A0C4DGZ0;P24928;A0A087WWE2	DNA-directed RNA polymerase II subunit RPB1	POLR2A	NaN	NaN	NaN	-0.0841197	-0.100345	NaN	NaN	NaN	NaN	NaN	NaN	NaN	NaN	NaN	NaN	NaN	NaN	NaN	NaN	NaN	NaN	NaN	0.00992034	-0.133907	NaN	NaN	NaN	NaN	NaN	NaN	NaN	NaN	NaN	NaN	NaN	NaN	NaN	NaN	NaN	NaN	NaN	NaN	-0.424029	-0.293607	NaN	NaN	NaN
A6PVN5;Q15257;F6WIT2;Q5T949;Q5T948;A6PVN9;Q68CR8	Serine/threonine-protein phosphatase 2A activator	PPP2R4;DKFZp781M17165	NaN	NaN	NaN	NaN	NaN	NaN	NaN	NaN	NaN	NaN	NaN	NaN	NaN	0.181039	0.538737	NaN	NaN	NaN	NaN	NaN	NaN	NaN	NaN	NaN	NaN	NaN	NaN	NaN	NaN	NaN	NaN	NaN	NaN	-0.146372	0.204141	NaN	NaN	NaN	NaN	NaN	NaN	NaN	NaN	NaN	NaN	NaN	NaN
B4DKY1;P49589	Cysteine--tRNA ligase, cytoplasmic	CARS	NaN	NaN	NaN	NaN	NaN	NaN	NaN	-0.0900964	0.0137839	NaN	NaN	NaN	NaN	NaN	NaN	NaN	NaN	NaN	NaN	NaN	NaN	NaN	NaN	NaN	NaN	NaN	0.164271	-0.00801477	NaN	NaN	NaN	NaN	NaN	NaN	NaN	NaN	NaN	NaN	NaN	NaN	NaN	NaN	NaN	NaN	NaN	NaN	NaN
C9JFE4;Q13098;A0A096LP07;A0A096LPJ3;A8K070	COP9 signalosome complex subunit 1	GPS1	NaN	NaN	NaN	NaN	NaN	NaN	NaN	NaN	NaN	NaN	-0.142688	-0.183441	NaN	NaN	NaN	NaN	NaN	NaN	NaN	NaN	NaN	NaN	NaN	NaN	NaN	NaN	NaN	NaN	NaN	-0.17842	NaN	-0.140555	NaN	NaN	NaN	NaN	NaN	NaN	NaN	NaN	NaN	NaN	NaN	NaN	NaN	NaN	NaN
CON__Q9UE12;CON__Q15323;Q15323	Keratin, type I cuticular Ha1	KRT31	NaN	NaN	NaN	NaN	NaN	NaN	NaN	NaN	NaN	NaN	NaN	NaN	-4.48165	NaN	-2.40385	NaN	NaN	NaN	-2.77744	NaN	-5.14734	NaN	NaN	NaN	NaN	NaN	NaN	NaN	NaN	NaN	-1.64268	NaN	-4.18484	NaN	NaN	NaN	NaN	NaN	NaN	NaN	NaN	NaN	NaN	NaN	NaN	NaN	NaN
CON__Q3T052			NaN	NaN	NaN	NaN	NaN	NaN	-4.25594	NaN	-4.5645	NaN	NaN	NaN	NaN	NaN	NaN	NaN	NaN	NaN	NaN	NaN	NaN	NaN	NaN	NaN	NaN	-3.65983	NaN	NaN	NaN	NaN	NaN	NaN	NaN	NaN	NaN	NaN	NaN	NaN	NaN	NaN	NaN	NaN	NaN	NaN	NaN	-3.66742	NaN
CON__Q7Z794;Q7Z794	Keratin, type II cytoskeletal 1b	KRT77	-3.01124	NaN	-1.51305	NaN	NaN	-5.6201	NaN	NaN	NaN	NaN	NaN	-1.80945	NaN	NaN	NaN	NaN	NaN	NaN	NaN	-3.11516	NaN	NaN	NaN	NaN	NaN	NaN	NaN	NaN	NaN	NaN	NaN	NaN	NaN	NaN	NaN	NaN	NaN	NaN	NaN	NaN	NaN	NaN	NaN	NaN	NaN	NaN	NaN
CON__Q9TTE1			NaN	NaN	NaN	NaN	NaN	NaN	NaN	NaN	NaN	NaN	-4.97338	-2.51953	NaN	NaN	NaN	NaN	NaN	NaN	NaN	NaN	NaN	NaN	NaN	NaN	NaN	NaN	NaN	NaN	NaN	-3.01252	-5.09453	NaN	NaN	NaN	NaN	NaN	NaN	NaN	NaN	NaN	NaN	NaN	NaN	NaN	NaN	NaN	NaN
D6REX3;O94979;D6RHZ5;H7BXG7	Protein transport protein Sec31A	SEC31A	NaN	NaN	NaN	NaN	NaN	0.068602	0.209516	NaN	NaN	NaN	NaN	NaN	NaN	NaN	NaN	NaN	NaN	NaN	NaN	NaN	NaN	NaN	NaN	NaN	0.205393	0.203765	NaN	NaN	NaN	NaN	NaN	NaN	NaN	NaN	NaN	NaN	NaN	NaN	NaN	NaN	NaN	NaN	NaN	NaN	-0.00147232	0.178874	NaN
E5RI99;P62888	60S ribosomal protein L30	RPL30	NaN	NaN	NaN	NaN	NaN	NaN	NaN	NaN	NaN	NaN	NaN	NaN	NaN	NaN	NaN	NaN	NaN	NaN	-0.908307	-0.199835	NaN	NaN	NaN	NaN	NaN	NaN	NaN	NaN	NaN	NaN	NaN	NaN	NaN	NaN	NaN	NaN	NaN	NaN	-0.581994	-0.354833	NaN	NaN	NaN	NaN	NaN	NaN	NaN
E7EN19;E7ESS2;E7ENQ1;G3XAA2;H7C360;G5E948;A0A0D9SEY1;O95819;E7EX83;A0A0D9SG62;C9J840;H7C0P6	Mitogen-activated protein kinase kinase kinase kinase 4	MAP4K4	0.427177	NaN	NaN	NaN	NaN	-0.457039	NaN	NaN	NaN	NaN	NaN	NaN	NaN	NaN	NaN	NaN	NaN	NaN	NaN	NaN	0.401958	NaN	NaN	NaN	-1.11757	NaN	NaN	NaN	NaN	NaN	NaN	NaN	NaN	NaN	NaN	NaN	NaN	NaN	NaN	NaN	-0.426567	NaN	NaN	NaN	-0.172978	NaN	NaN
E7ES33;E7EPK1;Q16181;G3V1Q4	Septin-7	2007-09-01	NaN	NaN	NaN	NaN	NaN	NaN	NaN	NaN	NaN	NaN	NaN	0.23217	0.439251	NaN	NaN	NaN	NaN	NaN	NaN	NaN	NaN	NaN	NaN	NaN	NaN	NaN	NaN	NaN	NaN	NaN	NaN	0.0777899	0.426855	NaN	NaN	NaN	NaN	NaN	NaN	NaN	NaN	NaN	NaN	NaN	NaN	NaN	NaN
E9PDF6;O43795	Unconventional myosin-Ib	MYO1B	NaN	NaN	NaN	NaN	NaN	-0.149185	0.0462816	NaN	NaN	NaN	NaN	NaN	NaN	NaN	NaN	NaN	NaN	NaN	NaN	NaN	0.783415	NaN	NaN	NaN	0.0708015	-0.0310614	NaN	NaN	NaN	NaN	NaN	NaN	NaN	NaN	NaN	NaN	NaN	NaN	NaN	NaN	NaN	NaN	NaN	NaN	NaN	-0.0574667	NaN
K7ELL7;P14314	Glucosidase 2 subunit beta	PRKCSH	NaN	NaN	NaN	NaN	NaN	NaN	NaN	NaN	NaN	0.448901	NaN	NaN	NaN	NaN	NaN	NaN	NaN	NaN	NaN	NaN	NaN	NaN	NaN	NaN	NaN	NaN	NaN	NaN	0.245009	0.247563	NaN	NaN	NaN	NaN	NaN	NaN	NaN	NaN	NaN	NaN	NaN	NaN	NaN	NaN	NaN	NaN	NaN
M0R3D6;M0R1A7;M0R117;Q02543;M0R0P7	60S ribosomal protein L18a	RPL18A	NaN	NaN	NaN	NaN	NaN	-2.65399	NaN	NaN	NaN	NaN	NaN	NaN	NaN	NaN	NaN	NaN	NaN	-0.910014	-0.851157	NaN	NaN	NaN	NaN	NaN	NaN	NaN	NaN	NaN	NaN	NaN	NaN	NaN	NaN	NaN	NaN	NaN	NaN	-0.735187	-0.722658	NaN	NaN	NaN	NaN	NaN	NaN	NaN	NaN
O00268;A0A0G2JRY5	Transcription initiation factor TFIID subunit 4	TAF4	NaN	NaN	NaN	NaN	NaN	-0.0246486	-0.206379	NaN	NaN	NaN	NaN	NaN	NaN	NaN	NaN	NaN	NaN	NaN	NaN	NaN	NaN	NaN	NaN	NaN	0.024036	-0.147042	NaN	NaN	NaN	NaN	NaN	NaN	NaN	NaN	NaN	NaN	NaN	NaN	NaN	NaN	NaN	NaN	NaN	NaN	0.0630888	0.25882	NaN
O00299	Chloride intracellular channel protein 1	CLIC1	NaN	NaN	NaN	NaN	NaN	NaN	NaN	NaN	NaN	NaN	NaN	NaN	NaN	NaN	NaN	NaN	0.208517	-0.00372694	NaN	NaN	NaN	NaN	NaN	NaN	NaN	NaN	NaN	NaN	NaN	NaN	NaN	NaN	NaN	NaN	NaN	-0.514243	NaN	NaN	NaN	NaN	NaN	NaN	NaN	NaN	NaN	NaN	NaN
O00629	Importin subunit alpha-3	KPNA4	NaN	NaN	NaN	NaN	NaN	NaN	NaN	NaN	NaN	NaN	0.0233263	0.0443242	NaN	NaN	NaN	NaN	NaN	NaN	NaN	NaN	NaN	NaN	NaN	NaN	NaN	NaN	NaN	NaN	NaN	NaN	-0.0839361	0.128425	NaN	NaN	NaN	NaN	NaN	NaN	NaN	NaN	NaN	NaN	NaN	NaN	NaN	NaN	NaN
O14980	Exportin-1	XPO1	NaN	NaN	NaN	NaN	NaN	NaN	0.281312	NaN	NaN	NaN	NaN	NaN	NaN	NaN	NaN	NaN	NaN	NaN	NaN	1.13763	NaN	NaN	NaN	NaN	NaN	0.182057	0.194339	NaN	NaN	NaN	NaN	NaN	NaN	NaN	NaN	NaN	NaN	NaN	NaN	NaN	NaN	NaN	NaN	NaN	NaN	0.33182	0.435095
O15143;C9JBJ7;C9K057;C9J4Z7;F8VXW2;C9JEY1;C9JQM8;C9JFG9;C9J6C8	Actin-related protein 2/3 complex subunit 1B	ARPC1B	NaN	NaN	NaN	NaN	NaN	NaN	NaN	NaN	NaN	NaN	NaN	NaN	NaN	NaN	-0.853188	NaN	NaN	NaN	NaN	NaN	NaN	0.741661	NaN	NaN	NaN	NaN	NaN	NaN	NaN	NaN	NaN	NaN	NaN	NaN	-1.69306	NaN	NaN	NaN	NaN	NaN	-0.451366	NaN	NaN	NaN	NaN	NaN	NaN
O15460	Prolyl 4-hydroxylase subunit alpha-2	P4HA2	NaN	NaN	NaN	NaN	NaN	NaN	NaN	NaN	NaN	NaN	0.581303	0.494057	NaN	NaN	NaN	NaN	NaN	NaN	NaN	NaN	NaN	NaN	NaN	NaN	NaN	NaN	NaN	NaN	NaN	NaN	0.289244	0.30871	NaN	NaN	NaN	NaN	NaN	NaN	NaN	NaN	NaN	NaN	NaN	NaN	NaN	NaN	NaN
O43488;H3BLU7	Aflatoxin B1 aldehyde reductase member 2	AKR7A2	NaN	NaN	NaN	NaN	NaN	NaN	NaN	NaN	NaN	NaN	NaN	NaN	NaN	NaN	-0.0135235	0.200253	NaN	NaN	NaN	NaN	NaN	NaN	NaN	NaN	NaN	NaN	NaN	NaN	NaN	NaN	NaN	NaN	NaN	NaN	-0.0964063	0.125519	NaN	NaN	NaN	NaN	NaN	NaN	NaN	NaN	NaN	NaN	NaN
O60313	Dynamin-like 120 kDa protein, mitochondrial;Dynamin-like 120 kDa protein, form S1	OPA1	NaN	NaN	NaN	NaN	NaN	NaN	0.136716	0.1141	NaN	NaN	NaN	NaN	NaN	NaN	NaN	NaN	NaN	NaN	NaN	NaN	NaN	NaN	NaN	NaN	NaN	NaN	0.0643311	0.247684	NaN	NaN	NaN	NaN	NaN	NaN	NaN	NaN	NaN	NaN	NaN	NaN	NaN	NaN	NaN	NaN	NaN	NaN	0.207018
O75530;E9PJK2	Polycomb protein EED	EED	NaN	NaN	NaN	NaN	NaN	NaN	NaN	NaN	NaN	NaN	-0.30986	0.180021	NaN	NaN	NaN	NaN	NaN	NaN	NaN	NaN	NaN	NaN	NaN	NaN	NaN	NaN	NaN	NaN	NaN	NaN	-0.297147	NaN	NaN	NaN	NaN	NaN	NaN	NaN	NaN	NaN	NaN	NaN	NaN	NaN	NaN	NaN	NaN
O75962;E7EWP2;E7EPJ7;F5H228	Triple functional domain protein	TRIO	NaN	NaN	-0.0649024	-0.730009	NaN	NaN	NaN	NaN	NaN	NaN	NaN	NaN	NaN	NaN	NaN	NaN	NaN	NaN	NaN	NaN	NaN	-0.0561012	-0.133416	NaN	NaN	NaN	NaN	NaN	NaN	NaN	NaN	NaN	NaN	NaN	NaN	NaN	NaN	NaN	NaN	NaN	NaN	NaN	-0.0313858	0.32964	NaN	NaN	NaN
O94925	Glutaminase kidney isoform, mitochondrial	GLS	NaN	NaN	NaN	NaN	NaN	NaN	NaN	NaN	NaN	NaN	-0.00155892	0.110363	NaN	NaN	NaN	NaN	NaN	NaN	NaN	NaN	NaN	NaN	NaN	NaN	NaN	NaN	NaN	NaN	NaN	NaN	-0.0254266	-0.284194	NaN	NaN	NaN	NaN	NaN	NaN	NaN	NaN	NaN	NaN	NaN	NaN	NaN	NaN	NaN
P00505	Aspartate aminotransferase, mitochondrial	GOT2	NaN	NaN	NaN	NaN	NaN	NaN	NaN	NaN	NaN	NaN	NaN	NaN	NaN	0.40621	0.348572	NaN	NaN	NaN	NaN	NaN	NaN	NaN	NaN	NaN	NaN	NaN	NaN	NaN	NaN	NaN	NaN	NaN	NaN	0.0858326	-0.0354165	NaN	NaN	NaN	NaN	NaN	NaN	NaN	NaN	NaN	NaN	NaN	NaN
P05556	Integrin beta-1	ITGB1	NaN	NaN	NaN	NaN	NaN	NaN	0.646808	0.459432	NaN	NaN	NaN	NaN	NaN	NaN	NaN	NaN	NaN	NaN	NaN	NaN	NaN	NaN	NaN	NaN	NaN	0.494262	0.246955	NaN	NaN	NaN	NaN	NaN	NaN	NaN	NaN	NaN	NaN	NaN	NaN	NaN	NaN	NaN	NaN	NaN	NaN	1.13402	1.03766
P06737;E9PK47	Glycogen phosphorylase, liver form;Phosphorylase	PYGL	NaN	NaN	NaN	NaN	NaN	NaN	0.50019	-0.0182642	NaN	NaN	NaN	0.765535	NaN	NaN	NaN	NaN	NaN	NaN	NaN	NaN	NaN	NaN	NaN	NaN	NaN	NaN	0.0662615	-0.0408233	NaN	NaN	NaN	NaN	NaN	NaN	NaN	NaN	NaN	NaN	NaN	NaN	NaN	NaN	NaN	NaN	NaN	NaN	-0.00692712
P07339;C9JH19;F8WD96;H7C469	Cathepsin D;Cathepsin D light chain;Cathepsin D heavy chain	CTSD	NaN	NaN	NaN	NaN	NaN	NaN	NaN	NaN	NaN	NaN	NaN	NaN	0.00173014	-0.62765	NaN	NaN	0.0633648	0.357608	NaN	NaN	NaN	NaN	NaN	NaN	NaN	NaN	NaN	NaN	NaN	NaN	NaN	NaN	-0.233922	NaN	NaN	NaN	NaN	NaN	NaN	NaN	NaN	NaN	NaN	NaN	NaN	NaN	NaN
P08133;E7EMC6	Annexin A6;Annexin	ANXA6	NaN	NaN	NaN	NaN	NaN	NaN	NaN	NaN	0.128425	0.128029	NaN	NaN	NaN	NaN	NaN	NaN	NaN	NaN	NaN	NaN	NaN	NaN	NaN	NaN	NaN	NaN	NaN	-0.0692854	0.0859685	NaN	NaN	NaN	NaN	NaN	NaN	NaN	NaN	NaN	NaN	NaN	NaN	NaN	NaN	NaN	NaN	NaN	NaN
P08237	ATP-dependent 6-phosphofructokinase, muscle type	PFKM	NaN	NaN	NaN	NaN	NaN	NaN	NaN	NaN	0.015212	NaN	NaN	NaN	NaN	NaN	NaN	NaN	NaN	NaN	NaN	NaN	1.99563	1.39309	NaN	NaN	NaN	NaN	NaN	-0.173092	NaN	NaN	NaN	NaN	NaN	NaN	NaN	NaN	NaN	NaN	NaN	NaN	NaN	NaN	NaN	NaN	NaN	NaN	NaN
P08559	Pyruvate dehydrogenase E1 component subunit alpha, somatic form, mitochondrial	PDHA1	NaN	NaN	NaN	NaN	NaN	NaN	NaN	NaN	NaN	NaN	NaN	NaN	0.117296	-0.00843551	NaN	NaN	NaN	NaN	NaN	NaN	NaN	NaN	NaN	NaN	NaN	NaN	NaN	NaN	NaN	NaN	NaN	NaN	-0.036304	0.127897	NaN	NaN	NaN	NaN	NaN	NaN	NaN	NaN	NaN	NaN	NaN	NaN	NaN
Q5T4U5;P11310;B7Z9I1	Medium-chain specific acyl-CoA dehydrogenase, mitochondrial	ACADM	NaN	NaN	NaN	NaN	NaN	NaN	NaN	NaN	NaN	NaN	NaN	NaN	0.100843	-0.0115589	NaN	NaN	NaN	NaN	NaN	NaN	NaN	NaN	NaN	NaN	NaN	NaN	NaN	NaN	NaN	NaN	NaN	NaN	0.125783	0.155749	NaN	NaN	NaN	NaN	NaN	NaN	NaN	NaN	NaN	NaN	NaN	NaN	NaN
P11413;E7EUI8;E9PD92;E7EM57	Glucose-6-phosphate 1-dehydrogenase	G6PD	NaN	NaN	NaN	NaN	NaN	NaN	NaN	NaN	NaN	NaN	0.0253123	0.109294	NaN	NaN	NaN	NaN	NaN	NaN	NaN	NaN	NaN	NaN	NaN	NaN	NaN	NaN	NaN	NaN	NaN	NaN	0.0799754	0.202386	NaN	NaN	NaN	NaN	NaN	NaN	NaN	NaN	NaN	NaN	NaN	NaN	NaN	NaN	NaN
P11940;A0A087WTT1;E7EQV3;E7ERJ7;H0YAR2	Polyadenylate-binding protein 1	PABPC1	NaN	NaN	NaN	NaN	NaN	NaN	NaN	NaN	0.271067	0.0593554	NaN	NaN	NaN	NaN	NaN	NaN	NaN	NaN	NaN	NaN	NaN	NaN	NaN	NaN	NaN	NaN	NaN	0.16221	-0.0558312	NaN	NaN	NaN	NaN	NaN	NaN	NaN	NaN	NaN	NaN	NaN	NaN	NaN	NaN	NaN	NaN	NaN	NaN
P13473	Lysosome-associated membrane glycoprotein 2	LAMP2	NaN	NaN	NaN	NaN	NaN	NaN	0.635058	0.220206	NaN	NaN	NaN	NaN	NaN	NaN	NaN	NaN	NaN	NaN	NaN	NaN	NaN	NaN	NaN	NaN	NaN	NaN	0.148088	-0.358639	NaN	NaN	NaN	NaN	NaN	NaN	NaN	NaN	NaN	NaN	NaN	NaN	NaN	NaN	NaN	NaN	NaN	NaN	0.882682
P19784;H3BSA1	Casein kinase II subunit alpha	CSNK2A2	NaN	NaN	NaN	NaN	NaN	NaN	NaN	NaN	NaN	NaN	NaN	NaN	NaN	0.224905	0.0157831	NaN	NaN	NaN	NaN	NaN	NaN	NaN	NaN	NaN	NaN	NaN	NaN	NaN	NaN	NaN	NaN	NaN	NaN	-0.00137118	-0.0855274	NaN	NaN	NaN	NaN	NaN	NaN	NaN	NaN	NaN	NaN	NaN	NaN
P23921;E9PL69	Ribonucleoside-diphosphate reductase large subunit	RRM1	NaN	NaN	NaN	NaN	NaN	NaN	NaN	0.081476	0.159629	NaN	NaN	0.287354	NaN	NaN	NaN	NaN	NaN	NaN	NaN	NaN	NaN	NaN	NaN	NaN	NaN	NaN	NaN	0.133695	NaN	NaN	NaN	NaN	NaN	NaN	NaN	NaN	NaN	NaN	NaN	NaN	NaN	NaN	NaN	NaN	NaN	NaN	NaN
P26006	Integrin alpha-3;Integrin alpha-3 heavy chain;Integrin alpha-3 light chain	ITGA3	NaN	NaN	NaN	NaN	NaN	0.0661237	0.612022	NaN	NaN	NaN	NaN	NaN	NaN	NaN	NaN	NaN	NaN	NaN	NaN	NaN	NaN	NaN	NaN	NaN	-0.229433	0.269751	NaN	NaN	NaN	NaN	NaN	NaN	NaN	NaN	NaN	NaN	NaN	NaN	NaN	NaN	NaN	NaN	NaN	NaN	-0.0206477	0.804136	NaN
P26358	DNA (cytosine-5)-methyltransferase 1	DNMT1	NaN	NaN	NaN	NaN	-0.266663	NaN	NaN	NaN	NaN	NaN	NaN	NaN	NaN	NaN	NaN	NaN	NaN	NaN	NaN	NaN	NaN	NaN	NaN	-0.432104	-0.38449	NaN	NaN	NaN	NaN	NaN	NaN	NaN	NaN	NaN	NaN	NaN	NaN	NaN	NaN	NaN	NaN	NaN	NaN	-0.783142	-0.666989	NaN	NaN
P26639	Threonine--tRNA ligase, cytoplasmic	TARS	NaN	NaN	NaN	NaN	NaN	NaN	NaN	-0.0847927	-0.0424865	NaN	NaN	NaN	NaN	NaN	NaN	NaN	NaN	NaN	NaN	NaN	NaN	NaN	NaN	NaN	NaN	NaN	NaN	-0.00852261	NaN	NaN	NaN	NaN	NaN	NaN	NaN	NaN	NaN	NaN	NaN	NaN	NaN	NaN	NaN	NaN	NaN	NaN	NaN
P27105	Erythrocyte band 7 integral membrane protein	STOM	NaN	NaN	NaN	NaN	NaN	NaN	NaN	NaN	NaN	NaN	NaN	NaN	NaN	NaN	NaN	NaN	-0.158413	NaN	NaN	NaN	NaN	NaN	NaN	NaN	NaN	NaN	NaN	NaN	NaN	NaN	NaN	NaN	NaN	NaN	NaN	NaN	NaN	NaN	NaN	NaN	-0.419391	NaN	NaN	NaN	NaN	NaN	NaN
P27348;E9PG15	14-3-3 protein theta	YWHAQ	NaN	NaN	NaN	NaN	NaN	-0.621311	NaN	NaN	NaN	NaN	NaN	NaN	NaN	NaN	NaN	NaN	0.547154	0.34153	NaN	NaN	NaN	NaN	NaN	NaN	NaN	NaN	NaN	NaN	NaN	NaN	NaN	NaN	NaN	NaN	NaN	NaN	0.76528	0.402831	NaN	NaN	NaN	NaN	NaN	NaN	NaN	NaN	NaN
P27695;G3V5Q1;G3V3M6;A0A0C4DGK8;G3V3C7;G3V5D9;G3V5M0;G3V359	DNA-(apurinic or apyrimidinic site) lyase;DNA-(apurinic or apyrimidinic site) lyase, mitochondrial	APEX1	NaN	NaN	NaN	NaN	NaN	NaN	NaN	NaN	NaN	NaN	NaN	NaN	NaN	NaN	0.311503	0.484705	NaN	NaN	NaN	NaN	NaN	NaN	NaN	NaN	NaN	NaN	NaN	NaN	NaN	NaN	NaN	NaN	NaN	NaN	0.0723116	0.081476	NaN	NaN	NaN	NaN	NaN	NaN	NaN	NaN	NaN	NaN	NaN
P30048	Thioredoxin-dependent peroxide reductase, mitochondrial	PRDX3	NaN	NaN	NaN	NaN	NaN	NaN	NaN	NaN	NaN	NaN	NaN	NaN	NaN	NaN	NaN	NaN	NaN	-0.0921095	0.204391	NaN	NaN	NaN	NaN	NaN	NaN	NaN	NaN	NaN	NaN	NaN	NaN	NaN	NaN	NaN	NaN	NaN	NaN	0.0831112	-0.083401	NaN	NaN	NaN	NaN	NaN	NaN	NaN	NaN
P31153	S-adenosylmethionine synthase isoform type-2	MAT2A	NaN	NaN	NaN	NaN	NaN	NaN	NaN	NaN	NaN	NaN	NaN	NaN	-0.149457	-0.143022	NaN	NaN	NaN	NaN	NaN	NaN	NaN	NaN	NaN	NaN	NaN	NaN	NaN	NaN	NaN	NaN	NaN	NaN	-0.270051	-0.0107156	NaN	NaN	NaN	NaN	NaN	NaN	NaN	NaN	NaN	NaN	NaN	NaN	NaN
P31751;M0R0P9;J3QKW1	RAC-beta serine/threonine-protein kinase	AKT2	NaN	NaN	NaN	NaN	NaN	NaN	NaN	NaN	NaN	NaN	-0.0420854	0.0839282	NaN	NaN	NaN	NaN	NaN	NaN	NaN	NaN	NaN	NaN	NaN	NaN	NaN	NaN	NaN	NaN	NaN	NaN	-0.124755	0.00345838	NaN	NaN	NaN	NaN	NaN	NaN	NaN	NaN	NaN	NaN	NaN	NaN	NaN	NaN	NaN
P33991	DNA replication licensing factor MCM4	MCM4	NaN	NaN	NaN	NaN	NaN	NaN	-0.0600213	0.463832	NaN	NaN	NaN	NaN	NaN	NaN	NaN	NaN	NaN	NaN	NaN	NaN	NaN	NaN	NaN	NaN	NaN	-0.259236	0.0172092	NaN	NaN	NaN	NaN	NaN	NaN	NaN	NaN	NaN	NaN	NaN	NaN	NaN	NaN	NaN	NaN	NaN	NaN	NaN	-0.0913869
P36507;G5E9C7	Dual specificity mitogen-activated protein kinase kinase 2	MAP2K2	NaN	NaN	NaN	NaN	NaN	NaN	NaN	NaN	NaN	NaN	NaN	NaN	-0.0331857	-0.0538232	NaN	NaN	NaN	NaN	NaN	NaN	NaN	NaN	NaN	NaN	NaN	NaN	NaN	NaN	NaN	NaN	NaN	NaN	-0.0330823	-0.173629	NaN	NaN	NaN	NaN	NaN	NaN	NaN	NaN	NaN	NaN	NaN	NaN	NaN
P37198;M0QXN5	Nuclear pore glycoprotein p62	NUP62	NaN	NaN	NaN	NaN	NaN	NaN	NaN	NaN	NaN	-0.0382137	0.27011	NaN	NaN	NaN	NaN	NaN	NaN	NaN	NaN	NaN	NaN	NaN	NaN	NaN	NaN	NaN	NaN	NaN	NaN	0.0764222	0.235114	NaN	NaN	NaN	NaN	NaN	NaN	NaN	NaN	NaN	NaN	NaN	NaN	NaN	NaN	NaN	NaN
P39748;I3L3E9	Flap endonuclease 1	FEN1	NaN	NaN	NaN	NaN	NaN	NaN	NaN	NaN	NaN	NaN	NaN	NaN	-0.0614507	0.0604624	NaN	NaN	NaN	NaN	NaN	NaN	NaN	NaN	NaN	NaN	NaN	NaN	NaN	NaN	NaN	NaN	NaN	NaN	-0.193074	0.0848807	NaN	NaN	NaN	NaN	NaN	NaN	NaN	NaN	NaN	NaN	NaN	NaN	NaN
P43121	Cell surface glycoprotein MUC18	MCAM	NaN	NaN	NaN	NaN	NaN	NaN	0.749835	NaN	NaN	NaN	NaN	NaN	NaN	NaN	NaN	NaN	NaN	NaN	NaN	NaN	NaN	NaN	NaN	NaN	NaN	0.517931	0.316841	NaN	NaN	NaN	NaN	NaN	NaN	NaN	NaN	NaN	NaN	NaN	NaN	NaN	NaN	NaN	NaN	NaN	NaN	1.15905	1.12168
P46778;G3V1B3;M0R181	60S ribosomal protein L21	RPL21	NaN	NaN	NaN	NaN	NaN	NaN	NaN	NaN	NaN	NaN	NaN	NaN	NaN	NaN	NaN	NaN	NaN	-0.848791	-0.549895	NaN	NaN	NaN	NaN	NaN	NaN	NaN	NaN	NaN	NaN	NaN	NaN	NaN	NaN	NaN	NaN	NaN	NaN	-0.575852	-0.534036	NaN	NaN	NaN	NaN	NaN	NaN	NaN	NaN
P49368;B4DUR8	T-complex protein 1 subunit gamma	CCT3	NaN	NaN	NaN	NaN	NaN	-3.78051	NaN	NaN	NaN	NaN	0.032524	NaN	NaN	NaN	NaN	NaN	NaN	NaN	NaN	NaN	NaN	NaN	NaN	NaN	NaN	NaN	NaN	NaN	NaN	-0.105318	0.0243196	NaN	NaN	NaN	NaN	NaN	NaN	NaN	NaN	NaN	NaN	NaN	NaN	NaN	NaN	NaN	NaN
P49643	DNA primase large subunit	PRIM2	NaN	NaN	NaN	NaN	NaN	NaN	NaN	NaN	NaN	NaN	-0.0931864	0.0370308	NaN	NaN	NaN	NaN	NaN	NaN	NaN	NaN	NaN	NaN	NaN	NaN	NaN	NaN	NaN	NaN	NaN	NaN	-0.127683	-0.129213	NaN	NaN	NaN	NaN	NaN	NaN	NaN	NaN	NaN	NaN	NaN	NaN	NaN	NaN	NaN
P49736;H0Y8E6	DNA replication licensing factor MCM2	MCM2	NaN	NaN	NaN	NaN	NaN	NaN	-0.00684012	NaN	NaN	NaN	NaN	NaN	NaN	NaN	NaN	NaN	NaN	NaN	NaN	NaN	NaN	NaN	NaN	NaN	NaN	-0.0403633	0.0448837	0.140909	NaN	NaN	NaN	NaN	NaN	NaN	NaN	NaN	NaN	NaN	NaN	NaN	NaN	NaN	NaN	NaN	NaN	0.00848693	0.0082
P50395;Q5SX87	Rab GDP dissociation inhibitor beta	GDI2	NaN	NaN	NaN	NaN	NaN	NaN	NaN	NaN	NaN	NaN	NaN	-0.150417	0.440952	NaN	NaN	NaN	NaN	NaN	NaN	NaN	NaN	NaN	NaN	NaN	NaN	NaN	NaN	NaN	NaN	NaN	NaN	-0.220278	0.326422	NaN	NaN	NaN	NaN	NaN	NaN	NaN	NaN	NaN	NaN	NaN	NaN	NaN	NaN
P50851	Lipopolysaccharide-responsive and beige-like anchor protein	LRBA	-0.155518	-0.0455803	NaN	NaN	NaN	NaN	NaN	NaN	NaN	NaN	NaN	NaN	NaN	NaN	NaN	NaN	NaN	NaN	NaN	NaN	-0.428352	-0.698436	NaN	NaN	NaN	NaN	NaN	NaN	NaN	NaN	NaN	NaN	NaN	NaN	NaN	NaN	NaN	NaN	NaN	NaN	0.291839	0.299245	NaN	NaN	NaN	NaN	NaN
P51149;C9J8S3;C9J4V0;C9J592;C9J4S4;C9IZZ0	Ras-related protein Rab-7a	RAB7A	NaN	NaN	NaN	NaN	NaN	NaN	NaN	NaN	NaN	NaN	NaN	NaN	NaN	NaN	NaN	NaN	NaN	-0.618362	-0.403389	NaN	NaN	NaN	NaN	NaN	NaN	NaN	NaN	NaN	NaN	NaN	NaN	NaN	NaN	NaN	NaN	NaN	NaN	-0.260618	-0.340605	NaN	NaN	NaN	NaN	NaN	NaN	NaN	NaN
P53985	Monocarboxylate transporter 1	SLC16A1	-0.213153	0.318809	-1.09406	NaN	NaN	NaN	NaN	NaN	NaN	NaN	NaN	NaN	NaN	NaN	NaN	NaN	NaN	NaN	NaN	NaN	-0.524459	NaN	NaN	NaN	NaN	NaN	NaN	NaN	NaN	NaN	NaN	NaN	NaN	NaN	NaN	NaN	NaN	NaN	NaN	NaN	-0.0914484	0.0524158	NaN	NaN	NaN	NaN	NaN
P54578;A6NJA2	Ubiquitin carboxyl-terminal hydrolase 14;Ubiquitin carboxyl-terminal hydrolase	USP14	NaN	NaN	NaN	NaN	NaN	NaN	NaN	NaN	NaN	NaN	0.0827026	0.015212	NaN	NaN	NaN	NaN	NaN	NaN	NaN	NaN	NaN	NaN	NaN	NaN	NaN	NaN	NaN	NaN	NaN	NaN	-0.0215115	-0.164561	NaN	NaN	NaN	NaN	NaN	NaN	NaN	NaN	NaN	NaN	NaN	NaN	NaN	NaN	NaN
P55735;A0A0C4DFR6;A8MXL6	Protein SEC13 homolog	SEC13	NaN	NaN	NaN	NaN	NaN	NaN	NaN	NaN	NaN	NaN	NaN	NaN	NaN	NaN	-0.0219069	-0.0972858	NaN	NaN	NaN	NaN	NaN	NaN	NaN	NaN	NaN	NaN	NaN	NaN	NaN	NaN	NaN	NaN	NaN	NaN	-0.112007	-0.053359	NaN	NaN	NaN	NaN	NaN	NaN	NaN	NaN	NaN	NaN	NaN
P60174	Triosephosphate isomerase	TPI1	NaN	NaN	NaN	NaN	NaN	NaN	NaN	NaN	NaN	NaN	NaN	NaN	NaN	NaN	NaN	NaN	-0.271897	0.69635	0.797511	NaN	NaN	NaN	NaN	NaN	NaN	NaN	NaN	NaN	NaN	NaN	NaN	NaN	NaN	NaN	NaN	NaN	NaN	0.567448	NaN	NaN	NaN	NaN	NaN	NaN	NaN	NaN	NaN
P60891	Ribose-phosphate pyrophosphokinase 1	PRPS1	NaN	NaN	NaN	NaN	NaN	NaN	NaN	NaN	NaN	NaN	NaN	NaN	NaN	NaN	0.227002	0.0835197	NaN	NaN	NaN	NaN	NaN	NaN	NaN	NaN	NaN	NaN	NaN	NaN	NaN	NaN	NaN	NaN	NaN	NaN	0.040121	0.139731	NaN	NaN	NaN	NaN	NaN	NaN	NaN	NaN	NaN	NaN	NaN
P61081	NEDD8-conjugating enzyme Ubc12	UBE2M	NaN	NaN	NaN	NaN	NaN	NaN	NaN	NaN	NaN	NaN	NaN	NaN	NaN	NaN	NaN	NaN	NaN	-0.449927	-0.147985	NaN	NaN	NaN	NaN	NaN	NaN	NaN	NaN	NaN	NaN	NaN	NaN	NaN	NaN	NaN	NaN	NaN	NaN	-0.178829	-0.134224	NaN	NaN	NaN	NaN	NaN	NaN	NaN	NaN
P61221;D6R9I9	ATP-binding cassette sub-family E member 1	ABCE1	NaN	NaN	NaN	NaN	NaN	NaN	NaN	NaN	NaN	-0.299702	0.040682	NaN	NaN	NaN	NaN	NaN	NaN	NaN	NaN	NaN	1.34415	NaN	NaN	NaN	NaN	NaN	NaN	NaN	NaN	-0.377257	NaN	NaN	NaN	NaN	NaN	NaN	NaN	NaN	NaN	NaN	NaN	NaN	NaN	NaN	NaN	NaN	NaN
P61224;F5H6R7;F5H004;F5GX62;E7ESV4;F5H7Y6;A0A0J9YXB3;A6NIZ1;F5H0B7;F5H500;F5GYB5;F5H4H0;F5GYH7;F5H077;F5GWU8;F5H491;F5H823;B7ZB78;F5GZG1	Ras-related protein Rap-1b;Ras-related protein Rap-1b-like protein	RAP1B	NaN	NaN	NaN	NaN	NaN	NaN	NaN	NaN	NaN	NaN	NaN	NaN	NaN	NaN	NaN	NaN	NaN	-0.356033	-0.196211	NaN	NaN	NaN	NaN	NaN	NaN	NaN	NaN	NaN	NaN	NaN	NaN	NaN	NaN	NaN	NaN	NaN	NaN	0.00647761	-0.189318	NaN	NaN	NaN	NaN	NaN	NaN	NaN	NaN
P62136;E9PMD7	Serine/threonine-protein phosphatase PP1-alpha catalytic subunit;Serine/threonine-protein phosphatase	PPP1CA	NaN	NaN	NaN	NaN	NaN	NaN	NaN	NaN	NaN	NaN	NaN	NaN	NaN	NaN	0.00187425	-0.14221	NaN	NaN	NaN	NaN	NaN	NaN	NaN	NaN	NaN	NaN	NaN	NaN	NaN	NaN	NaN	NaN	NaN	NaN	-0.130397	-0.548691	NaN	NaN	NaN	NaN	NaN	NaN	NaN	NaN	NaN	NaN	NaN
P62879;C9JXA5;E7EP32;C9JIS1;C9JZN1	Guanine nucleotide-binding protein G(I)/G(S)/G(T) subunit beta-2	GNB2	NaN	NaN	NaN	NaN	NaN	NaN	NaN	NaN	NaN	NaN	NaN	NaN	NaN	NaN	0.165815	-0.0714819	NaN	NaN	NaN	NaN	NaN	NaN	NaN	NaN	NaN	NaN	NaN	NaN	NaN	NaN	NaN	NaN	NaN	NaN	-0.0913562	-0.0931864	NaN	NaN	NaN	NaN	NaN	NaN	NaN	NaN	NaN	NaN	NaN
P63092;Q5JWF2	Guanine nucleotide-binding protein G(s) subunit alpha isoforms short;Guanine nucleotide-binding protein G(s) subunit alpha isoforms XLas	GNAS	NaN	NaN	NaN	NaN	NaN	NaN	NaN	NaN	NaN	NaN	NaN	NaN	0.0278618	0.334225	NaN	NaN	NaN	NaN	NaN	NaN	NaN	NaN	NaN	NaN	NaN	NaN	NaN	NaN	NaN	NaN	NaN	NaN	0.198368	0.249991	NaN	NaN	NaN	NaN	NaN	NaN	NaN	NaN	NaN	NaN	NaN	NaN	NaN
P78371;F5GWF6;F8VQ14	T-complex protein 1 subunit beta	CCT2	NaN	NaN	NaN	NaN	NaN	NaN	NaN	NaN	NaN	NaN	-0.159251	0.236829	NaN	NaN	NaN	NaN	NaN	NaN	NaN	NaN	NaN	NaN	NaN	NaN	NaN	NaN	NaN	NaN	NaN	NaN	-0.0394586	0.0924781	NaN	NaN	NaN	NaN	NaN	NaN	NaN	NaN	NaN	NaN	NaN	NaN	NaN	NaN	NaN
P80723	Brain acid soluble protein 1	BASP1	NaN	NaN	NaN	NaN	NaN	NaN	NaN	NaN	NaN	NaN	0.58602	0.635708	NaN	NaN	NaN	NaN	NaN	NaN	NaN	NaN	NaN	NaN	NaN	NaN	NaN	NaN	NaN	NaN	NaN	NaN	0.507414	0.245131	NaN	NaN	NaN	NaN	NaN	NaN	NaN	NaN	NaN	NaN	NaN	NaN	NaN	NaN	NaN
P84085;C9J1Z8	ADP-ribosylation factor 5	ARF5	NaN	NaN	NaN	NaN	NaN	NaN	NaN	NaN	NaN	NaN	NaN	NaN	NaN	NaN	NaN	NaN	NaN	NaN	-0.0864002	-0.210463	NaN	NaN	NaN	NaN	NaN	NaN	NaN	NaN	NaN	NaN	NaN	NaN	NaN	NaN	NaN	NaN	-0.151042	NaN	-0.148945	NaN	NaN	NaN	NaN	NaN	NaN	NaN	NaN
Q01518	Adenylyl cyclase-associated protein 1	CAP1	NaN	NaN	NaN	NaN	NaN	NaN	NaN	NaN	NaN	NaN	0.0356239	0.142871	NaN	NaN	NaN	NaN	NaN	NaN	NaN	NaN	NaN	NaN	NaN	NaN	NaN	NaN	NaN	NaN	NaN	NaN	-0.256563	-0.100964	NaN	NaN	NaN	NaN	NaN	NaN	NaN	NaN	NaN	NaN	NaN	NaN	NaN	NaN	NaN
Q02880	DNA topoisomerase 2-beta	TOP2B	NaN	NaN	NaN	NaN	-0.570057	-0.355867	NaN	NaN	NaN	NaN	NaN	NaN	NaN	NaN	NaN	NaN	NaN	NaN	NaN	NaN	NaN	NaN	NaN	-0.570057	-0.453597	NaN	NaN	NaN	NaN	NaN	NaN	NaN	NaN	NaN	NaN	NaN	NaN	NaN	NaN	NaN	NaN	NaN	NaN	-1.62883	-1.47349	-1.1016	NaN
Q02952	A-kinase anchor protein 12	AKAP12	NaN	NaN	0.267236	0.690551	NaN	NaN	NaN	NaN	NaN	NaN	NaN	NaN	NaN	NaN	NaN	NaN	NaN	NaN	NaN	NaN	NaN	0.111566	0.359859	NaN	NaN	NaN	NaN	NaN	NaN	NaN	NaN	NaN	NaN	NaN	NaN	NaN	NaN	NaN	NaN	NaN	NaN	0.566864	0.394514	NaN	NaN	NaN	NaN
Q09028	Histone-binding protein RBBP4	RBBP4	NaN	NaN	NaN	NaN	NaN	NaN	NaN	NaN	NaN	NaN	NaN	0.0102069	0.155102	NaN	NaN	NaN	NaN	NaN	NaN	NaN	NaN	NaN	NaN	NaN	NaN	NaN	NaN	NaN	NaN	NaN	NaN	-0.123968	-0.00865324	NaN	NaN	NaN	NaN	NaN	NaN	NaN	NaN	NaN	NaN	NaN	NaN	NaN	NaN
Q12765;C9K052	Secernin-1	SCRN1	NaN	NaN	NaN	NaN	NaN	NaN	NaN	NaN	NaN	NaN	NaN	0.0648829	0.0772429	NaN	NaN	NaN	NaN	NaN	NaN	NaN	NaN	NaN	NaN	NaN	NaN	NaN	NaN	NaN	NaN	NaN	NaN	0.0806577	-0.201742	NaN	NaN	NaN	NaN	NaN	NaN	NaN	NaN	NaN	NaN	NaN	NaN	NaN	NaN
Q12769;G3V198;E9PR16	Nuclear pore complex protein Nup160	NUP160	0.567059	NaN	NaN	NaN	NaN	-0.488896	NaN	NaN	NaN	NaN	NaN	NaN	NaN	NaN	NaN	NaN	NaN	NaN	NaN	NaN	0.543298	NaN	NaN	NaN	-1.58303	NaN	NaN	NaN	NaN	NaN	NaN	NaN	NaN	NaN	NaN	NaN	NaN	NaN	NaN	NaN	-0.134208	NaN	NaN	NaN	-0.151026	NaN	NaN
Q13190;H7C3X5;E9PNU4	Syntaxin-5	STX5	NaN	NaN	NaN	NaN	NaN	NaN	NaN	NaN	NaN	NaN	NaN	NaN	NaN	0.914871	NaN	0.358846	NaN	NaN	NaN	NaN	NaN	NaN	NaN	NaN	NaN	NaN	NaN	NaN	NaN	NaN	NaN	NaN	NaN	0.0970713	NaN	0.0663992	NaN	NaN	NaN	NaN	NaN	NaN	NaN	NaN	NaN	NaN	NaN
Q13243;B4DJK0;B4DUA4	Serine/arginine-rich splicing factor 5	SRSF5	NaN	NaN	NaN	NaN	NaN	NaN	NaN	NaN	NaN	NaN	NaN	NaN	NaN	NaN	0.111298	-0.107555	NaN	NaN	NaN	NaN	NaN	NaN	NaN	NaN	NaN	NaN	NaN	NaN	NaN	NaN	NaN	NaN	NaN	NaN	-0.560515	NaN	NaN	NaN	NaN	NaN	NaN	NaN	NaN	NaN	NaN	NaN	NaN
Q13308	Inactive tyrosine-protein kinase 7	PTK7	NaN	NaN	NaN	NaN	NaN	0.413919	0.92729	NaN	NaN	NaN	NaN	NaN	NaN	NaN	NaN	NaN	NaN	NaN	NaN	NaN	NaN	NaN	NaN	NaN	0.296663	NaN	NaN	NaN	NaN	NaN	NaN	NaN	NaN	NaN	NaN	NaN	NaN	NaN	NaN	NaN	NaN	NaN	NaN	NaN	0.525768	0.358284	NaN
Q13464;A0A0U1RQV4	Rho-associated protein kinase 1	ROCK1	NaN	NaN	NaN	NaN	0.210139	0.482745	NaN	NaN	NaN	NaN	NaN	NaN	NaN	NaN	NaN	NaN	NaN	NaN	NaN	NaN	NaN	NaN	NaN	0.342441	0.221073	NaN	NaN	NaN	NaN	NaN	NaN	NaN	NaN	NaN	NaN	NaN	NaN	NaN	NaN	NaN	NaN	NaN	NaN	NaN	0.663481	0.372618	NaN
Q13595	Transformer-2 protein homolog alpha	TRA2A	NaN	NaN	NaN	NaN	NaN	NaN	NaN	NaN	NaN	NaN	NaN	NaN	NaN	NaN	-0.408742	-0.569458	NaN	NaN	NaN	NaN	NaN	NaN	NaN	NaN	NaN	NaN	NaN	NaN	NaN	NaN	NaN	NaN	NaN	-0.218212	-0.985245	NaN	NaN	NaN	NaN	NaN	NaN	NaN	NaN	NaN	NaN	NaN	NaN
Q13637	Ras-related protein Rab-32	RAB32	NaN	NaN	NaN	NaN	NaN	NaN	NaN	NaN	NaN	NaN	NaN	NaN	NaN	NaN	NaN	NaN	NaN	-0.280948	NaN	NaN	NaN	NaN	NaN	NaN	NaN	NaN	NaN	NaN	NaN	NaN	NaN	NaN	NaN	NaN	NaN	NaN	NaN	-0.576648	NaN	NaN	-0.805938	NaN	NaN	NaN	NaN	NaN	NaN
Q13740;F5GXJ9	CD166 antigen	ALCAM	NaN	NaN	NaN	NaN	NaN	NaN	NaN	0.461424	0.498659	NaN	NaN	NaN	NaN	NaN	NaN	NaN	NaN	NaN	NaN	NaN	NaN	NaN	NaN	NaN	NaN	NaN	0.251689	0.164143	NaN	NaN	NaN	NaN	NaN	NaN	NaN	NaN	NaN	NaN	NaN	NaN	NaN	NaN	NaN	NaN	NaN	NaN	1.10929
Q14151	Scaffold attachment factor B2	SAFB2	NaN	NaN	NaN	NaN	NaN	-0.982363	0.334111	NaN	NaN	NaN	NaN	NaN	NaN	NaN	NaN	NaN	NaN	NaN	NaN	NaN	NaN	NaN	NaN	NaN	-0.910014	-0.123355	NaN	NaN	NaN	NaN	NaN	NaN	NaN	NaN	NaN	NaN	NaN	NaN	NaN	NaN	NaN	NaN	NaN	NaN	NaN	-1.77749	-0.148625
Q14195	Dihydropyrimidinase-related protein 3	DPYSL3	NaN	NaN	NaN	NaN	NaN	NaN	NaN	NaN	0.182438	-0.13576	NaN	NaN	NaN	NaN	NaN	NaN	NaN	NaN	NaN	NaN	NaN	NaN	NaN	NaN	NaN	NaN	NaN	0.120219	0.0935602	0.411318	NaN	NaN	NaN	NaN	NaN	NaN	NaN	NaN	NaN	NaN	NaN	NaN	NaN	NaN	NaN	NaN	NaN
Q15021;E7EN77	Condensin complex subunit 1	NCAPD2	NaN	NaN	NaN	NaN	-0.180136	0.221815	NaN	NaN	NaN	NaN	NaN	NaN	NaN	NaN	NaN	NaN	NaN	NaN	NaN	NaN	NaN	NaN	NaN	1.13212	0.0440444	0.271545	NaN	NaN	NaN	NaN	NaN	NaN	NaN	NaN	NaN	NaN	NaN	NaN	NaN	NaN	NaN	NaN	NaN	NaN	0.161049	0.408603	NaN
Q15029	116 kDa U5 small nuclear ribonucleoprotein component	EFTUD2	NaN	NaN	NaN	NaN	NaN	-0.0415359	-0.194939	NaN	NaN	NaN	NaN	NaN	NaN	NaN	NaN	NaN	NaN	NaN	NaN	NaN	NaN	NaN	NaN	NaN	NaN	-0.19131	NaN	NaN	NaN	NaN	NaN	NaN	NaN	NaN	NaN	NaN	NaN	NaN	NaN	NaN	NaN	NaN	NaN	NaN	NaN	-0.175289	-0.188759
Q15208	Serine/threonine-protein kinase 38	STK38	NaN	NaN	NaN	NaN	NaN	NaN	NaN	NaN	NaN	NaN	0.00173014	0.0436244	NaN	NaN	NaN	NaN	NaN	NaN	NaN	NaN	NaN	NaN	NaN	NaN	NaN	NaN	NaN	NaN	NaN	NaN	0.160791	0.0729976	NaN	NaN	NaN	NaN	NaN	NaN	NaN	NaN	NaN	NaN	NaN	NaN	NaN	NaN	NaN
Q15293	Reticulocalbin-1	RCN1	NaN	NaN	NaN	NaN	NaN	NaN	NaN	NaN	NaN	NaN	NaN	NaN	NaN	0.220949	0.177216	NaN	NaN	NaN	NaN	NaN	NaN	NaN	NaN	NaN	NaN	NaN	NaN	NaN	NaN	NaN	NaN	NaN	NaN	0.243425	0.251083	NaN	NaN	NaN	NaN	NaN	NaN	NaN	NaN	NaN	NaN	NaN	NaN
Q15365	Poly(rC)-binding protein 1	PCBP1	NaN	NaN	NaN	NaN	NaN	NaN	NaN	NaN	NaN	NaN	NaN	NaN	NaN	0.108491	-0.240776	NaN	NaN	NaN	NaN	NaN	NaN	NaN	NaN	NaN	NaN	NaN	NaN	NaN	NaN	NaN	NaN	NaN	NaN	0.107286	-0.260186	NaN	NaN	NaN	NaN	NaN	NaN	NaN	NaN	NaN	NaN	NaN	NaN
Q15424	Scaffold attachment factor B1	SAFB	NaN	NaN	NaN	NaN	NaN	-0.849934	0.174662	NaN	NaN	NaN	NaN	NaN	NaN	NaN	NaN	NaN	NaN	NaN	NaN	NaN	NaN	NaN	NaN	NaN	-0.875937	0.182692	NaN	NaN	NaN	NaN	NaN	NaN	NaN	NaN	NaN	NaN	NaN	NaN	NaN	NaN	NaN	NaN	NaN	NaN	NaN	-1.95685	-0.609971
Q16222	UDP-N-acetylhexosamine pyrophosphorylase;UDP-N-acetylgalactosamine pyrophosphorylase;UDP-N-acetylglucosamine pyrophosphorylase	UAP1	NaN	NaN	NaN	NaN	NaN	NaN	NaN	NaN	NaN	NaN	0.347439	0.038998	NaN	NaN	NaN	NaN	NaN	NaN	NaN	NaN	NaN	NaN	NaN	NaN	NaN	NaN	NaN	NaN	NaN	NaN	-0.166179	-0.133021	NaN	NaN	NaN	NaN	NaN	NaN	NaN	NaN	NaN	NaN	NaN	NaN	NaN	NaN	NaN
Q1KMD3;H3BQZ7	Heterogeneous nuclear ribonucleoprotein U-like protein 2	HNRNPUL2;HNRNPUL2-BSCL2	NaN	NaN	NaN	NaN	NaN	NaN	-0.216149	-0.333298	NaN	NaN	NaN	NaN	NaN	NaN	NaN	NaN	NaN	NaN	NaN	NaN	NaN	NaN	NaN	NaN	NaN	NaN	-0.241066	NaN	NaN	NaN	NaN	NaN	NaN	NaN	NaN	NaN	NaN	NaN	NaN	NaN	NaN	NaN	NaN	NaN	NaN	NaN	-0.681816
Q3KQV9	UDP-N-acetylhexosamine pyrophosphorylase-like protein 1	UAP1L1	NaN	NaN	NaN	NaN	NaN	NaN	NaN	NaN	NaN	NaN	-0.182622	-0.116801	NaN	NaN	NaN	NaN	NaN	NaN	NaN	NaN	NaN	NaN	NaN	NaN	NaN	NaN	NaN	NaN	NaN	NaN	-0.123623	-0.13768	NaN	NaN	NaN	NaN	NaN	NaN	NaN	NaN	NaN	NaN	NaN	NaN	NaN	NaN	NaN
Q6UVK1	Chondroitin sulfate proteoglycan 4	CSPG4	NaN	-0.44839	0.218843	NaN	NaN	NaN	NaN	NaN	NaN	NaN	NaN	NaN	NaN	NaN	NaN	NaN	NaN	NaN	NaN	NaN	NaN	0.00719549	0.190046	NaN	NaN	NaN	NaN	NaN	NaN	NaN	NaN	NaN	NaN	NaN	NaN	NaN	NaN	NaN	NaN	NaN	NaN	0.550408	0.462262	NaN	NaN	NaN	NaN
Q70UQ0	Inhibitor of nuclear factor kappa-B kinase-interacting protein	IKBIP	NaN	NaN	NaN	NaN	NaN	NaN	NaN	NaN	NaN	NaN	NaN	NaN	NaN	0.922959	0.801324	NaN	NaN	NaN	NaN	NaN	NaN	NaN	NaN	NaN	NaN	NaN	NaN	NaN	NaN	NaN	NaN	NaN	0.498557	0.456491	NaN	NaN	NaN	NaN	NaN	NaN	NaN	NaN	NaN	NaN	NaN	NaN	NaN
Q7L014	Probable ATP-dependent RNA helicase DDX46	DDX46	NaN	NaN	NaN	NaN	NaN	-0.13005	NaN	NaN	NaN	NaN	NaN	NaN	NaN	NaN	NaN	NaN	NaN	NaN	NaN	NaN	NaN	NaN	NaN	NaN	-0.290215	0.10675	0.0318186	NaN	NaN	NaN	NaN	NaN	NaN	NaN	NaN	NaN	NaN	NaN	NaN	NaN	NaN	NaN	NaN	NaN	NaN	-0.173531	NaN
Q7L2H7;J3KNJ2;H0YCQ8	Eukaryotic translation initiation factor 3 subunit M	EIF3M	NaN	NaN	NaN	NaN	NaN	NaN	NaN	NaN	NaN	NaN	NaN	NaN	NaN	-0.0188927	-0.171092	NaN	NaN	NaN	NaN	NaN	NaN	NaN	NaN	NaN	NaN	NaN	NaN	NaN	NaN	NaN	NaN	NaN	NaN	-0.0123008	-0.232328	NaN	NaN	NaN	NaN	NaN	NaN	NaN	NaN	NaN	NaN	NaN	NaN
Q7Z7G8	Vacuolar protein sorting-associated protein 13B	VPS13B	-0.451623	-0.456663	NaN	NaN	NaN	NaN	NaN	NaN	NaN	NaN	NaN	NaN	NaN	NaN	NaN	NaN	NaN	NaN	NaN	NaN	-0.600009	-0.661912	NaN	NaN	NaN	NaN	NaN	NaN	NaN	NaN	NaN	NaN	NaN	NaN	NaN	NaN	NaN	NaN	NaN	NaN	0.138945	0.0958569	NaN	NaN	NaN	NaN	NaN
Q86X55;K7EQA8	Histone-arginine methyltransferase CARM1	CARM1	-0.295482	NaN	NaN	NaN	NaN	NaN	NaN	NaN	NaN	NaN	-1.01162	NaN	NaN	NaN	NaN	NaN	NaN	NaN	NaN	NaN	0.78375	NaN	NaN	NaN	NaN	NaN	NaN	NaN	NaN	NaN	NaN	NaN	NaN	NaN	NaN	NaN	NaN	NaN	NaN	NaN	-0.0243111	NaN	NaN	NaN	NaN	NaN	NaN
Q8IWZ3	Ankyrin repeat and KH domain-containing protein 1	ANKHD1	NaN	NaN	-0.206945	0.0220482	NaN	NaN	NaN	NaN	NaN	NaN	NaN	NaN	NaN	NaN	NaN	NaN	NaN	NaN	NaN	NaN	NaN	NaN	-0.0569864	0.090718	NaN	NaN	NaN	NaN	NaN	NaN	NaN	NaN	NaN	NaN	NaN	NaN	NaN	NaN	NaN	NaN	NaN	NaN	-0.307091	-0.0623392	NaN	NaN	NaN
Q8N2K0	Monoacylglycerol lipase ABHD12	ABHD12	NaN	NaN	NaN	NaN	NaN	NaN	NaN	NaN	NaN	NaN	NaN	NaN	-0.022068	NaN	-0.160105	NaN	NaN	NaN	NaN	NaN	NaN	NaN	NaN	NaN	NaN	NaN	NaN	NaN	NaN	NaN	NaN	NaN	-0.0939714	NaN	0.156785	NaN	NaN	NaN	NaN	NaN	NaN	NaN	NaN	NaN	NaN	NaN	NaN
Q8N3C0	Activating signal cointegrator 1 complex subunit 3	ASCC3	-0.123906	-0.611469	-0.0493823	NaN	NaN	NaN	NaN	NaN	NaN	NaN	NaN	NaN	NaN	NaN	NaN	NaN	NaN	NaN	NaN	NaN	-0.182229	NaN	NaN	NaN	NaN	NaN	NaN	NaN	NaN	NaN	NaN	NaN	NaN	NaN	NaN	NaN	NaN	NaN	NaN	NaN	-0.204682	-0.0145578	NaN	NaN	NaN	NaN	NaN
Q8N684;F5H669;J3QT54;F5H6M0;F5H047	Cleavage and polyadenylation specificity factor subunit 7	CPSF7	NaN	NaN	NaN	NaN	NaN	NaN	NaN	NaN	NaN	NaN	NaN	0.260748	NaN	NaN	0.185993	NaN	NaN	NaN	NaN	NaN	NaN	NaN	NaN	NaN	NaN	NaN	NaN	NaN	NaN	NaN	NaN	0.186881	NaN	NaN	NaN	NaN	NaN	NaN	NaN	NaN	NaN	NaN	NaN	NaN	NaN	NaN	NaN
Q8NHH9;B5MCN0	Atlastin-2	ATL2	NaN	NaN	NaN	NaN	NaN	NaN	NaN	NaN	NaN	NaN	0.225768	0.466444	NaN	NaN	NaN	NaN	NaN	NaN	NaN	NaN	NaN	NaN	NaN	NaN	NaN	NaN	NaN	NaN	NaN	NaN	0.0745054	0.0176369	NaN	NaN	NaN	NaN	NaN	NaN	NaN	NaN	NaN	NaN	NaN	NaN	NaN	NaN	NaN
Q8NHP8	Putative phospholipase B-like 2;Putative phospholipase B-like 2 32 kDa form;Putative phospholipase B-like 2 45 kDa form	PLBD2	NaN	NaN	NaN	NaN	NaN	NaN	NaN	NaN	NaN	NaN	NaN	NaN	NaN	-0.10293	0.809908	NaN	NaN	NaN	NaN	NaN	NaN	NaN	NaN	NaN	NaN	NaN	NaN	NaN	NaN	-0.916644	NaN	NaN	NaN	-0.631891	0.618521	NaN	NaN	NaN	NaN	NaN	NaN	NaN	NaN	NaN	NaN	NaN	NaN
Q8TBC4;F8W8D4	NEDD8-activating enzyme E1 catalytic subunit	UBA3	NaN	NaN	NaN	NaN	NaN	NaN	NaN	NaN	NaN	NaN	NaN	-0.0492628	0.191436	NaN	NaN	NaN	NaN	NaN	NaN	NaN	NaN	NaN	NaN	NaN	NaN	NaN	NaN	NaN	NaN	NaN	NaN	-0.0890525	0.0563061	NaN	NaN	NaN	NaN	NaN	NaN	NaN	NaN	NaN	NaN	NaN	NaN	NaN	NaN
Q92626	Peroxidasin homolog	PXDN	NaN	NaN	NaN	NaN	0.316957	0.826193	NaN	NaN	NaN	NaN	NaN	NaN	NaN	NaN	NaN	NaN	NaN	NaN	NaN	NaN	NaN	NaN	NaN	0.245374	0.496513	NaN	NaN	NaN	NaN	NaN	NaN	NaN	NaN	NaN	NaN	NaN	NaN	NaN	NaN	NaN	NaN	NaN	NaN	0.463622	0.427177	NaN	NaN
Q93050;K7EPG4;B7Z641;B7Z2A9;K7EM24;K7EN36	V-type proton ATPase 116 kDa subunit a isoform 1	ATP6V0A1	-0.102682	NaN	2.13908	NaN	NaN	NaN	NaN	NaN	NaN	NaN	NaN	NaN	NaN	NaN	NaN	NaN	NaN	NaN	NaN	NaN	-0.106886	0.831634	NaN	NaN	NaN	NaN	NaN	NaN	NaN	NaN	NaN	NaN	NaN	NaN	NaN	NaN	NaN	NaN	NaN	NaN	-0.163947	-0.899695	NaN	NaN	NaN	NaN	NaN
R4GND1;Q969T4;R4GN77;R4GMM6;R4GNG6	Ubiquitin-conjugating enzyme E2 E3	UBE2E3	NaN	NaN	NaN	NaN	NaN	NaN	NaN	NaN	NaN	NaN	NaN	NaN	NaN	NaN	NaN	NaN	NaN	-0.0865227	-0.360749	NaN	NaN	NaN	NaN	NaN	NaN	NaN	NaN	NaN	NaN	NaN	NaN	NaN	NaN	NaN	NaN	NaN	NaN	-0.23914	-1.56307	NaN	NaN	NaN	NaN	NaN	NaN	NaN	NaN
Q96AE4;E9PEB5	Far upstream element-binding protein 1	FUBP1	NaN	NaN	NaN	NaN	NaN	NaN	NaN	NaN	0.50121	0.401084	NaN	NaN	NaN	NaN	NaN	NaN	NaN	NaN	NaN	NaN	NaN	NaN	NaN	NaN	NaN	NaN	NaN	0.348799	0.213378	-0.0492778	NaN	NaN	NaN	NaN	NaN	NaN	NaN	NaN	NaN	NaN	NaN	NaN	NaN	NaN	NaN	NaN	NaN
Q96GD4;J3QLN8;J3QR41;J3KTD6;J3KT86	Aurora kinase B	AURKB	NaN	NaN	NaN	NaN	NaN	NaN	NaN	NaN	NaN	NaN	NaN	NaN	NaN	NaN	-0.203635	-0.434676	NaN	NaN	NaN	NaN	NaN	NaN	NaN	NaN	NaN	NaN	NaN	NaN	NaN	NaN	NaN	NaN	NaN	0.0313951	-0.337977	NaN	NaN	NaN	NaN	NaN	NaN	NaN	NaN	NaN	NaN	NaN	NaN
Q96I24	Far upstream element-binding protein 3	FUBP3	NaN	NaN	NaN	NaN	NaN	NaN	NaN	NaN	NaN	-0.179368	-0.302457	NaN	NaN	NaN	NaN	NaN	NaN	NaN	NaN	NaN	NaN	NaN	NaN	NaN	NaN	NaN	NaN	NaN	NaN	-0.13424	-0.066518	NaN	NaN	NaN	NaN	NaN	NaN	NaN	NaN	NaN	NaN	NaN	NaN	NaN	NaN	NaN	NaN
Q96JJ7	Protein disulfide-isomerase TMX3	TMX3	NaN	NaN	NaN	NaN	NaN	NaN	NaN	NaN	NaN	NaN	0.239276	0.117695	NaN	NaN	NaN	NaN	NaN	NaN	NaN	NaN	NaN	NaN	NaN	NaN	NaN	NaN	NaN	NaN	NaN	NaN	0.0316775	0.159888	NaN	NaN	NaN	NaN	NaN	NaN	NaN	NaN	NaN	NaN	NaN	NaN	NaN	NaN	NaN
Q96RT1	Protein LAP2	ERBB2IP	NaN	NaN	NaN	NaN	-0.17275	NaN	NaN	NaN	NaN	NaN	NaN	NaN	NaN	NaN	NaN	NaN	NaN	NaN	NaN	NaN	NaN	NaN	NaN	-0.120906	0.0422241	0.548239	NaN	NaN	NaN	NaN	NaN	NaN	NaN	NaN	NaN	NaN	NaN	NaN	NaN	NaN	NaN	NaN	NaN	NaN	-0.225009	0.0253123	NaN
Q96T51	RUN and FYVE domain-containing protein 1	RUFY1	NaN	NaN	NaN	NaN	NaN	NaN	NaN	NaN	0.334683	0.158208	NaN	NaN	NaN	NaN	NaN	NaN	NaN	NaN	NaN	NaN	NaN	NaN	NaN	NaN	NaN	NaN	NaN	0.0130691	-0.00124122	NaN	NaN	NaN	NaN	NaN	NaN	NaN	NaN	NaN	NaN	NaN	NaN	NaN	NaN	NaN	NaN	NaN	NaN
Q9BQA1;H0Y711	Methylosome protein 50	WDR77	NaN	NaN	NaN	NaN	NaN	NaN	NaN	NaN	NaN	NaN	NaN	NaN	NaN	0.820158	0.627794	NaN	NaN	NaN	NaN	NaN	NaN	NaN	NaN	NaN	NaN	NaN	NaN	NaN	NaN	NaN	NaN	NaN	NaN	0.725087	0.534958	NaN	NaN	NaN	NaN	NaN	NaN	NaN	NaN	NaN	NaN	NaN	NaN
Q9BY44;F8WAE5;C9IZE1	Eukaryotic translation initiation factor 2A;Eukaryotic translation initiation factor 2A, N-terminally processed	EIF2A	NaN	NaN	NaN	NaN	NaN	NaN	NaN	NaN	NaN	NaN	-0.196376	NaN	NaN	NaN	NaN	NaN	NaN	NaN	NaN	NaN	NaN	NaN	NaN	NaN	NaN	NaN	NaN	NaN	NaN	-0.551437	-0.39665	NaN	NaN	NaN	NaN	NaN	NaN	NaN	NaN	NaN	NaN	NaN	NaN	NaN	NaN	NaN	NaN
Q9C0C2	182 kDa tankyrase-1-binding protein	TNKS1BP1	NaN	NaN	NaN	0.3744	NaN	-0.531385	NaN	NaN	NaN	NaN	NaN	NaN	NaN	NaN	NaN	NaN	NaN	NaN	NaN	NaN	NaN	NaN	0.395392	NaN	NaN	NaN	NaN	NaN	NaN	NaN	NaN	NaN	NaN	NaN	NaN	NaN	NaN	NaN	NaN	NaN	NaN	NaN	0.442864	0.267116	NaN	0.10044	NaN
Q9H0B6;A8MZ87	Kinesin light chain 2	KLC2	NaN	NaN	NaN	NaN	NaN	NaN	NaN	NaN	NaN	-0.29168	NaN	NaN	NaN	NaN	NaN	NaN	NaN	NaN	NaN	NaN	NaN	NaN	NaN	NaN	NaN	NaN	NaN	NaN	-0.197616	-0.121581	NaN	NaN	NaN	NaN	NaN	NaN	NaN	NaN	NaN	NaN	NaN	NaN	NaN	NaN	NaN	NaN	NaN
Q9H0D6	5-3 exoribonuclease 2	XRN2	NaN	NaN	NaN	NaN	NaN	NaN	-0.0397848	0.340049	NaN	NaN	NaN	NaN	NaN	NaN	NaN	NaN	NaN	NaN	NaN	NaN	NaN	NaN	NaN	NaN	NaN	-0.284528	0.0274371	NaN	NaN	NaN	NaN	NaN	NaN	NaN	NaN	NaN	NaN	NaN	NaN	NaN	NaN	NaN	NaN	NaN	NaN	NaN	-0.166859
Q9NTI5	Sister chromatid cohesion protein PDS5 homolog B	PDS5B	NaN	NaN	NaN	NaN	0.0863761	NaN	NaN	NaN	NaN	NaN	NaN	NaN	NaN	NaN	NaN	NaN	NaN	NaN	NaN	NaN	NaN	NaN	NaN	0.0522768	0.0194884	NaN	NaN	NaN	NaN	NaN	NaN	NaN	NaN	NaN	NaN	NaN	NaN	NaN	NaN	NaN	NaN	NaN	NaN	-0.136728	-0.155791	NaN	NaN
Q9NUQ6;A0A0A0MSG5;B8ZZZ7;F8W6C2	SPATS2-like protein	SPATS2L	NaN	NaN	NaN	NaN	NaN	NaN	NaN	NaN	NaN	-0.649548	-0.245643	NaN	NaN	NaN	NaN	NaN	NaN	NaN	NaN	NaN	NaN	NaN	NaN	NaN	NaN	NaN	NaN	NaN	-0.60676	NaN	-0.692758	NaN	NaN	NaN	NaN	NaN	NaN	NaN	NaN	NaN	NaN	NaN	NaN	NaN	NaN	NaN	NaN
Q9NVI7	ATPase family AAA domain-containing protein 3A	ATAD3A	NaN	NaN	NaN	NaN	NaN	NaN	NaN	NaN	NaN	-0.307466	-0.28817	NaN	NaN	NaN	NaN	NaN	NaN	NaN	NaN	NaN	NaN	NaN	NaN	NaN	NaN	NaN	NaN	NaN	-0.231024	-0.134556	NaN	NaN	NaN	NaN	NaN	NaN	NaN	NaN	NaN	NaN	NaN	NaN	NaN	NaN	NaN	NaN	NaN
Q9UBQ0;F8VXU5	Vacuolar protein sorting-associated protein 29	VPS29	NaN	NaN	NaN	NaN	NaN	NaN	NaN	NaN	NaN	NaN	NaN	NaN	NaN	NaN	NaN	NaN	NaN	-0.23099	0.111432	NaN	NaN	NaN	NaN	NaN	NaN	NaN	NaN	NaN	NaN	NaN	NaN	NaN	NaN	NaN	NaN	NaN	NaN	0.0263043	0.0157831	NaN	NaN	NaN	NaN	NaN	NaN	NaN	NaN
Q9UHD1;E9PHZ2	Cysteine and histidine-rich domain-containing protein 1	CHORDC1	NaN	NaN	NaN	NaN	NaN	NaN	NaN	NaN	NaN	NaN	NaN	NaN	NaN	-0.136537	0.132774	NaN	NaN	NaN	NaN	NaN	NaN	NaN	NaN	NaN	NaN	NaN	NaN	NaN	NaN	NaN	NaN	NaN	NaN	-0.240452	-0.335954	NaN	NaN	NaN	NaN	NaN	NaN	NaN	NaN	NaN	NaN	NaN	NaN
Q9UMS4	Pre-mRNA-processing factor 19	PRPF19	NaN	NaN	NaN	NaN	NaN	NaN	NaN	NaN	NaN	NaN	-0.141001	-0.209295	NaN	NaN	NaN	NaN	NaN	NaN	NaN	NaN	NaN	NaN	NaN	NaN	NaN	NaN	NaN	NaN	NaN	NaN	-0.366541	-0.328761	NaN	NaN	NaN	NaN	NaN	NaN	NaN	NaN	NaN	NaN	NaN	NaN	NaN	NaN	NaN
Q9UNX4	WD repeat-containing protein 3	WDR3	0.115033	NaN	NaN	NaN	NaN	NaN	-0.914249	NaN	NaN	NaN	NaN	NaN	NaN	NaN	NaN	NaN	NaN	NaN	NaN	NaN	0.364236	NaN	NaN	NaN	NaN	NaN	-2.72738	NaN	NaN	NaN	NaN	NaN	NaN	NaN	NaN	NaN	NaN	NaN	NaN	NaN	-0.903576	NaN	NaN	NaN	NaN	NaN	-0.844277
Q9Y263;E5RIM3	Phospholipase A-2-activating protein	PLAA	NaN	NaN	NaN	NaN	NaN	NaN	NaN	NaN	-0.369949	NaN	NaN	NaN	NaN	NaN	NaN	NaN	NaN	NaN	NaN	NaN	1.23002	NaN	NaN	NaN	NaN	NaN	NaN	-1.28821	NaN	NaN	NaN	NaN	NaN	NaN	NaN	NaN	NaN	NaN	NaN	NaN	-0.0650835	NaN	NaN	NaN	NaN	NaN	NaN
Q9Y570	Protein phosphatase methylesterase 1	PPME1	NaN	NaN	NaN	NaN	NaN	NaN	NaN	NaN	NaN	NaN	NaN	NaN	0.0775164	-0.151875	NaN	NaN	NaN	NaN	NaN	NaN	NaN	NaN	NaN	NaN	NaN	NaN	NaN	NaN	NaN	NaN	NaN	NaN	0.00230651	0.0959919	NaN	NaN	NaN	NaN	NaN	NaN	NaN	NaN	NaN	NaN	NaN	NaN	NaN
Q9Y5X2;C9J8E6;C9J014;C9J271	Sorting nexin-8	SNX8	NaN	NaN	NaN	NaN	NaN	NaN	NaN	NaN	NaN	NaN	NaN	0.224287	-0.174247	NaN	NaN	NaN	NaN	NaN	NaN	NaN	NaN	NaN	NaN	NaN	NaN	NaN	NaN	NaN	NaN	NaN	NaN	0.0377336	-0.174149	NaN	NaN	NaN	NaN	NaN	NaN	NaN	NaN	NaN	NaN	NaN	NaN	NaN	NaN
R4GNH3;P17980;E9PM69;E9PMD8;E9PKD5;E9PN50	26S protease regulatory subunit 6A	PSMC3	NaN	NaN	NaN	NaN	NaN	NaN	NaN	NaN	NaN	NaN	NaN	-0.104527	0.033652	NaN	NaN	NaN	NaN	NaN	NaN	NaN	NaN	NaN	NaN	NaN	NaN	NaN	NaN	NaN	NaN	NaN	NaN	0.0194884	0.324235	NaN	NaN	NaN	NaN	NaN	NaN	NaN	NaN	NaN	NaN	NaN	NaN	NaN	NaN
S4R3H4;E7EQT4;Q9UKV3;G3V3B0	Apoptotic chromatin condensation inducer in the nucleus	ACIN1	NaN	NaN	NaN	NaN	-0.0395032	NaN	NaN	NaN	-0.12433	NaN	NaN	NaN	NaN	NaN	NaN	NaN	NaN	NaN	NaN	NaN	NaN	NaN	NaN	-0.176381	NaN	NaN	NaN	-0.239583	NaN	NaN	NaN	NaN	NaN	NaN	NaN	NaN	NaN	NaN	NaN	NaN	NaN	NaN	NaN	-0.47277	NaN	NaN	NaN
A0A024QZX5;A0A087X1N8;P35237	Serpin B6	SERPINB6	NaN	NaN	NaN	NaN	NaN	NaN	NaN	NaN	NaN	NaN	NaN	NaN	NaN	0.112633	-0.0464442	NaN	NaN	NaN	NaN	NaN	NaN	NaN	NaN	NaN	NaN	NaN	NaN	NaN	NaN	NaN	NaN	NaN	NaN	0.168642	NaN	NaN	NaN	NaN	NaN	NaN	NaN	NaN	NaN	NaN	NaN	NaN	NaN
A0A087WUK2;O14979	Heterogeneous nuclear ribonucleoprotein D-like	HNRNPDL	NaN	NaN	NaN	NaN	NaN	NaN	NaN	NaN	NaN	NaN	NaN	NaN	NaN	NaN	0.0600474	-0.178796	NaN	NaN	NaN	NaN	NaN	NaN	NaN	NaN	NaN	NaN	NaN	NaN	NaN	NaN	NaN	NaN	NaN	NaN	-0.0770106	NaN	NaN	NaN	NaN	NaN	NaN	NaN	NaN	NaN	NaN	NaN	NaN
A0A087WUT6;O60841	Eukaryotic translation initiation factor 5B	EIF5B	NaN	NaN	NaN	NaN	0.29772	-0.418967	NaN	NaN	NaN	NaN	NaN	NaN	NaN	NaN	NaN	NaN	NaN	NaN	NaN	NaN	NaN	NaN	NaN	0.108223	0.215989	NaN	NaN	NaN	NaN	NaN	NaN	NaN	NaN	NaN	NaN	NaN	NaN	NaN	NaN	NaN	NaN	NaN	NaN	NaN	0.338111	NaN	NaN
A0A0A0MRE5;Q9ULH1;H0YBF7	Arf-GAP with SH3 domain, ANK repeat and PH domain-containing protein 1	ASAP1	NaN	NaN	NaN	NaN	NaN	0.136848	NaN	NaN	NaN	NaN	NaN	NaN	NaN	NaN	NaN	NaN	NaN	NaN	NaN	NaN	NaN	NaN	NaN	NaN	0.121281	-0.0737576	NaN	NaN	NaN	NaN	NaN	NaN	NaN	NaN	NaN	NaN	NaN	NaN	NaN	NaN	NaN	NaN	NaN	NaN	0.0824301	0.179638	NaN
A0A0A0MS51;A0A0A0MT01;P06396	Gelsolin	GSN	NaN	NaN	NaN	NaN	NaN	-3.79546	NaN	0.332278	1.01471	NaN	NaN	NaN	NaN	NaN	NaN	NaN	NaN	NaN	NaN	NaN	NaN	NaN	NaN	NaN	NaN	NaN	NaN	0.319271	NaN	NaN	NaN	NaN	NaN	NaN	NaN	NaN	NaN	NaN	NaN	NaN	NaN	NaN	NaN	NaN	NaN	NaN	NaN
A0A0A0MSA9;A0A0C4DG49;P15151	Poliovirus receptor	PVR	NaN	NaN	NaN	NaN	NaN	NaN	NaN	NaN	NaN	0.163885	NaN	NaN	NaN	NaN	NaN	NaN	NaN	NaN	NaN	NaN	NaN	NaN	NaN	NaN	NaN	NaN	NaN	NaN	-0.0489792	-0.0703604	NaN	NaN	NaN	NaN	NaN	NaN	NaN	NaN	NaN	NaN	NaN	NaN	NaN	NaN	NaN	NaN	NaN
A0A0A0MSK5;Q5JTV8;J3KN66	Torsin-1A-interacting protein 1	TOR1AIP1	NaN	NaN	NaN	NaN	NaN	NaN	NaN	NaN	NaN	NaN	NaN	0.117828	NaN	NaN	NaN	NaN	NaN	NaN	NaN	NaN	NaN	NaN	NaN	NaN	NaN	NaN	NaN	NaN	NaN	NaN	-0.284968	0.306612	NaN	NaN	NaN	NaN	NaN	NaN	NaN	NaN	NaN	NaN	NaN	NaN	NaN	NaN	NaN
E9PCH5;B7Z574;A0A0C4DGB5;P20810;E7ES10;E9PDE4;H0Y7F0;E7EQ12;E7EQA0	Calpastatin	CAST	NaN	NaN	NaN	NaN	NaN	NaN	0.599603	NaN	NaN	NaN	NaN	NaN	NaN	NaN	NaN	NaN	NaN	NaN	NaN	NaN	NaN	NaN	NaN	NaN	NaN	0.355806	0.213254	NaN	NaN	NaN	NaN	NaN	NaN	NaN	NaN	NaN	NaN	NaN	NaN	NaN	NaN	NaN	NaN	NaN	NaN	0.9115	0.999928
A0A0C4DGZ9;O14773	Tripeptidyl-peptidase 1	TPP1	NaN	NaN	NaN	NaN	NaN	NaN	NaN	NaN	NaN	NaN	NaN	NaN	0.518535	NaN	NaN	NaN	NaN	NaN	NaN	NaN	NaN	NaN	NaN	NaN	NaN	NaN	NaN	NaN	NaN	0.463518	NaN	NaN	0.369829	NaN	NaN	NaN	NaN	NaN	NaN	NaN	NaN	NaN	NaN	NaN	NaN	NaN	NaN
J3KPK1;C9JFZ1;A0A0D9SGJ6;J3KQV8;O43426	Synaptojanin-1	SYNJ1	0.173128	0.371503	NaN	NaN	NaN	NaN	NaN	NaN	NaN	NaN	NaN	NaN	NaN	NaN	NaN	NaN	NaN	NaN	NaN	NaN	-0.119401	0.0569996	NaN	NaN	NaN	NaN	NaN	NaN	NaN	NaN	NaN	NaN	NaN	NaN	NaN	NaN	NaN	NaN	NaN	NaN	0.419323	NaN	NaN	NaN	NaN	NaN	NaN
A0A0G2JNZ2;A0A0G2JPP5;Q14160;A0A0G2JMS7	Protein scribble homolog	SCRIB	NaN	NaN	NaN	-0.293147	0.208517	NaN	NaN	NaN	NaN	NaN	NaN	NaN	NaN	NaN	NaN	NaN	NaN	NaN	NaN	NaN	NaN	NaN	NaN	0.049352	NaN	NaN	NaN	NaN	NaN	NaN	-0.0374584	NaN	NaN	NaN	NaN	NaN	NaN	NaN	NaN	NaN	NaN	NaN	NaN	-0.0346923	NaN	NaN	NaN
A0A0J9YYL3;A0A0J9YVP6;A0A0J9YXJ8;A0A0J9YXX5;Q9UHX1;A0A0J9YVR6;E9PQ56;A0A0J9YWM1;H0YEM1	Poly(U)-binding-splicing factor PUF60	PUF60	NaN	NaN	NaN	NaN	NaN	NaN	NaN	NaN	NaN	NaN	0.212383	NaN	NaN	NaN	NaN	NaN	NaN	NaN	NaN	NaN	NaN	NaN	NaN	NaN	NaN	NaN	NaN	NaN	NaN	-0.170021	0.0210533	NaN	NaN	NaN	NaN	NaN	NaN	NaN	NaN	NaN	NaN	NaN	NaN	NaN	NaN	NaN	NaN
B7ZM87;A2RUF3;O75044;A0A075B7B5	SLIT-ROBO Rho GTPase-activating protein 2	SRGAP2	NaN	NaN	NaN	NaN	NaN	0.225398	0.238665	NaN	NaN	NaN	NaN	NaN	NaN	NaN	NaN	NaN	NaN	NaN	NaN	NaN	NaN	NaN	NaN	NaN	0.0540844	-0.108441	NaN	NaN	NaN	NaN	NaN	NaN	NaN	NaN	NaN	NaN	NaN	NaN	NaN	NaN	NaN	NaN	NaN	NaN	NaN	0.0542234	NaN
H7BY10;K7EJV9;K7ERT8;A8MUS3;P62750;K7EMA7	60S ribosomal protein L23a	RPL23A	NaN	NaN	NaN	NaN	NaN	NaN	NaN	NaN	NaN	NaN	NaN	NaN	NaN	NaN	NaN	NaN	NaN	-0.888194	-0.676319	NaN	NaN	NaN	NaN	NaN	NaN	NaN	NaN	NaN	NaN	NaN	NaN	NaN	NaN	NaN	NaN	NaN	NaN	-0.791732	-0.889958	NaN	NaN	NaN	NaN	NaN	NaN	NaN	NaN
B0QZ18;Q99829;F2Z2V0;A6PVH9;E7ENH5;Q5JX58;Q5JX59;Q5JX60;Q5JX44;Q5JX45	Copine-1	CPNE1	NaN	NaN	NaN	NaN	NaN	NaN	NaN	NaN	NaN	NaN	0.0859685	NaN	NaN	NaN	NaN	NaN	NaN	NaN	NaN	NaN	NaN	NaN	NaN	NaN	NaN	NaN	NaN	NaN	NaN	NaN	0.109026	NaN	NaN	NaN	NaN	NaN	NaN	NaN	NaN	NaN	NaN	NaN	NaN	NaN	NaN	NaN	NaN
B4DR61;P61619	Protein transport protein Sec61 subunit alpha isoform 1	SEC61A1	-0.0177384	-0.143707	NaN	NaN	NaN	NaN	NaN	NaN	NaN	NaN	NaN	NaN	NaN	NaN	NaN	NaN	NaN	NaN	NaN	NaN	-0.585128	NaN	NaN	NaN	NaN	NaN	NaN	NaN	NaN	NaN	NaN	NaN	NaN	NaN	NaN	NaN	NaN	NaN	NaN	NaN	-0.0525956	-0.356643	NaN	NaN	NaN	NaN	NaN
C9JXB8;C9JNW5;P83731	60S ribosomal protein L24	RPL24	NaN	NaN	NaN	NaN	NaN	NaN	NaN	NaN	NaN	NaN	NaN	NaN	NaN	NaN	NaN	NaN	NaN	-0.971035	-0.0440772	NaN	NaN	NaN	NaN	NaN	NaN	NaN	NaN	NaN	NaN	NaN	NaN	NaN	NaN	NaN	NaN	NaN	NaN	-0.580181	-0.63949	NaN	NaN	NaN	NaN	NaN	NaN	NaN	NaN
CON__Q3SZ57			NaN	NaN	NaN	NaN	NaN	NaN	NaN	NaN	-1.10516	-5.75205	NaN	NaN	NaN	NaN	NaN	NaN	NaN	NaN	NaN	NaN	NaN	NaN	NaN	NaN	NaN	NaN	NaN	NaN	-4.89694	NaN	NaN	NaN	NaN	NaN	NaN	NaN	NaN	NaN	NaN	NaN	NaN	NaN	NaN	NaN	NaN	NaN	NaN
D6RH20;G5EA06;Q92552;D6RJC7	28S ribosomal protein S27, mitochondrial	MRPS27	NaN	NaN	NaN	NaN	NaN	NaN	NaN	NaN	NaN	NaN	NaN	NaN	-0.122884	-0.16448	NaN	NaN	NaN	NaN	NaN	NaN	NaN	NaN	NaN	NaN	NaN	NaN	NaN	NaN	NaN	NaN	NaN	NaN	-0.13144	0.0221902	NaN	NaN	NaN	NaN	NaN	NaN	NaN	NaN	NaN	NaN	NaN	NaN	NaN
E7EPN9;Q9Y520	Protein PRRC2C	PRRC2C	NaN	NaN	0.24062	0.244035	NaN	NaN	NaN	NaN	NaN	NaN	NaN	NaN	NaN	NaN	NaN	NaN	NaN	NaN	NaN	NaN	NaN	0.347552	NaN	NaN	NaN	NaN	NaN	NaN	NaN	NaN	NaN	NaN	NaN	NaN	NaN	NaN	NaN	NaN	NaN	NaN	NaN	NaN	-0.366039	NaN	NaN	NaN	NaN
E7EQR4;P15311	Ezrin	EZR	NaN	NaN	NaN	NaN	NaN	-0.984988	NaN	NaN	0.604546	0.275365	NaN	NaN	NaN	NaN	NaN	NaN	NaN	NaN	NaN	NaN	NaN	NaN	NaN	NaN	NaN	NaN	NaN	0.24123	0.138028	NaN	NaN	NaN	NaN	NaN	NaN	NaN	NaN	NaN	NaN	NaN	NaN	NaN	NaN	NaN	NaN	NaN	NaN
E7EU96;Q5U5J2;P68400;Q8NEV1	Casein kinase II subunit alpha;Casein kinase II subunit alpha 3	CSNK2A1;CSNK2A3	NaN	NaN	NaN	NaN	NaN	NaN	NaN	NaN	NaN	NaN	NaN	NaN	0.137372	0.153935	NaN	NaN	NaN	NaN	NaN	NaN	NaN	NaN	NaN	NaN	NaN	NaN	NaN	NaN	NaN	NaN	NaN	NaN	-0.146084	0.0825664	NaN	NaN	NaN	NaN	NaN	NaN	NaN	NaN	NaN	NaN	NaN	NaN	NaN
E9PG40;P05067;A0A0A0MRG2;H7C0V9	Amyloid beta A4 protein;N-APP;Soluble APP-alpha;Soluble APP-beta;C99;Beta-amyloid protein 42;Beta-amyloid protein 40;C83;P3(42);P3(40);C80;Gamma-secretase C-terminal fragment 59;Gamma-secretase C-terminal fragment 57;Gamma-secretase C-terminal fragment 50;C31	APP	NaN	NaN	NaN	NaN	NaN	NaN	0.371615	0.306029	NaN	NaN	NaN	NaN	NaN	NaN	NaN	NaN	NaN	NaN	NaN	NaN	NaN	NaN	NaN	NaN	NaN	NaN	0.260387	NaN	NaN	NaN	NaN	NaN	NaN	NaN	NaN	NaN	NaN	NaN	NaN	NaN	NaN	NaN	NaN	NaN	NaN	0.510152	0.250477
F5GZ78;P49023	Paxillin	PXN	NaN	NaN	NaN	NaN	NaN	NaN	NaN	NaN	NaN	-0.0543324	NaN	NaN	NaN	NaN	NaN	NaN	NaN	NaN	NaN	NaN	NaN	NaN	NaN	NaN	NaN	NaN	NaN	NaN	-0.0814153	0.104739	NaN	NaN	NaN	NaN	NaN	NaN	NaN	NaN	NaN	NaN	NaN	NaN	NaN	NaN	NaN	NaN	NaN
F5H1S9;G8JLB3;Q9Y606	tRNA pseudouridine synthase;tRNA pseudouridine synthase A, mitochondrial	PUS1	NaN	NaN	NaN	NaN	NaN	NaN	NaN	NaN	NaN	NaN	NaN	NaN	0.121148	0.165944	NaN	NaN	NaN	NaN	NaN	NaN	NaN	NaN	NaN	NaN	NaN	NaN	NaN	NaN	NaN	NaN	NaN	NaN	-0.00340876	0.299127	NaN	NaN	NaN	NaN	NaN	NaN	NaN	NaN	NaN	NaN	NaN	NaN	NaN
F8VY35;F8W0J6;F5H4R6;P55209;F8W020;F8VUX1;H0YIV4;F8VXI6;H0YHC3;F8W118;F8VV59;B7Z9C2;F8VVB5;H0YH88;F8W543;F8VRJ2	Nucleosome assembly protein 1-like 1	NAP1L1	NaN	NaN	NaN	NaN	NaN	NaN	NaN	NaN	NaN	NaN	NaN	0.0590784	NaN	NaN	NaN	NaN	NaN	NaN	NaN	NaN	NaN	NaN	NaN	NaN	NaN	NaN	NaN	NaN	NaN	NaN	NaN	-0.145988	-0.219976	NaN	NaN	NaN	NaN	NaN	NaN	NaN	NaN	NaN	NaN	NaN	NaN	NaN	NaN
F8W7C6		RPL10	NaN	NaN	NaN	NaN	NaN	NaN	NaN	NaN	NaN	NaN	NaN	NaN	NaN	NaN	NaN	NaN	NaN	-0.680706	0.057277	NaN	NaN	NaN	NaN	NaN	NaN	NaN	NaN	NaN	NaN	NaN	NaN	NaN	NaN	NaN	NaN	NaN	NaN	-0.60654	-0.730416	NaN	NaN	NaN	NaN	NaN	NaN	NaN	NaN
F8W930;Q9Y6M1	Insulin-like growth factor 2 mRNA-binding protein 2	IGF2BP2	NaN	NaN	NaN	NaN	NaN	NaN	NaN	NaN	NaN	-0.250749	0.00173014	NaN	NaN	NaN	NaN	NaN	NaN	NaN	NaN	NaN	NaN	NaN	NaN	NaN	NaN	NaN	NaN	NaN	-0.166049	-0.0199893	NaN	NaN	NaN	NaN	NaN	NaN	NaN	NaN	NaN	NaN	NaN	NaN	NaN	NaN	NaN	NaN	NaN
F8WCF6;P59998;F8WDD7;A0A0A6YYG9;H7C0A3	Actin-related protein 2/3 complex subunit 4	ARPC4-TTLL3;ARPC4	NaN	NaN	NaN	NaN	NaN	-3.39203	NaN	NaN	NaN	NaN	NaN	NaN	NaN	NaN	NaN	NaN	NaN	NaN	-0.0991235	NaN	NaN	NaN	NaN	NaN	NaN	NaN	NaN	NaN	NaN	NaN	NaN	NaN	NaN	NaN	NaN	NaN	NaN	NaN	-0.123371	NaN	NaN	NaN	NaN	NaN	NaN	NaN	NaN
G3V153;Q14444;A0A087X082;E9PLA9	Caprin-1	CAPRIN1	NaN	NaN	NaN	NaN	NaN	NaN	NaN	0.726134	0.315914	NaN	NaN	NaN	NaN	NaN	NaN	NaN	NaN	NaN	NaN	NaN	NaN	NaN	NaN	NaN	NaN	NaN	0.725523	0.198243	NaN	NaN	NaN	NaN	NaN	NaN	NaN	NaN	NaN	NaN	NaN	NaN	NaN	NaN	NaN	NaN	NaN	NaN	NaN
G5E9Z2;Q96KA5	Cleft lip and palate transmembrane protein 1-like protein	CLPTM1L	0.109561	0.0319598	-0.134572	NaN	NaN	NaN	NaN	NaN	NaN	NaN	NaN	NaN	NaN	NaN	NaN	NaN	NaN	NaN	NaN	NaN	NaN	NaN	NaN	NaN	NaN	NaN	NaN	NaN	NaN	NaN	NaN	NaN	NaN	NaN	NaN	NaN	NaN	NaN	NaN	NaN	0.169668	-0.148545	NaN	NaN	NaN	NaN	NaN
H0YH87;V9GY86;Q99700;F8WB06;F8VQP2;F8VRK6	Ataxin-2	ATXN2	NaN	NaN	NaN	NaN	NaN	-0.069997	NaN	NaN	NaN	NaN	NaN	NaN	NaN	NaN	NaN	NaN	NaN	NaN	NaN	NaN	NaN	NaN	NaN	NaN	-0.0350913	-0.281386	NaN	NaN	NaN	NaN	NaN	NaN	NaN	NaN	NaN	NaN	NaN	NaN	NaN	NaN	NaN	NaN	NaN	NaN	-0.169242	-0.346188	NaN
H7BXY3;Q7L2E3	Putative ATP-dependent RNA helicase DHX30	DHX30	NaN	NaN	NaN	NaN	NaN	-0.361861	NaN	NaN	NaN	NaN	NaN	NaN	NaN	NaN	NaN	NaN	NaN	NaN	NaN	NaN	NaN	NaN	NaN	NaN	-0.40442	-0.198212	NaN	NaN	NaN	NaN	NaN	NaN	NaN	NaN	NaN	NaN	NaN	NaN	NaN	NaN	NaN	NaN	NaN	NaN	NaN	-1.11288	NaN
J3KN32;Q9UKL0	REST corepressor 1	RCOR1	NaN	NaN	NaN	NaN	NaN	NaN	NaN	NaN	NaN	NaN	0.620774	NaN	NaN	NaN	NaN	NaN	NaN	NaN	NaN	NaN	NaN	NaN	NaN	NaN	NaN	NaN	NaN	NaN	NaN	0.346872	0.209765	NaN	NaN	NaN	NaN	NaN	NaN	NaN	NaN	NaN	NaN	NaN	NaN	NaN	NaN	NaN	NaN
J3KN67		TPM3	NaN	NaN	NaN	NaN	NaN	NaN	NaN	NaN	NaN	NaN	NaN	NaN	NaN	NaN	NaN	0.741402	0.896543	NaN	NaN	NaN	NaN	NaN	NaN	NaN	NaN	NaN	NaN	NaN	NaN	NaN	NaN	NaN	NaN	NaN	NaN	0.247928	NaN	NaN	NaN	NaN	NaN	NaN	NaN	NaN	NaN	NaN	NaN
J3KR44;Q96FW1;F5GYN4;F5H6Q1;F5GYJ8;F5H3F0	Ubiquitin thioesterase OTUB1	OTUB1	NaN	NaN	NaN	NaN	NaN	NaN	NaN	NaN	NaN	NaN	NaN	NaN	NaN	NaN	NaN	-0.0152284	-0.103302	NaN	NaN	NaN	NaN	NaN	NaN	NaN	NaN	NaN	NaN	NaN	NaN	NaN	NaN	NaN	NaN	NaN	NaN	0.0224743	NaN	NaN	NaN	NaN	NaN	NaN	NaN	NaN	NaN	NaN	NaN
J3QT28;O43684	Mitotic checkpoint protein BUB3	BUB3	NaN	NaN	NaN	NaN	NaN	NaN	NaN	NaN	NaN	NaN	NaN	NaN	NaN	-0.118147	-0.267566	NaN	NaN	NaN	NaN	NaN	NaN	NaN	NaN	NaN	NaN	NaN	NaN	NaN	NaN	NaN	NaN	NaN	NaN	-0.130634	-0.231837	NaN	NaN	NaN	NaN	NaN	NaN	NaN	NaN	NaN	NaN	NaN	NaN
O00116	Alkyldihydroxyacetonephosphate synthase, peroxisomal	AGPS	NaN	NaN	NaN	NaN	NaN	NaN	NaN	NaN	NaN	-0.271653	NaN	NaN	NaN	NaN	NaN	NaN	NaN	NaN	NaN	NaN	NaN	NaN	NaN	NaN	NaN	NaN	NaN	NaN	-0.249839	-0.0892366	NaN	NaN	NaN	NaN	NaN	NaN	NaN	NaN	NaN	NaN	NaN	NaN	NaN	NaN	NaN	NaN	NaN
O00203	AP-3 complex subunit beta-1	AP3B1	NaN	NaN	NaN	NaN	NaN	-0.321604	-0.030855	NaN	NaN	NaN	NaN	NaN	NaN	NaN	NaN	NaN	NaN	NaN	NaN	NaN	NaN	NaN	NaN	NaN	NaN	-0.114535	NaN	NaN	NaN	NaN	NaN	NaN	NaN	NaN	NaN	NaN	NaN	NaN	NaN	NaN	NaN	NaN	NaN	NaN	NaN	-0.108907	-0.0507714
O00303	Eukaryotic translation initiation factor 3 subunit F	EIF3F	NaN	NaN	NaN	NaN	NaN	NaN	NaN	NaN	NaN	NaN	NaN	NaN	-0.0744715	NaN	NaN	NaN	NaN	NaN	NaN	NaN	NaN	NaN	NaN	NaN	NaN	NaN	NaN	NaN	NaN	NaN	NaN	-0.0303098	-0.00920483	NaN	NaN	NaN	NaN	NaN	NaN	NaN	NaN	NaN	NaN	NaN	NaN	NaN	NaN
O00505	Importin subunit alpha-4	KPNA3	NaN	NaN	NaN	NaN	NaN	NaN	NaN	NaN	NaN	NaN	0.0747794	-0.187247	NaN	NaN	NaN	NaN	NaN	NaN	NaN	NaN	NaN	NaN	NaN	NaN	NaN	NaN	NaN	NaN	NaN	NaN	-0.101676	NaN	NaN	NaN	NaN	NaN	NaN	NaN	NaN	NaN	NaN	NaN	NaN	NaN	NaN	NaN	NaN
O00567;Q5JXT2	Nucleolar protein 56	NOP56	NaN	NaN	NaN	NaN	NaN	NaN	NaN	NaN	NaN	-0.511074	NaN	NaN	NaN	NaN	NaN	NaN	NaN	NaN	NaN	NaN	NaN	NaN	NaN	NaN	NaN	NaN	NaN	NaN	-0.412136	-0.490274	NaN	NaN	NaN	NaN	NaN	NaN	NaN	NaN	NaN	NaN	NaN	NaN	NaN	NaN	NaN	NaN	NaN
O00767	Acyl-CoA desaturase	SCD	NaN	NaN	NaN	NaN	NaN	NaN	NaN	NaN	NaN	NaN	NaN	NaN	NaN	NaN	-0.851756	-0.952797	NaN	NaN	NaN	NaN	NaN	-0.438972	NaN	NaN	NaN	NaN	NaN	NaN	NaN	NaN	NaN	NaN	NaN	NaN	-1.50844	NaN	NaN	NaN	NaN	NaN	NaN	NaN	NaN	NaN	NaN	NaN	NaN
O14646	Chromodomain-helicase-DNA-binding protein 1	CHD1	NaN	NaN	NaN	-0.664311	-0.0389102	NaN	NaN	NaN	NaN	NaN	NaN	NaN	NaN	NaN	NaN	NaN	NaN	NaN	NaN	NaN	NaN	NaN	-0.367825	-0.243677	NaN	NaN	NaN	NaN	NaN	NaN	NaN	NaN	NaN	NaN	NaN	NaN	NaN	NaN	NaN	NaN	NaN	NaN	-1.7036	-1.00237	NaN	NaN	NaN
O14974;F8VZN8	Protein phosphatase 1 regulatory subunit 12A	PPP1R12A	NaN	NaN	NaN	NaN	NaN	-0.47317	0.0788831	NaN	NaN	NaN	NaN	NaN	NaN	NaN	NaN	NaN	NaN	NaN	NaN	NaN	NaN	NaN	NaN	NaN	-0.456326	-0.526764	NaN	NaN	NaN	NaN	NaN	NaN	NaN	NaN	NaN	NaN	NaN	NaN	NaN	NaN	NaN	NaN	NaN	NaN	NaN	-0.538367	NaN
O15145;C9JZD1	Actin-related protein 2/3 complex subunit 3	ARPC3	NaN	NaN	NaN	NaN	NaN	NaN	NaN	NaN	NaN	NaN	NaN	NaN	NaN	NaN	NaN	NaN	NaN	-0.423139	-0.0566862	NaN	NaN	NaN	NaN	NaN	NaN	NaN	NaN	NaN	NaN	NaN	NaN	NaN	NaN	NaN	NaN	NaN	NaN	0.258459	-0.13787	NaN	NaN	NaN	NaN	NaN	NaN	NaN	NaN
O43852	Calumenin	CALU	NaN	NaN	NaN	NaN	NaN	NaN	NaN	NaN	NaN	NaN	NaN	NaN	0.661202	0.194213	NaN	NaN	NaN	NaN	NaN	NaN	NaN	NaN	NaN	NaN	NaN	NaN	NaN	NaN	NaN	NaN	NaN	NaN	0.408494	0.182692	NaN	NaN	NaN	NaN	NaN	NaN	NaN	NaN	NaN	NaN	NaN	NaN	NaN
O60256;E7EPA1;C9K0K7;C9JJS3;C9JDU5	Phosphoribosyl pyrophosphate synthase-associated protein 2	PRPSAP2	NaN	NaN	NaN	NaN	NaN	NaN	NaN	NaN	NaN	NaN	NaN	NaN	NaN	0.0226164	-0.153174	NaN	NaN	NaN	NaN	NaN	NaN	NaN	NaN	NaN	NaN	NaN	NaN	NaN	NaN	NaN	NaN	NaN	NaN	0.0436244	NaN	NaN	NaN	NaN	NaN	NaN	NaN	NaN	NaN	NaN	NaN	NaN	NaN
O60264	SWI/SNF-related matrix-associated actin-dependent regulator of chromatin subfamily A member 5	SMARCA5	NaN	NaN	NaN	NaN	NaN	-0.156772	NaN	NaN	NaN	NaN	NaN	NaN	NaN	NaN	NaN	NaN	NaN	NaN	NaN	NaN	NaN	NaN	NaN	NaN	-0.0782895	-0.156386	NaN	NaN	NaN	NaN	NaN	NaN	NaN	NaN	NaN	NaN	NaN	NaN	NaN	NaN	NaN	NaN	NaN	NaN	NaN	-0.66951	NaN
O60763	General vesicular transport factor p115	USO1	NaN	NaN	NaN	NaN	NaN	NaN	0.190299	NaN	NaN	NaN	NaN	NaN	NaN	NaN	NaN	NaN	NaN	NaN	NaN	NaN	NaN	NaN	NaN	NaN	NaN	0.09815	0.142217	NaN	NaN	NaN	NaN	NaN	NaN	NaN	NaN	NaN	NaN	NaN	NaN	NaN	NaN	NaN	NaN	NaN	NaN	0.188654	0.323774
O75695	Protein XRP2	RP2	NaN	NaN	NaN	NaN	NaN	NaN	NaN	NaN	NaN	NaN	NaN	NaN	NaN	-0.212116	-0.00500037	NaN	NaN	NaN	NaN	NaN	NaN	NaN	NaN	NaN	NaN	NaN	NaN	NaN	NaN	NaN	NaN	NaN	NaN	-0.172815	-0.161427	NaN	NaN	NaN	NaN	NaN	NaN	NaN	NaN	NaN	NaN	NaN	NaN
O75821;K7EL20;K7ENA8	Eukaryotic translation initiation factor 3 subunit G	EIF3G	NaN	NaN	NaN	NaN	NaN	NaN	NaN	NaN	NaN	NaN	NaN	NaN	-0.180757	-0.189203	NaN	NaN	NaN	NaN	NaN	NaN	NaN	NaN	NaN	NaN	NaN	NaN	NaN	NaN	NaN	NaN	NaN	NaN	-0.312187	-0.148705	NaN	NaN	NaN	NaN	NaN	NaN	NaN	NaN	NaN	NaN	NaN	NaN	NaN
O76003	Glutaredoxin-3	GLRX3	NaN	NaN	NaN	NaN	NaN	NaN	NaN	NaN	NaN	NaN	NaN	NaN	NaN	0.248899	0.0227584	NaN	NaN	NaN	NaN	NaN	NaN	NaN	NaN	NaN	NaN	NaN	NaN	NaN	NaN	NaN	NaN	NaN	NaN	0.0409626	-0.107881	NaN	NaN	NaN	NaN	NaN	NaN	NaN	NaN	NaN	NaN	NaN	NaN
O76021;J3QSV6;I3L3U9;I3L3C4	Ribosomal L1 domain-containing protein 1	RSL1D1	NaN	NaN	NaN	NaN	NaN	NaN	NaN	NaN	NaN	-0.679365	-0.761238	NaN	NaN	NaN	NaN	NaN	NaN	NaN	NaN	NaN	NaN	NaN	NaN	NaN	NaN	NaN	NaN	NaN	NaN	-0.816444	NaN	NaN	NaN	NaN	NaN	NaN	NaN	NaN	NaN	NaN	NaN	NaN	NaN	NaN	NaN	NaN	NaN
O94776	Metastasis-associated protein MTA2	MTA2	NaN	NaN	NaN	NaN	NaN	NaN	NaN	NaN	0.116764	-0.242772	NaN	NaN	NaN	NaN	NaN	NaN	NaN	NaN	NaN	NaN	NaN	NaN	NaN	NaN	NaN	NaN	NaN	-0.027925	-0.079661	NaN	NaN	NaN	NaN	NaN	NaN	NaN	NaN	NaN	NaN	NaN	NaN	NaN	NaN	NaN	NaN	NaN	NaN
O95394;J3KN95;A0A087WT27	Phosphoacetylglucosamine mutase	PGM3	NaN	NaN	NaN	NaN	NaN	NaN	NaN	NaN	NaN	NaN	-0.00392947	NaN	NaN	NaN	NaN	NaN	NaN	NaN	NaN	NaN	NaN	NaN	NaN	NaN	NaN	NaN	NaN	NaN	NaN	-0.0401409	-0.000591656	NaN	NaN	NaN	NaN	NaN	NaN	NaN	NaN	NaN	NaN	NaN	NaN	NaN	NaN	NaN	NaN
P04792;F8WE04	Heat shock protein beta-1	HSPB1	NaN	NaN	NaN	NaN	NaN	-6.13634	NaN	NaN	NaN	NaN	NaN	NaN	NaN	NaN	NaN	NaN	NaN	0.00475299	NaN	NaN	NaN	NaN	NaN	NaN	NaN	NaN	NaN	NaN	NaN	NaN	NaN	NaN	NaN	NaN	NaN	NaN	NaN	0.241108	NaN	NaN	NaN	NaN	NaN	NaN	NaN	NaN	NaN
P05026;V9GYR2	Sodium/potassium-transporting ATPase subunit beta-1	ATP1B1	NaN	NaN	NaN	NaN	NaN	NaN	NaN	NaN	NaN	NaN	NaN	NaN	0.16954	NaN	NaN	NaN	NaN	NaN	NaN	NaN	NaN	NaN	NaN	NaN	NaN	NaN	NaN	NaN	NaN	NaN	NaN	NaN	-0.0368514	NaN	NaN	NaN	NaN	NaN	NaN	NaN	NaN	NaN	NaN	NaN	NaN	NaN	NaN
P07858	Cathepsin B;Cathepsin B light chain;Cathepsin B heavy chain	CTSB	NaN	NaN	NaN	NaN	NaN	NaN	NaN	NaN	NaN	NaN	NaN	NaN	NaN	NaN	NaN	NaN	-0.086967	0.530271	NaN	NaN	NaN	NaN	NaN	NaN	NaN	NaN	NaN	NaN	NaN	NaN	NaN	NaN	NaN	NaN	NaN	NaN	NaN	0.278461	NaN	NaN	NaN	NaN	NaN	NaN	NaN	NaN	NaN
P08648	Integrin alpha-5;Integrin alpha-5 heavy chain;Integrin alpha-5 light chain	ITGA5	NaN	NaN	NaN	NaN	NaN	0.50853	NaN	NaN	NaN	NaN	NaN	NaN	NaN	NaN	NaN	NaN	NaN	NaN	NaN	NaN	NaN	NaN	NaN	NaN	0.354791	0.397803	NaN	NaN	NaN	NaN	NaN	NaN	NaN	NaN	NaN	NaN	NaN	NaN	NaN	NaN	NaN	NaN	NaN	NaN	NaN	0.955982	NaN
P08708;H0YN88;A0A075B716;H0YN73	40S ribosomal protein S17	RPS17	NaN	NaN	NaN	NaN	NaN	NaN	NaN	NaN	NaN	NaN	NaN	NaN	NaN	NaN	NaN	NaN	NaN	NaN	0.158466	-0.389753	NaN	NaN	NaN	NaN	NaN	NaN	NaN	NaN	NaN	NaN	NaN	NaN	NaN	NaN	NaN	NaN	-2.56465	NaN	0.0102069	NaN	NaN	NaN	NaN	NaN	NaN	NaN	NaN
P09486;F5GY03;E5RK62	SPARC	SPARC	NaN	NaN	NaN	NaN	NaN	NaN	NaN	NaN	NaN	NaN	NaN	NaN	NaN	0.870582	0.552377	NaN	NaN	NaN	NaN	NaN	NaN	NaN	NaN	NaN	NaN	NaN	NaN	NaN	NaN	NaN	NaN	NaN	NaN	0.55277	0.365133	NaN	NaN	NaN	NaN	NaN	NaN	NaN	NaN	NaN	NaN	NaN	NaN
P09543	2,3-cyclic-nucleotide 3-phosphodiesterase	CNP	NaN	NaN	NaN	NaN	NaN	NaN	NaN	NaN	NaN	NaN	NaN	NaN	-0.0700272	0.00388999	NaN	NaN	NaN	NaN	NaN	NaN	NaN	NaN	NaN	NaN	NaN	NaN	NaN	NaN	NaN	NaN	NaN	NaN	-0.0903113	0.0688772	NaN	NaN	NaN	NaN	NaN	NaN	NaN	NaN	NaN	NaN	NaN	NaN	NaN
P09972	Fructose-bisphosphate aldolase C	ALDOC	NaN	NaN	NaN	NaN	NaN	NaN	NaN	NaN	NaN	NaN	NaN	NaN	NaN	0.592828	0.198117	NaN	NaN	NaN	NaN	NaN	NaN	NaN	NaN	NaN	NaN	NaN	NaN	NaN	NaN	NaN	NaN	NaN	NaN	0.209765	NaN	NaN	NaN	NaN	NaN	NaN	NaN	NaN	NaN	NaN	NaN	NaN	NaN
P10155	60 kDa SS-A/Ro ribonucleoprotein	TROVE2	NaN	NaN	NaN	NaN	NaN	NaN	NaN	NaN	NaN	NaN	0.121944	0.209765	NaN	NaN	NaN	NaN	NaN	NaN	NaN	NaN	NaN	NaN	NaN	NaN	NaN	NaN	NaN	NaN	NaN	NaN	0.00216244	NaN	NaN	NaN	NaN	NaN	NaN	NaN	NaN	NaN	NaN	NaN	NaN	NaN	NaN	NaN	NaN
P11177;C9J634;F8WF02	Pyruvate dehydrogenase E1 component subunit beta, mitochondrial	PDHB	NaN	NaN	NaN	NaN	NaN	NaN	NaN	NaN	NaN	NaN	NaN	NaN	NaN	NaN	NaN	-0.0280721	NaN	NaN	NaN	NaN	NaN	NaN	NaN	NaN	NaN	NaN	NaN	NaN	NaN	NaN	NaN	NaN	NaN	NaN	-0.0241351	0.119423	NaN	NaN	NaN	NaN	NaN	NaN	NaN	NaN	NaN	NaN	NaN
P11908;H7C540	Ribose-phosphate pyrophosphokinase 2	PRPS2	NaN	NaN	NaN	NaN	NaN	NaN	NaN	NaN	NaN	NaN	NaN	NaN	NaN	NaN	0.246834	-0.00930644	NaN	NaN	NaN	NaN	NaN	NaN	NaN	NaN	NaN	NaN	NaN	NaN	NaN	NaN	NaN	NaN	NaN	NaN	0.0238941	NaN	NaN	NaN	NaN	NaN	NaN	NaN	NaN	NaN	NaN	NaN	NaN
P13807	Glycogen [starch] synthase, muscle	GYS1	NaN	NaN	NaN	NaN	NaN	NaN	NaN	-0.150433	-0.132799	NaN	NaN	NaN	NaN	NaN	NaN	NaN	NaN	NaN	NaN	NaN	NaN	NaN	NaN	NaN	NaN	NaN	NaN	-0.266455	NaN	NaN	NaN	NaN	NaN	NaN	NaN	NaN	NaN	NaN	NaN	NaN	NaN	NaN	NaN	NaN	NaN	NaN	NaN
P14735	Insulin-degrading enzyme	IDE	NaN	NaN	NaN	NaN	NaN	-3.51682	0.0768327	NaN	NaN	NaN	NaN	NaN	NaN	NaN	NaN	NaN	NaN	NaN	NaN	NaN	NaN	NaN	NaN	NaN	NaN	0.222557	0.129085	NaN	NaN	NaN	NaN	NaN	NaN	NaN	NaN	NaN	NaN	NaN	NaN	NaN	NaN	NaN	NaN	NaN	NaN	NaN	0.115033
P15170;H3BR35	Eukaryotic peptide chain release factor GTP-binding subunit ERF3A	GSPT1	NaN	NaN	NaN	NaN	NaN	NaN	NaN	NaN	-0.0717699	NaN	NaN	NaN	NaN	NaN	NaN	NaN	NaN	NaN	NaN	NaN	1.55189	NaN	NaN	NaN	NaN	NaN	NaN	-0.151875	-0.4591	NaN	NaN	NaN	NaN	NaN	NaN	NaN	NaN	NaN	NaN	NaN	NaN	NaN	NaN	NaN	NaN	NaN	NaN
P16152;E9PQ63;A8MTM1	Carbonyl reductase [NADPH] 1	CBR1	NaN	NaN	NaN	NaN	NaN	-2.01205	NaN	NaN	NaN	NaN	NaN	NaN	NaN	NaN	NaN	NaN	0.268794	NaN	NaN	NaN	NaN	NaN	NaN	NaN	NaN	NaN	NaN	NaN	NaN	NaN	NaN	NaN	NaN	NaN	NaN	-0.0416844	NaN	NaN	NaN	NaN	NaN	NaN	NaN	NaN	NaN	NaN	NaN
P16278;E7EQ29	Beta-galactosidase	GLB1	NaN	NaN	NaN	NaN	NaN	NaN	NaN	NaN	NaN	NaN	0.680684	NaN	NaN	NaN	NaN	NaN	NaN	NaN	NaN	NaN	NaN	NaN	NaN	NaN	NaN	NaN	NaN	NaN	NaN	0.0265876	0.242816	NaN	NaN	NaN	NaN	NaN	NaN	NaN	NaN	NaN	NaN	NaN	NaN	NaN	NaN	NaN	NaN
P19474	E3 ubiquitin-protein ligase TRIM21	TRIM21	NaN	NaN	NaN	NaN	NaN	NaN	NaN	NaN	NaN	NaN	NaN	-0.187001	-0.3246	NaN	NaN	NaN	NaN	NaN	NaN	NaN	NaN	NaN	NaN	NaN	NaN	NaN	NaN	NaN	NaN	NaN	NaN	-0.259219	0.0978804	NaN	NaN	NaN	NaN	NaN	NaN	NaN	NaN	NaN	NaN	NaN	NaN	NaN	NaN
P20042	Eukaryotic translation initiation factor 2 subunit 2	EIF2S2	NaN	NaN	NaN	NaN	NaN	NaN	NaN	NaN	NaN	NaN	NaN	NaN	-0.173417	NaN	NaN	NaN	NaN	NaN	NaN	NaN	NaN	NaN	NaN	NaN	NaN	NaN	NaN	NaN	NaN	NaN	NaN	-0.391248	-0.244104	NaN	NaN	NaN	NaN	NaN	NaN	NaN	NaN	NaN	NaN	NaN	NaN	NaN	NaN
P20700;E9PBF6;A0A0D9SFE5	Lamin-B1	LMNB1	NaN	NaN	NaN	NaN	NaN	NaN	NaN	NaN	NaN	0.000721115	NaN	NaN	NaN	NaN	NaN	NaN	NaN	NaN	NaN	NaN	NaN	NaN	NaN	NaN	NaN	NaN	NaN	NaN	0.0710762	0.0522768	NaN	NaN	NaN	NaN	NaN	NaN	NaN	NaN	NaN	NaN	NaN	NaN	NaN	NaN	NaN	NaN	NaN
P22307	Non-specific lipid-transfer protein	SCP2	NaN	NaN	NaN	NaN	NaN	NaN	NaN	NaN	NaN	NaN	NaN	NaN	-0.005623	NaN	NaN	NaN	NaN	NaN	NaN	0.771717	NaN	NaN	NaN	NaN	NaN	NaN	NaN	NaN	NaN	NaN	NaN	NaN	0.131194	NaN	NaN	NaN	NaN	NaN	NaN	0.35208	NaN	NaN	NaN	NaN	NaN	NaN	NaN
P23368	NAD-dependent malic enzyme, mitochondrial	ME2	NaN	NaN	NaN	NaN	NaN	NaN	NaN	NaN	NaN	NaN	0.220578	NaN	NaN	NaN	NaN	NaN	NaN	NaN	NaN	NaN	NaN	NaN	NaN	NaN	NaN	NaN	NaN	NaN	NaN	-0.404038	0.0309717	NaN	NaN	NaN	NaN	NaN	NaN	NaN	NaN	NaN	NaN	NaN	NaN	NaN	NaN	NaN	NaN
P23381;G3V3H8;G3V3Y5	Tryptophan--tRNA ligase, cytoplasmic;T1-TrpRS;T2-TrpRS	WARS	NaN	NaN	NaN	NaN	NaN	NaN	NaN	NaN	NaN	NaN	NaN	0.0356239	-0.215663	NaN	NaN	NaN	NaN	NaN	NaN	NaN	NaN	NaN	NaN	NaN	NaN	NaN	NaN	NaN	NaN	NaN	NaN	-0.0262786	-0.148305	NaN	NaN	NaN	NaN	NaN	NaN	NaN	NaN	NaN	NaN	NaN	NaN	NaN	NaN
P23526	Adenosylhomocysteinase	AHCY	NaN	NaN	NaN	NaN	NaN	NaN	NaN	NaN	NaN	NaN	NaN	NaN	-0.049651	NaN	NaN	NaN	NaN	NaN	NaN	NaN	NaN	NaN	NaN	NaN	NaN	NaN	NaN	NaN	NaN	NaN	NaN	NaN	-0.0209258	NaN	NaN	NaN	NaN	NaN	NaN	NaN	NaN	NaN	NaN	NaN	NaN	NaN	NaN
P25116	Proteinase-activated receptor 1	F2R	0.0924781	0.248899	NaN	NaN	NaN	NaN	NaN	NaN	NaN	NaN	NaN	NaN	NaN	NaN	NaN	NaN	NaN	NaN	NaN	NaN	0.246834	NaN	NaN	NaN	NaN	NaN	NaN	NaN	NaN	NaN	NaN	NaN	NaN	NaN	NaN	NaN	NaN	NaN	NaN	NaN	0.372172	0.513491	NaN	NaN	NaN	NaN	NaN
P25685;M0R080	DnaJ homolog subfamily B member 1	DNAJB1	NaN	NaN	NaN	NaN	NaN	NaN	NaN	NaN	NaN	NaN	NaN	NaN	NaN	0.589859	0.288299	NaN	NaN	NaN	NaN	NaN	NaN	NaN	NaN	NaN	NaN	NaN	NaN	NaN	NaN	NaN	NaN	NaN	NaN	0.188528	0.242938	NaN	NaN	NaN	NaN	NaN	NaN	NaN	NaN	NaN	NaN	NaN	NaN
P26038	Moesin	MSN	NaN	NaN	NaN	NaN	NaN	NaN	NaN	NaN	0.563744	0.290188	NaN	NaN	NaN	NaN	NaN	NaN	NaN	NaN	NaN	NaN	NaN	NaN	NaN	NaN	NaN	NaN	NaN	0.146916	0.129613	NaN	NaN	NaN	NaN	NaN	NaN	NaN	NaN	NaN	NaN	NaN	NaN	NaN	NaN	NaN	NaN	NaN	NaN
P28074	Proteasome subunit beta type-5	PSMB5	NaN	NaN	NaN	NaN	NaN	NaN	NaN	NaN	NaN	NaN	NaN	NaN	NaN	NaN	NaN	NaN	NaN	-0.318938	0.203013	NaN	NaN	NaN	NaN	NaN	NaN	NaN	NaN	NaN	NaN	NaN	NaN	NaN	NaN	NaN	NaN	NaN	NaN	-0.160234	-0.0984592	NaN	NaN	NaN	NaN	NaN	NaN	NaN	NaN
P29317	Ephrin type-A receptor 2	EPHA2	NaN	NaN	NaN	NaN	NaN	NaN	-0.190849	NaN	NaN	NaN	NaN	NaN	NaN	NaN	NaN	NaN	NaN	NaN	NaN	NaN	NaN	NaN	NaN	NaN	NaN	-0.0624748	-0.303739	NaN	NaN	NaN	NaN	NaN	NaN	NaN	NaN	NaN	NaN	NaN	NaN	NaN	NaN	NaN	NaN	NaN	NaN	-0.14213	-0.0900042
P30044	Peroxiredoxin-5, mitochondrial	PRDX5	NaN	NaN	NaN	NaN	NaN	-1.913	NaN	NaN	NaN	NaN	NaN	NaN	NaN	NaN	NaN	NaN	NaN	NaN	0.50711	0.58323	NaN	NaN	NaN	NaN	NaN	NaN	NaN	NaN	NaN	NaN	NaN	NaN	NaN	NaN	NaN	NaN	NaN	NaN	0.321351	0.200881	NaN	NaN	NaN	NaN	NaN	NaN	NaN
P30153;B3KQV6;C9J9C1	Serine/threonine-protein phosphatase 2A 65 kDa regulatory subunit A alpha isoform	PPP2R1A	NaN	NaN	NaN	NaN	NaN	NaN	NaN	NaN	NaN	NaN	0.248535	NaN	NaN	NaN	NaN	NaN	NaN	NaN	NaN	NaN	NaN	NaN	NaN	NaN	NaN	NaN	NaN	NaN	NaN	-0.0272779	0.0802483	NaN	NaN	NaN	NaN	NaN	NaN	NaN	NaN	NaN	NaN	NaN	NaN	NaN	NaN	NaN	NaN
P31150	Rab GDP dissociation inhibitor alpha	GDI1	NaN	NaN	NaN	NaN	NaN	NaN	NaN	NaN	NaN	NaN	-0.0566563	0.187768	NaN	NaN	NaN	NaN	NaN	NaN	NaN	NaN	NaN	NaN	NaN	NaN	NaN	NaN	NaN	NaN	NaN	NaN	-0.464285	-0.224654	NaN	NaN	NaN	NaN	NaN	NaN	NaN	NaN	NaN	NaN	NaN	NaN	NaN	NaN	NaN
P31946	14-3-3 protein beta/alpha;14-3-3 protein beta/alpha, N-terminally processed	YWHAB	NaN	NaN	NaN	NaN	NaN	NaN	NaN	NaN	NaN	NaN	NaN	NaN	NaN	NaN	NaN	NaN	-0.876466	0.35321	NaN	NaN	NaN	NaN	NaN	NaN	NaN	NaN	NaN	NaN	NaN	NaN	NaN	NaN	NaN	NaN	NaN	NaN	NaN	0.307778	NaN	NaN	NaN	NaN	NaN	NaN	NaN	NaN	NaN
P34896	Serine hydroxymethyltransferase, cytosolic	SHMT1	NaN	NaN	NaN	NaN	NaN	NaN	NaN	NaN	NaN	NaN	NaN	-0.0995253	NaN	NaN	NaN	NaN	NaN	NaN	NaN	NaN	NaN	NaN	NaN	NaN	NaN	NaN	NaN	NaN	NaN	NaN	NaN	-0.118179	NaN	NaN	NaN	NaN	NaN	NaN	NaN	NaN	NaN	NaN	NaN	NaN	NaN	NaN	NaN
P35250;A0A087WVY3	Replication factor C subunit 2	RFC2	NaN	NaN	NaN	NaN	NaN	NaN	NaN	NaN	NaN	NaN	NaN	NaN	NaN	0.180021	-0.128566	NaN	NaN	NaN	NaN	NaN	NaN	NaN	NaN	NaN	NaN	NaN	NaN	NaN	NaN	NaN	NaN	NaN	NaN	0.137635	0.141302	NaN	NaN	NaN	NaN	NaN	NaN	NaN	NaN	NaN	NaN	NaN	NaN
P35268;K7ERI7;K7EJT5;K7EP65;K7EKS7;K7ELC4;K7EMH1	60S ribosomal protein L22	RPL22	NaN	NaN	NaN	NaN	NaN	NaN	NaN	NaN	NaN	NaN	NaN	NaN	NaN	NaN	NaN	NaN	NaN	NaN	-0.847622	-0.027719	NaN	NaN	NaN	NaN	NaN	NaN	NaN	NaN	NaN	NaN	NaN	NaN	NaN	NaN	NaN	NaN	NaN	NaN	-0.544708	0.070252	NaN	NaN	NaN	NaN	NaN	NaN	NaN
P35659;B4DFG0	Protein DEK	DEK	NaN	NaN	NaN	NaN	NaN	NaN	NaN	NaN	NaN	NaN	NaN	0.187008	0.0802483	NaN	NaN	NaN	NaN	NaN	NaN	NaN	NaN	NaN	NaN	NaN	NaN	NaN	NaN	NaN	NaN	NaN	NaN	0.0821575	NaN	NaN	NaN	NaN	NaN	NaN	NaN	NaN	NaN	NaN	NaN	NaN	NaN	NaN	NaN
P35998	26S protease regulatory subunit 7	PSMC2	NaN	NaN	NaN	NaN	NaN	NaN	NaN	NaN	NaN	NaN	NaN	NaN	-0.143978	NaN	NaN	NaN	NaN	NaN	NaN	NaN	NaN	NaN	NaN	NaN	NaN	NaN	NaN	NaN	NaN	NaN	NaN	0.0244615	0.0447438	NaN	NaN	NaN	NaN	NaN	NaN	NaN	NaN	NaN	NaN	NaN	NaN	NaN	NaN
P36542	ATP synthase subunit gamma, mitochondrial	ATP5C1	NaN	NaN	NaN	NaN	NaN	NaN	NaN	NaN	NaN	NaN	NaN	NaN	NaN	NaN	NaN	-0.204133	0.21661	NaN	NaN	NaN	NaN	NaN	NaN	NaN	NaN	NaN	NaN	NaN	NaN	NaN	NaN	NaN	NaN	NaN	NaN	-0.0630323	NaN	NaN	NaN	NaN	NaN	NaN	NaN	NaN	NaN	NaN	NaN
P37837;F2Z393	Transaldolase	TALDO1	NaN	NaN	NaN	NaN	NaN	NaN	NaN	NaN	NaN	NaN	NaN	NaN	NaN	NaN	0.558953	0.444561	NaN	NaN	NaN	NaN	NaN	NaN	NaN	NaN	NaN	NaN	NaN	NaN	NaN	NaN	NaN	NaN	NaN	NaN	0.211635	NaN	NaN	NaN	NaN	NaN	NaN	NaN	NaN	NaN	NaN	NaN	NaN
P39019;M0R2L9;M0QXK4;M0QYF7;M0R140	40S ribosomal protein S19	RPS19	NaN	NaN	NaN	NaN	NaN	NaN	NaN	NaN	NaN	NaN	NaN	NaN	NaN	NaN	NaN	NaN	NaN	NaN	0.0581087	0.440208	NaN	NaN	NaN	NaN	NaN	NaN	NaN	NaN	NaN	NaN	NaN	NaN	NaN	NaN	NaN	NaN	NaN	NaN	0.206393	0.385376	NaN	NaN	NaN	NaN	NaN	NaN	NaN
P40925;B9A041;B8ZZ51;C9JF79	Malate dehydrogenase, cytoplasmic;Malate dehydrogenase	MDH1	NaN	NaN	NaN	NaN	NaN	NaN	NaN	NaN	NaN	NaN	NaN	NaN	NaN	NaN	NaN	-0.0775738	NaN	NaN	NaN	NaN	NaN	NaN	NaN	NaN	NaN	NaN	NaN	NaN	NaN	NaN	NaN	NaN	NaN	NaN	-0.155775	-0.092494	NaN	NaN	NaN	NaN	NaN	NaN	NaN	NaN	NaN	NaN	NaN
P40938	Replication factor C subunit 3	RFC3	NaN	NaN	NaN	NaN	NaN	NaN	NaN	NaN	NaN	NaN	NaN	NaN	NaN	0.111298	-0.0681506	NaN	NaN	NaN	NaN	NaN	NaN	NaN	NaN	NaN	NaN	NaN	NaN	NaN	NaN	NaN	NaN	NaN	NaN	0.0159258	-0.153655	NaN	NaN	NaN	NaN	NaN	NaN	NaN	NaN	NaN	NaN	NaN	NaN
P41091;Q2VIR3;F8W810	Eukaryotic translation initiation factor 2 subunit 3;Putative eukaryotic translation initiation factor 2 subunit 3-like protein	EIF2S3;EIF2S3L	NaN	NaN	NaN	NaN	NaN	NaN	NaN	NaN	NaN	NaN	NaN	-0.187888	NaN	NaN	NaN	NaN	NaN	NaN	NaN	NaN	0.926151	NaN	NaN	NaN	NaN	NaN	NaN	NaN	NaN	NaN	NaN	-0.254823	NaN	NaN	NaN	NaN	NaN	NaN	NaN	NaN	-0.474953	NaN	NaN	NaN	NaN	NaN	NaN
P42224;J3KPM9	Signal transducer and activator of transcription 1-alpha/beta;Signal transducer and activator of transcription	STAT1	NaN	NaN	NaN	NaN	NaN	NaN	NaN	-0.054632	-0.0257937	NaN	NaN	-0.0497107	NaN	NaN	NaN	NaN	NaN	NaN	NaN	NaN	NaN	NaN	NaN	NaN	NaN	NaN	NaN	0.0103502	NaN	NaN	NaN	NaN	NaN	NaN	NaN	NaN	NaN	NaN	NaN	NaN	NaN	NaN	NaN	NaN	NaN	NaN	NaN
P42677;Q5T4L4	40S ribosomal protein S27	RPS27	0.287827	NaN	NaN	NaN	NaN	NaN	NaN	NaN	NaN	NaN	NaN	NaN	NaN	NaN	NaN	NaN	NaN	NaN	NaN	-0.249068	0.350158	NaN	NaN	NaN	NaN	NaN	NaN	NaN	NaN	NaN	NaN	NaN	NaN	NaN	NaN	NaN	NaN	NaN	NaN	-0.357086	-0.606957	NaN	NaN	NaN	NaN	NaN	NaN
P42704	Leucine-rich PPR motif-containing protein, mitochondrial	LRPPRC	NaN	NaN	NaN	NaN	NaN	0.0579701	NaN	NaN	NaN	NaN	NaN	NaN	NaN	NaN	NaN	NaN	NaN	NaN	NaN	NaN	NaN	NaN	NaN	NaN	0.0186342	0.224164	NaN	NaN	NaN	NaN	NaN	NaN	NaN	NaN	NaN	NaN	NaN	NaN	NaN	NaN	NaN	NaN	NaN	NaN	0.0382958	0.0387171	NaN
P42785;E9PNF7	Lysosomal Pro-X carboxypeptidase	PRCP	NaN	NaN	NaN	NaN	NaN	NaN	NaN	NaN	NaN	NaN	NaN	0.489646	NaN	NaN	NaN	NaN	NaN	NaN	NaN	NaN	NaN	NaN	NaN	NaN	NaN	NaN	NaN	NaN	NaN	NaN	0.110497	1.21866	NaN	1.30001	NaN	NaN	NaN	NaN	NaN	NaN	NaN	NaN	NaN	NaN	NaN	NaN	NaN
P43304	Glycerol-3-phosphate dehydrogenase, mitochondrial	GPD2	NaN	NaN	NaN	NaN	NaN	NaN	NaN	NaN	0.00460933	-0.0697547	NaN	NaN	NaN	NaN	NaN	NaN	NaN	NaN	NaN	NaN	NaN	NaN	NaN	NaN	NaN	NaN	NaN	-0.0416399	0.0149266	NaN	NaN	NaN	NaN	NaN	NaN	NaN	NaN	NaN	NaN	NaN	NaN	NaN	NaN	NaN	NaN	NaN	NaN
P43307;C9J3L8;C9J5W0;E9PAL7;C9IZQ1	Translocon-associated protein subunit alpha	SSR1	NaN	NaN	NaN	NaN	NaN	NaN	NaN	NaN	NaN	NaN	NaN	NaN	NaN	NaN	NaN	0.0124972	NaN	NaN	NaN	NaN	NaN	NaN	NaN	NaN	NaN	NaN	NaN	NaN	NaN	NaN	NaN	NaN	NaN	NaN	-0.011399	0.1644	NaN	NaN	NaN	NaN	NaN	NaN	NaN	NaN	NaN	NaN	NaN
P43686	26S protease regulatory subunit 6B	PSMC4	NaN	NaN	NaN	NaN	NaN	NaN	NaN	NaN	NaN	NaN	NaN	NaN	-0.0105412	NaN	NaN	NaN	NaN	NaN	NaN	NaN	NaN	NaN	NaN	NaN	NaN	NaN	NaN	NaN	NaN	NaN	NaN	0.0966667	0.0485151	NaN	NaN	NaN	NaN	NaN	NaN	NaN	NaN	NaN	NaN	NaN	NaN	NaN	NaN
P46734	Dual specificity mitogen-activated protein kinase kinase 3	MAP2K3	NaN	NaN	NaN	NaN	NaN	NaN	NaN	NaN	NaN	NaN	NaN	NaN	NaN	-0.337248	-0.534872	NaN	NaN	NaN	NaN	NaN	NaN	NaN	NaN	NaN	NaN	NaN	NaN	NaN	NaN	NaN	NaN	NaN	NaN	-0.499076	-0.597452	NaN	NaN	NaN	NaN	NaN	NaN	NaN	NaN	NaN	NaN	NaN	NaN
P49411	Elongation factor Tu, mitochondrial	TUFM	NaN	NaN	NaN	NaN	NaN	NaN	NaN	NaN	NaN	NaN	NaN	NaN	-0.0815374	NaN	NaN	NaN	NaN	NaN	NaN	NaN	NaN	NaN	NaN	NaN	NaN	NaN	NaN	NaN	NaN	NaN	NaN	NaN	0.00791302	NaN	NaN	NaN	NaN	NaN	NaN	NaN	NaN	NaN	NaN	NaN	NaN	NaN	NaN
Q5T5C7;P49591	Serine--tRNA ligase, cytoplasmic	SARS	NaN	NaN	NaN	NaN	NaN	NaN	NaN	NaN	NaN	NaN	-0.0873501	-0.261812	NaN	NaN	NaN	NaN	NaN	NaN	NaN	NaN	NaN	NaN	NaN	NaN	NaN	NaN	NaN	NaN	NaN	NaN	-0.153286	NaN	NaN	NaN	NaN	NaN	NaN	NaN	NaN	NaN	NaN	NaN	NaN	NaN	NaN	NaN	NaN
P49902;Q5JUV4	Cytosolic purine 5-nucleotidase	NT5C2	NaN	NaN	NaN	NaN	NaN	NaN	NaN	NaN	NaN	NaN	-0.22597	-0.414999	NaN	NaN	NaN	NaN	NaN	NaN	NaN	NaN	NaN	NaN	NaN	NaN	NaN	NaN	NaN	NaN	NaN	NaN	-0.548628	NaN	NaN	NaN	NaN	NaN	NaN	NaN	NaN	NaN	NaN	NaN	NaN	NaN	NaN	NaN	NaN
P51571;A6NLM8	Translocon-associated protein subunit delta	SSR4	NaN	NaN	NaN	NaN	NaN	NaN	NaN	NaN	NaN	NaN	NaN	NaN	NaN	NaN	NaN	NaN	NaN	NaN	0.138945	0.148218	NaN	NaN	NaN	NaN	NaN	NaN	NaN	NaN	NaN	NaN	NaN	NaN	NaN	NaN	NaN	NaN	NaN	NaN	-0.122805	-1.58805	NaN	NaN	NaN	NaN	NaN	NaN	NaN
P51665;H3BNT7;H3BTM8	26S proteasome non-ATPase regulatory subunit 7	PSMD7	NaN	NaN	NaN	NaN	NaN	NaN	NaN	NaN	NaN	NaN	NaN	NaN	NaN	0.585539	0.641084	NaN	NaN	NaN	NaN	NaN	NaN	NaN	NaN	NaN	NaN	NaN	NaN	NaN	NaN	NaN	NaN	NaN	NaN	0.424815	0.329526	NaN	NaN	NaN	NaN	NaN	NaN	NaN	NaN	NaN	NaN	NaN	NaN
P52209	6-phosphogluconate dehydrogenase, decarboxylating	PGD	NaN	NaN	NaN	NaN	NaN	NaN	NaN	NaN	NaN	NaN	NaN	NaN	0.0216219	NaN	NaN	NaN	NaN	NaN	NaN	NaN	NaN	NaN	NaN	NaN	NaN	NaN	NaN	NaN	NaN	NaN	NaN	0.0858326	0.127237	NaN	NaN	NaN	NaN	NaN	NaN	NaN	NaN	NaN	NaN	NaN	NaN	NaN	NaN
P52292	Importin subunit alpha-1	KPNA2	NaN	NaN	NaN	NaN	NaN	NaN	NaN	NaN	NaN	NaN	NaN	-0.0775738	NaN	NaN	NaN	NaN	NaN	NaN	NaN	NaN	NaN	NaN	NaN	NaN	NaN	NaN	NaN	NaN	NaN	NaN	-0.0985055	-0.0951884	NaN	NaN	NaN	NaN	NaN	NaN	NaN	NaN	NaN	NaN	NaN	NaN	NaN	NaN	NaN
P52788;H7C2R7	Spermine synthase	SMS	NaN	NaN	NaN	NaN	NaN	NaN	NaN	NaN	NaN	NaN	NaN	NaN	NaN	0.284159	-0.0259701	NaN	NaN	NaN	NaN	NaN	NaN	NaN	NaN	NaN	NaN	NaN	NaN	NaN	NaN	NaN	NaN	NaN	NaN	0.169668	-0.054662	NaN	NaN	NaN	NaN	NaN	NaN	NaN	NaN	NaN	NaN	NaN	NaN
P52907	F-actin-capping protein subunit alpha-1	CAPZA1	NaN	NaN	NaN	NaN	NaN	NaN	NaN	NaN	NaN	NaN	NaN	NaN	NaN	NaN	0.180021	-0.0781676	NaN	NaN	NaN	NaN	NaN	NaN	NaN	NaN	NaN	NaN	NaN	NaN	NaN	NaN	NaN	NaN	NaN	NaN	-0.209562	NaN	NaN	NaN	NaN	NaN	NaN	NaN	NaN	NaN	NaN	NaN	NaN
P53634;H0YCY8	Dipeptidyl peptidase 1;Dipeptidyl peptidase 1 exclusion domain chain;Dipeptidyl peptidase 1 heavy chain;Dipeptidyl peptidase 1 light chain	CTSC	NaN	NaN	NaN	NaN	NaN	NaN	NaN	NaN	NaN	NaN	NaN	NaN	NaN	NaN	NaN	NaN	NaN	-0.15637	0.569102	NaN	NaN	NaN	NaN	NaN	NaN	NaN	NaN	NaN	NaN	NaN	NaN	NaN	NaN	NaN	NaN	NaN	NaN	-0.175859	0.458277	NaN	NaN	NaN	NaN	NaN	NaN	NaN	NaN
P53992;G5EA31	Protein transport protein Sec24C	SEC24C	NaN	NaN	NaN	NaN	NaN	-0.0681506	0.0370308	NaN	NaN	NaN	NaN	NaN	NaN	NaN	NaN	NaN	NaN	NaN	NaN	NaN	NaN	NaN	NaN	NaN	NaN	-0.0267634	NaN	NaN	NaN	NaN	NaN	NaN	NaN	NaN	NaN	NaN	NaN	NaN	NaN	NaN	NaN	NaN	NaN	NaN	NaN	-0.0618271	-0.296634
P54709;C9JA36;C9JXZ1	Sodium/potassium-transporting ATPase subunit beta-3	ATP1B3	NaN	NaN	NaN	NaN	NaN	NaN	NaN	NaN	NaN	NaN	NaN	NaN	NaN	NaN	0.283922	0.395282	NaN	NaN	NaN	NaN	NaN	NaN	NaN	NaN	NaN	NaN	NaN	NaN	NaN	NaN	NaN	NaN	NaN	NaN	0.0781998	-0.179204	NaN	NaN	NaN	NaN	NaN	NaN	NaN	NaN	NaN	NaN	NaN
P60953;Q5JYX0	Cell division control protein 42 homolog	CDC42	NaN	NaN	NaN	NaN	NaN	NaN	NaN	NaN	NaN	NaN	NaN	NaN	NaN	NaN	NaN	NaN	NaN	-0.735812	NaN	NaN	NaN	NaN	NaN	NaN	NaN	NaN	NaN	NaN	NaN	NaN	NaN	NaN	NaN	NaN	NaN	NaN	NaN	-0.234618	-0.186853	NaN	NaN	NaN	NaN	NaN	NaN	NaN	NaN
P61088;F8VSD4;F8VV71;F8VQQ8;Q5JXB2	Ubiquitin-conjugating enzyme E2 N;Putative ubiquitin-conjugating enzyme E2 N-like	UBE2N;UBE2NL	NaN	NaN	NaN	NaN	NaN	NaN	NaN	NaN	NaN	NaN	NaN	NaN	NaN	NaN	NaN	NaN	NaN	NaN	0.626953	0.471031	NaN	NaN	NaN	NaN	NaN	NaN	NaN	NaN	NaN	NaN	NaN	NaN	NaN	NaN	NaN	NaN	NaN	NaN	0.117296	0.306379	NaN	NaN	NaN	NaN	NaN	NaN	NaN
P61160;F5H6T1	Actin-related protein 2	ACTR2	NaN	NaN	NaN	NaN	NaN	NaN	NaN	NaN	NaN	NaN	NaN	NaN	NaN	-0.0107593	0.0366088	NaN	NaN	NaN	NaN	NaN	NaN	NaN	NaN	NaN	NaN	NaN	NaN	NaN	NaN	NaN	NaN	NaN	NaN	0.0385766	NaN	NaN	NaN	NaN	NaN	NaN	NaN	NaN	NaN	NaN	NaN	NaN	NaN
P61247;D6RG13;D6RAT0;H0Y8L7;D6RB09;E9PFI5;H0Y9Y4;D6RAS7;D6R9B6	40S ribosomal protein S3a	RPS3A	NaN	NaN	NaN	NaN	NaN	NaN	NaN	NaN	NaN	NaN	NaN	NaN	NaN	NaN	NaN	-0.563177	-0.110168	NaN	NaN	NaN	NaN	NaN	NaN	NaN	NaN	NaN	NaN	NaN	NaN	NaN	NaN	NaN	NaN	NaN	NaN	-0.483602	NaN	NaN	NaN	NaN	NaN	NaN	NaN	NaN	NaN	NaN	NaN
P61313;E7EQV9;E7ENU7;E7EX53	60S ribosomal protein L15;Ribosomal protein L15	RPL15	NaN	NaN	NaN	NaN	NaN	-3.65757	NaN	NaN	NaN	NaN	NaN	NaN	NaN	NaN	NaN	NaN	NaN	-0.747657	NaN	NaN	NaN	NaN	NaN	NaN	NaN	NaN	NaN	NaN	NaN	NaN	NaN	NaN	NaN	NaN	NaN	NaN	NaN	-0.997319	NaN	NaN	-1.48689	NaN	NaN	NaN	NaN	NaN	NaN
P61586;C9JNR4;C9JX21	Transforming protein RhoA	RHOA	NaN	NaN	NaN	NaN	NaN	NaN	NaN	NaN	NaN	NaN	NaN	NaN	NaN	NaN	NaN	NaN	NaN	NaN	-0.100391	NaN	NaN	NaN	NaN	NaN	NaN	NaN	NaN	NaN	NaN	NaN	NaN	NaN	NaN	NaN	NaN	NaN	NaN	-0.24619	-0.0736209	NaN	NaN	NaN	NaN	NaN	NaN	NaN	NaN
P61964	WD repeat-containing protein 5	WDR5	NaN	NaN	NaN	NaN	NaN	NaN	NaN	NaN	NaN	NaN	NaN	NaN	NaN	-0.0816901	-0.0362003	NaN	NaN	NaN	NaN	NaN	NaN	NaN	NaN	NaN	NaN	NaN	NaN	NaN	NaN	NaN	NaN	NaN	NaN	-0.101428	-0.126612	NaN	NaN	NaN	NaN	NaN	NaN	NaN	NaN	NaN	NaN	NaN	NaN
P62244;I3L3P7	40S ribosomal protein S15a	RPS15A	NaN	NaN	NaN	NaN	NaN	NaN	NaN	NaN	NaN	NaN	NaN	NaN	NaN	NaN	NaN	NaN	NaN	NaN	-0.620911	0.156397	NaN	NaN	NaN	NaN	NaN	NaN	NaN	NaN	NaN	NaN	NaN	NaN	NaN	NaN	NaN	NaN	NaN	NaN	-0.135475	0.431356	NaN	NaN	NaN	NaN	NaN	NaN	NaN
P62318;H3BT13	Small nuclear ribonucleoprotein Sm D3	SNRPD3	NaN	NaN	NaN	NaN	NaN	NaN	NaN	NaN	NaN	NaN	NaN	NaN	NaN	NaN	NaN	NaN	NaN	NaN	0.232047	0.533563	NaN	NaN	NaN	NaN	NaN	NaN	NaN	NaN	NaN	NaN	NaN	NaN	NaN	NaN	NaN	NaN	NaN	NaN	0.28889	0.537942	NaN	NaN	NaN	NaN	NaN	NaN	NaN
P62701	40S ribosomal protein S4, X isoform	RPS4X	NaN	NaN	NaN	NaN	NaN	NaN	NaN	NaN	NaN	NaN	NaN	NaN	NaN	NaN	NaN	NaN	-0.115066	0.272501	NaN	NaN	NaN	NaN	NaN	NaN	NaN	NaN	NaN	NaN	NaN	NaN	NaN	NaN	NaN	NaN	NaN	NaN	NaN	NaN	NaN	NaN	NaN	NaN	NaN	NaN	NaN	NaN	NaN
P62829;J3KT29;C9JD32;B9ZVP7	60S ribosomal protein L23	RPL23	NaN	NaN	NaN	NaN	NaN	NaN	NaN	NaN	NaN	NaN	NaN	NaN	NaN	NaN	NaN	NaN	NaN	NaN	-0.578025	0.101784	NaN	NaN	NaN	NaN	NaN	NaN	NaN	NaN	NaN	NaN	NaN	NaN	NaN	NaN	NaN	NaN	NaN	NaN	-0.112256	0.290542	NaN	NaN	NaN	NaN	NaN	NaN	NaN
P62851	40S ribosomal protein S25	RPS25	NaN	NaN	NaN	NaN	NaN	NaN	NaN	NaN	NaN	NaN	NaN	NaN	NaN	NaN	NaN	NaN	NaN	NaN	0.0302654	0.495491	NaN	NaN	NaN	NaN	NaN	NaN	NaN	NaN	NaN	NaN	NaN	NaN	NaN	NaN	NaN	NaN	NaN	NaN	0.0524158	0.1995	NaN	NaN	NaN	NaN	NaN	NaN	NaN
P62899;H7C2W9;C9JU56;B7Z4E3;B7Z4C8;B8ZZK4	60S ribosomal protein L31	RPL31	NaN	NaN	NaN	NaN	NaN	NaN	NaN	NaN	NaN	NaN	NaN	NaN	NaN	NaN	NaN	NaN	NaN	NaN	-1.10665	-0.230042	NaN	NaN	NaN	NaN	NaN	NaN	NaN	NaN	NaN	NaN	NaN	NaN	NaN	NaN	NaN	NaN	NaN	NaN	-0.680243	-0.229044	NaN	NaN	NaN	NaN	NaN	NaN	NaN
P63000;P60763;P15153	Ras-related C3 botulinum toxin substrate 1;Ras-related C3 botulinum toxin substrate 3;Ras-related C3 botulinum toxin substrate 2	RAC1;RAC3;RAC2	NaN	NaN	NaN	NaN	NaN	NaN	NaN	NaN	NaN	NaN	NaN	NaN	NaN	NaN	NaN	NaN	NaN	0.109695	-0.195467	NaN	NaN	NaN	NaN	NaN	NaN	NaN	NaN	NaN	NaN	NaN	NaN	NaN	NaN	NaN	NaN	NaN	NaN	NaN	-0.144505	NaN	NaN	NaN	NaN	NaN	NaN	NaN	NaN
P67775;P62714;E5RHC1	Serine/threonine-protein phosphatase 2A catalytic subunit alpha isoform;Serine/threonine-protein phosphatase 2A catalytic subunit beta isoform;Serine/threonine-protein phosphatase	PPP2CA;PPP2CB	NaN	NaN	NaN	NaN	NaN	NaN	NaN	NaN	NaN	NaN	NaN	NaN	NaN	NaN	NaN	-0.0679993	NaN	NaN	NaN	NaN	NaN	NaN	NaN	NaN	NaN	NaN	NaN	NaN	NaN	NaN	NaN	NaN	NaN	NaN	-0.0829732	-0.128819	NaN	NaN	NaN	NaN	NaN	NaN	NaN	NaN	NaN	NaN	NaN
Q01085;E7ETJ9	Nucleolysin TIAR	TIAL1	NaN	NaN	NaN	NaN	NaN	NaN	NaN	NaN	NaN	NaN	NaN	NaN	-0.113239	-0.148449	NaN	NaN	NaN	NaN	NaN	NaN	NaN	NaN	NaN	NaN	NaN	NaN	NaN	NaN	NaN	NaN	NaN	NaN	-0.299258	-0.0664424	NaN	NaN	NaN	NaN	NaN	NaN	NaN	NaN	NaN	NaN	NaN	NaN	NaN
Q02978;I3L1P8	Mitochondrial 2-oxoglutarate/malate carrier protein	SLC25A11	NaN	NaN	NaN	NaN	NaN	NaN	NaN	NaN	NaN	NaN	NaN	NaN	NaN	NaN	NaN	NaN	-0.125321	NaN	NaN	NaN	1.03647	NaN	NaN	NaN	NaN	NaN	NaN	NaN	NaN	NaN	NaN	NaN	NaN	NaN	NaN	NaN	NaN	NaN	NaN	NaN	-0.27364	NaN	NaN	NaN	NaN	NaN	NaN
Q03252	Lamin-B2	LMNB2	NaN	NaN	NaN	NaN	NaN	NaN	NaN	NaN	NaN	0.0301242	NaN	NaN	NaN	NaN	NaN	NaN	NaN	NaN	NaN	NaN	NaN	NaN	NaN	NaN	NaN	NaN	NaN	NaN	0.00848693	0.00719549	NaN	NaN	NaN	NaN	NaN	NaN	NaN	NaN	NaN	NaN	NaN	NaN	NaN	NaN	NaN	NaN	NaN
Q04721	Neurogenic locus notch homolog protein 2;Notch 2 extracellular truncation;Notch 2 intracellular domain	NOTCH2	NaN	NaN	NaN	NaN	NaN	NaN	0.788017	NaN	NaN	NaN	NaN	NaN	NaN	NaN	NaN	NaN	NaN	NaN	NaN	NaN	NaN	NaN	NaN	NaN	-0.125415	NaN	-0.10036	NaN	NaN	NaN	NaN	NaN	NaN	NaN	NaN	NaN	NaN	NaN	NaN	NaN	NaN	NaN	NaN	NaN	0.402722	NaN	0.338225
Q06203;D6RCC8	Amidophosphoribosyltransferase	PPAT	NaN	NaN	NaN	NaN	NaN	NaN	NaN	NaN	NaN	NaN	0.06226	0.244035	NaN	NaN	NaN	NaN	NaN	NaN	NaN	NaN	NaN	NaN	NaN	NaN	NaN	NaN	NaN	NaN	NaN	NaN	0.0132121	NaN	NaN	NaN	NaN	NaN	NaN	NaN	NaN	NaN	NaN	NaN	NaN	NaN	NaN	NaN	NaN
Q08209;E7ETC2	Serine/threonine-protein phosphatase 2B catalytic subunit alpha isoform;Serine/threonine-protein phosphatase	PPP3CA	NaN	NaN	NaN	NaN	NaN	NaN	NaN	NaN	NaN	NaN	NaN	0.0745054	NaN	NaN	NaN	NaN	NaN	NaN	NaN	NaN	NaN	NaN	NaN	NaN	NaN	NaN	NaN	NaN	NaN	NaN	NaN	-0.0123153	NaN	NaN	NaN	NaN	NaN	NaN	NaN	NaN	NaN	NaN	NaN	NaN	NaN	NaN	NaN
Q08257;A6NP24;C9JH92	Quinone oxidoreductase	CRYZ	NaN	NaN	NaN	NaN	NaN	NaN	NaN	NaN	NaN	NaN	NaN	NaN	NaN	NaN	NaN	0.635801	NaN	NaN	NaN	NaN	NaN	NaN	NaN	NaN	NaN	NaN	NaN	NaN	NaN	NaN	NaN	NaN	NaN	NaN	0.257373	0.16221	NaN	NaN	NaN	NaN	NaN	NaN	NaN	NaN	NaN	NaN	NaN
Q12792;F8VS81	Twinfilin-1	TWF1	NaN	NaN	NaN	NaN	NaN	NaN	NaN	NaN	NaN	NaN	NaN	NaN	NaN	NaN	NaN	-0.0810795	NaN	NaN	NaN	NaN	NaN	NaN	NaN	NaN	NaN	NaN	NaN	NaN	NaN	NaN	NaN	NaN	NaN	NaN	-0.565012	-0.301337	NaN	NaN	NaN	NaN	NaN	NaN	NaN	NaN	NaN	NaN	NaN
Q12907;D6RBV2;D6RIU4;D6RDX1	Vesicular integral-membrane protein VIP36	LMAN2	NaN	NaN	NaN	NaN	NaN	NaN	NaN	NaN	NaN	NaN	NaN	NaN	NaN	NaN	NaN	0.294194	NaN	NaN	NaN	NaN	NaN	NaN	NaN	NaN	NaN	NaN	NaN	NaN	NaN	NaN	NaN	NaN	NaN	NaN	0.107286	0.125783	NaN	NaN	NaN	NaN	NaN	NaN	NaN	NaN	NaN	NaN	NaN
Q13131	5-AMP-activated protein kinase catalytic subunit alpha-1	PRKAA1	NaN	NaN	NaN	NaN	NaN	NaN	NaN	NaN	NaN	NaN	0.0130691	NaN	NaN	NaN	NaN	NaN	NaN	NaN	NaN	NaN	NaN	NaN	NaN	NaN	NaN	NaN	NaN	NaN	NaN	0.0651587	-0.0650835	NaN	NaN	NaN	NaN	NaN	NaN	NaN	NaN	NaN	NaN	NaN	NaN	NaN	NaN	NaN	NaN
Q13148;B1AKP7;G3V162;A0A087X260;A0A087WYY0;K7EN94;A0A087WX29;A0A087WXQ5;K7EJM5;A0A087WV68;A0A087WXV3	TAR DNA-binding protein 43	TARDBP	NaN	NaN	NaN	NaN	NaN	NaN	NaN	NaN	NaN	NaN	NaN	NaN	-0.0253826	NaN	NaN	-0.0603221	NaN	NaN	NaN	NaN	NaN	NaN	NaN	NaN	NaN	NaN	NaN	NaN	NaN	NaN	NaN	NaN	-0.134334	NaN	NaN	NaN	NaN	NaN	NaN	NaN	NaN	NaN	NaN	NaN	NaN	NaN	NaN
Q13155;A8MU58;F8W950	Aminoacyl tRNA synthase complex-interacting multifunctional protein 2	AIMP2	NaN	NaN	NaN	NaN	NaN	NaN	NaN	NaN	NaN	NaN	NaN	NaN	NaN	NaN	0.323774	-0.118978	NaN	NaN	NaN	NaN	NaN	NaN	NaN	NaN	NaN	NaN	NaN	NaN	NaN	NaN	NaN	NaN	NaN	NaN	-0.0400963	NaN	NaN	NaN	NaN	NaN	NaN	NaN	NaN	NaN	NaN	NaN	NaN
Q13177	Serine/threonine-protein kinase PAK 2;PAK-2p27;PAK-2p34	PAK2	NaN	NaN	NaN	NaN	NaN	NaN	NaN	NaN	NaN	NaN	-0.0328609	NaN	NaN	NaN	NaN	NaN	NaN	NaN	NaN	NaN	NaN	NaN	NaN	NaN	NaN	NaN	NaN	NaN	NaN	-0.193536	-0.0814153	NaN	NaN	NaN	NaN	NaN	NaN	NaN	NaN	NaN	NaN	NaN	NaN	NaN	NaN	NaN	NaN
Q13188;A0A087WZ06;E5RFQ9	Serine/threonine-protein kinase 3;Serine/threonine-protein kinase 3 36kDa subunit;Serine/threonine-protein kinase 3 20kDa subunit	STK3	NaN	NaN	NaN	NaN	NaN	NaN	NaN	NaN	NaN	NaN	0.0422241	0.227002	NaN	NaN	NaN	NaN	NaN	NaN	NaN	NaN	NaN	NaN	NaN	NaN	NaN	NaN	NaN	NaN	NaN	NaN	0.0647449	NaN	NaN	NaN	NaN	NaN	NaN	NaN	NaN	NaN	NaN	NaN	NaN	NaN	NaN	NaN	NaN
Q13200	26S proteasome non-ATPase regulatory subunit 2	PSMD2	NaN	NaN	NaN	NaN	NaN	NaN	0.216486	-0.0743043	NaN	NaN	NaN	NaN	NaN	NaN	NaN	NaN	NaN	NaN	NaN	NaN	NaN	NaN	NaN	NaN	NaN	NaN	-0.0999119	NaN	NaN	NaN	NaN	NaN	NaN	NaN	NaN	NaN	NaN	NaN	NaN	NaN	NaN	NaN	NaN	NaN	NaN	NaN	0.051024
Q13547;Q5TEE2	Histone deacetylase 1	HDAC1	NaN	NaN	NaN	NaN	NaN	NaN	NaN	NaN	NaN	NaN	0.0340749	NaN	NaN	NaN	NaN	NaN	NaN	NaN	NaN	NaN	NaN	NaN	NaN	NaN	NaN	NaN	NaN	NaN	NaN	NaN	-0.0857723	NaN	NaN	NaN	NaN	NaN	NaN	NaN	NaN	NaN	NaN	NaN	NaN	NaN	NaN	NaN	NaN
Q14118	Dystroglycan;Alpha-dystroglycan;Beta-dystroglycan	DAG1	NaN	NaN	NaN	NaN	NaN	NaN	NaN	0.690909	NaN	NaN	NaN	NaN	NaN	0.308594	NaN	NaN	NaN	NaN	NaN	NaN	NaN	NaN	NaN	NaN	NaN	NaN	0.19711	0.514602	NaN	NaN	NaN	NaN	NaN	0.391108	NaN	NaN	NaN	NaN	NaN	NaN	NaN	NaN	NaN	NaN	NaN	NaN	NaN
Q14498;G3XAC6;A0A0U1RQH7;H0Y4X3	RNA-binding protein 39	RBM39	NaN	NaN	NaN	NaN	NaN	NaN	NaN	NaN	NaN	-0.311811	NaN	NaN	NaN	NaN	NaN	NaN	NaN	NaN	NaN	NaN	NaN	NaN	NaN	NaN	NaN	NaN	NaN	NaN	NaN	-0.489706	NaN	NaN	NaN	NaN	NaN	NaN	NaN	NaN	NaN	NaN	0.462262	NaN	NaN	NaN	NaN	NaN	NaN
Q14566	DNA replication licensing factor MCM6	MCM6	NaN	NaN	NaN	NaN	NaN	NaN	0.0776532	-0.0677574	NaN	NaN	NaN	NaN	NaN	NaN	NaN	NaN	NaN	NaN	NaN	NaN	NaN	NaN	NaN	NaN	NaN	NaN	-0.0172273	NaN	NaN	NaN	NaN	NaN	NaN	NaN	NaN	NaN	NaN	NaN	NaN	NaN	NaN	NaN	NaN	NaN	NaN	NaN	0.0103502
Q15084	Protein disulfide-isomerase A6	PDIA6	NaN	NaN	NaN	NaN	NaN	-1.83954	NaN	NaN	NaN	NaN	NaN	NaN	0.268434	NaN	NaN	NaN	NaN	NaN	NaN	NaN	NaN	NaN	NaN	NaN	NaN	NaN	NaN	NaN	NaN	NaN	NaN	0.280838	0.135535	NaN	NaN	NaN	NaN	NaN	NaN	NaN	NaN	NaN	NaN	NaN	NaN	NaN	NaN
Q15370;B8ZZU8;I3L0M9;A0A0B4J296	Transcription elongation factor B polypeptide 2	TCEB2	NaN	NaN	NaN	NaN	NaN	NaN	NaN	NaN	NaN	NaN	NaN	NaN	NaN	NaN	NaN	NaN	NaN	NaN	-0.0400222	0.235114	NaN	NaN	NaN	NaN	NaN	NaN	NaN	NaN	NaN	NaN	NaN	NaN	NaN	NaN	NaN	NaN	NaN	NaN	0.128293	0.187894	NaN	NaN	NaN	NaN	NaN	NaN	NaN
Q15738;C9JDR0	Sterol-4-alpha-carboxylate 3-dehydrogenase, decarboxylating	NSDHL	NaN	NaN	NaN	NaN	NaN	NaN	NaN	NaN	NaN	NaN	NaN	NaN	NaN	-0.109826	-0.180495	NaN	NaN	NaN	NaN	NaN	NaN	NaN	NaN	NaN	NaN	NaN	NaN	NaN	NaN	NaN	NaN	NaN	NaN	-0.0323739	-0.0748817	NaN	NaN	NaN	NaN	NaN	NaN	NaN	NaN	NaN	NaN	NaN	NaN
Q15907;H3BMH2;H3BSC1;P62491	Ras-related protein Rab-11B;Ras-related protein Rab-11A	RAB11B;RAB11A	NaN	NaN	NaN	NaN	NaN	-1.06019	NaN	NaN	NaN	NaN	NaN	NaN	NaN	NaN	NaN	NaN	NaN	0.309875	0.0641931	NaN	NaN	NaN	NaN	NaN	NaN	NaN	NaN	NaN	NaN	NaN	NaN	NaN	NaN	NaN	NaN	NaN	NaN	0.115566	0.270589	NaN	NaN	NaN	NaN	NaN	NaN	NaN	NaN
Q15942;H0Y2Y8	Zyxin	ZYX	NaN	NaN	NaN	NaN	NaN	NaN	NaN	NaN	0.151989	-0.0137128	NaN	NaN	NaN	NaN	NaN	NaN	NaN	NaN	NaN	NaN	NaN	NaN	NaN	NaN	NaN	NaN	NaN	0.0912597	-0.0177091	-0.0545121	NaN	NaN	NaN	NaN	NaN	NaN	NaN	NaN	NaN	NaN	NaN	NaN	NaN	NaN	NaN	NaN	NaN
Q16831	Uridine phosphorylase 1	UPP1	NaN	NaN	NaN	NaN	NaN	NaN	NaN	NaN	NaN	NaN	NaN	NaN	NaN	NaN	NaN	-0.49879	NaN	NaN	NaN	NaN	0.552574	NaN	NaN	NaN	NaN	NaN	NaN	NaN	NaN	NaN	NaN	NaN	NaN	NaN	NaN	-1.25226	NaN	NaN	NaN	NaN	-0.470989	NaN	NaN	NaN	NaN	NaN	NaN
Q16891;B9A067	MICOS complex subunit MIC60	IMMT	NaN	NaN	NaN	NaN	NaN	NaN	NaN	-0.143803	-0.14602	NaN	NaN	NaN	NaN	NaN	NaN	NaN	NaN	NaN	NaN	NaN	NaN	NaN	NaN	NaN	NaN	NaN	NaN	-0.249616	NaN	NaN	NaN	NaN	NaN	NaN	NaN	NaN	NaN	NaN	NaN	NaN	NaN	NaN	NaN	NaN	NaN	NaN	NaN
Q2PZI1	Probable C-mannosyltransferase DPY19L1	DPY19L1	-0.19446	-0.077452	-0.0573916	NaN	NaN	NaN	NaN	NaN	NaN	NaN	NaN	NaN	NaN	NaN	NaN	NaN	NaN	NaN	NaN	NaN	-0.650091	NaN	NaN	NaN	NaN	NaN	NaN	NaN	NaN	NaN	NaN	NaN	NaN	NaN	NaN	NaN	NaN	NaN	NaN	NaN	0.355016	NaN	NaN	NaN	NaN	NaN	NaN
Q2TAY7	WD40 repeat-containing protein SMU1;WD40 repeat-containing protein SMU1, N-terminally processed	SMU1	NaN	NaN	NaN	NaN	NaN	NaN	NaN	NaN	NaN	NaN	NaN	-0.292104	NaN	NaN	NaN	NaN	NaN	NaN	NaN	NaN	0.96303	NaN	NaN	NaN	NaN	NaN	NaN	NaN	NaN	NaN	NaN	-0.659244	NaN	NaN	NaN	NaN	NaN	NaN	NaN	NaN	-0.571279	NaN	NaN	NaN	NaN	NaN	NaN
Q32P28	Prolyl 3-hydroxylase 1	LEPRE1	NaN	NaN	NaN	NaN	NaN	NaN	NaN	0.184598	0.221197	NaN	NaN	0.603407	NaN	NaN	NaN	NaN	NaN	NaN	NaN	NaN	NaN	NaN	NaN	NaN	NaN	NaN	NaN	0.159629	NaN	NaN	NaN	NaN	NaN	NaN	NaN	NaN	NaN	NaN	NaN	NaN	NaN	NaN	NaN	NaN	NaN	NaN	NaN
Q32Q12;J3KPD9;P22392;E7ERL0	Nucleoside diphosphate kinase;Nucleoside diphosphate kinase B	NME1-NME2;NME2;NME1	NaN	NaN	NaN	NaN	NaN	NaN	NaN	NaN	NaN	NaN	NaN	NaN	NaN	NaN	NaN	NaN	NaN	NaN	0.61711	0.712288	NaN	NaN	NaN	NaN	NaN	NaN	NaN	NaN	NaN	NaN	NaN	NaN	NaN	NaN	NaN	NaN	NaN	NaN	0.251325	0.128425	NaN	NaN	NaN	NaN	NaN	NaN	NaN
Q3V6T2;H7C2C6;H0Y470	Girdin	CCDC88A	NaN	NaN	NaN	0.0439044	0.477988	NaN	NaN	NaN	NaN	NaN	NaN	NaN	NaN	NaN	NaN	NaN	NaN	NaN	NaN	NaN	NaN	NaN	0.0465608	0.213503	NaN	NaN	NaN	NaN	NaN	NaN	NaN	NaN	NaN	NaN	NaN	NaN	NaN	NaN	NaN	NaN	NaN	NaN	NaN	0.319271	0.325847	NaN	NaN
Q5SSJ5;X6RGJ2;B0QZK4;Q5SWC8	Heterochromatin protein 1-binding protein 3	HP1BP3	NaN	NaN	NaN	NaN	NaN	NaN	NaN	NaN	-0.638164	-0.857574	NaN	NaN	NaN	NaN	NaN	NaN	NaN	NaN	NaN	NaN	NaN	NaN	NaN	NaN	NaN	NaN	NaN	-0.723229	-0.878932	NaN	NaN	NaN	NaN	NaN	NaN	NaN	NaN	NaN	NaN	NaN	NaN	NaN	NaN	NaN	NaN	NaN	NaN
Q5T4S7	E3 ubiquitin-protein ligase UBR4	UBR4	-0.576669	-1.09551	NaN	NaN	NaN	NaN	NaN	NaN	NaN	NaN	NaN	NaN	NaN	NaN	NaN	NaN	NaN	NaN	NaN	NaN	-0.891375	NaN	NaN	NaN	NaN	NaN	NaN	NaN	NaN	NaN	NaN	NaN	NaN	NaN	NaN	NaN	NaN	NaN	NaN	NaN	0.120352	-0.160073	NaN	NaN	NaN	NaN	NaN
Q5T6H7;Q9NQW7	Xaa-Pro aminopeptidase 1	XPNPEP1	NaN	NaN	NaN	NaN	NaN	NaN	NaN	NaN	-0.0389249	-0.0646157	NaN	NaN	NaN	NaN	NaN	NaN	NaN	NaN	NaN	NaN	NaN	NaN	NaN	NaN	NaN	NaN	NaN	0.0439044	0.0586628	NaN	NaN	NaN	NaN	NaN	NaN	NaN	NaN	NaN	NaN	NaN	NaN	NaN	NaN	NaN	NaN	NaN	NaN
Q6P1A2;F5H0M4	Lysophospholipid acyltransferase 5	LPCAT3	-0.0223024	0.178109	NaN	NaN	NaN	NaN	NaN	NaN	NaN	NaN	NaN	NaN	NaN	NaN	NaN	NaN	NaN	NaN	NaN	NaN	-0.307894	NaN	NaN	NaN	NaN	NaN	NaN	NaN	NaN	NaN	NaN	NaN	NaN	NaN	NaN	NaN	NaN	NaN	NaN	NaN	-0.0220094	-0.0818275	NaN	NaN	NaN	NaN	NaN
Q6WCQ1;J3KSW8	Myosin phosphatase Rho-interacting protein	MPRIP	NaN	NaN	NaN	NaN	NaN	-0.589377	NaN	NaN	NaN	NaN	NaN	NaN	NaN	NaN	NaN	NaN	NaN	NaN	NaN	NaN	NaN	NaN	NaN	NaN	-0.663351	NaN	NaN	NaN	NaN	NaN	NaN	NaN	NaN	NaN	NaN	NaN	NaN	NaN	NaN	NaN	NaN	NaN	NaN	NaN	-1.48423	-0.813322	NaN
Q8NE71;H0YGW7	ATP-binding cassette sub-family F member 1	ABCF1	NaN	NaN	NaN	NaN	NaN	NaN	-0.323065	NaN	NaN	NaN	NaN	NaN	NaN	NaN	NaN	NaN	NaN	NaN	NaN	NaN	NaN	NaN	NaN	NaN	NaN	-0.431345	-0.471949	NaN	NaN	NaN	NaN	NaN	NaN	NaN	NaN	NaN	NaN	NaN	NaN	NaN	NaN	NaN	NaN	NaN	NaN	-0.770461	-0.657559
Q8TAQ2;F8VXC8	SWI/SNF complex subunit SMARCC2	SMARCC2	NaN	NaN	NaN	NaN	-0.0412092	0.293253	NaN	NaN	NaN	NaN	NaN	NaN	NaN	NaN	NaN	NaN	NaN	NaN	NaN	NaN	NaN	NaN	NaN	0.0367495	0.0993626	NaN	NaN	NaN	NaN	NaN	NaN	NaN	NaN	NaN	NaN	NaN	NaN	NaN	NaN	NaN	NaN	NaN	NaN	NaN	0.157432	-0.0119662	NaN
Q8TAT6	Nuclear protein localization protein 4 homolog	NPLOC4	NaN	NaN	NaN	NaN	NaN	NaN	NaN	NaN	NaN	-0.305824	NaN	NaN	NaN	NaN	NaN	NaN	NaN	NaN	NaN	NaN	NaN	NaN	NaN	NaN	NaN	NaN	NaN	NaN	-0.0333628	-0.0673039	NaN	NaN	NaN	NaN	NaN	NaN	NaN	NaN	NaN	NaN	NaN	NaN	NaN	NaN	NaN	NaN	NaN
Q8TB36	Ganglioside-induced differentiation-associated protein 1	GDAP1	NaN	NaN	NaN	NaN	NaN	NaN	NaN	NaN	NaN	NaN	NaN	NaN	NaN	0.120617	-0.200034	NaN	NaN	NaN	NaN	NaN	NaN	NaN	NaN	NaN	NaN	NaN	NaN	NaN	NaN	NaN	NaN	NaN	NaN	0.012068	0.0418037	NaN	NaN	NaN	NaN	NaN	NaN	NaN	NaN	NaN	NaN	NaN	NaN
Q8TEQ6	Gem-associated protein 5	GEMIN5	NaN	NaN	NaN	NaN	-0.109016	NaN	NaN	NaN	NaN	NaN	NaN	NaN	NaN	NaN	NaN	NaN	NaN	NaN	NaN	NaN	NaN	NaN	NaN	-0.12551	-0.00504377	NaN	NaN	NaN	NaN	NaN	NaN	NaN	NaN	NaN	NaN	NaN	NaN	NaN	NaN	NaN	NaN	NaN	NaN	-0.264911	-0.301319	NaN	NaN
Q8WVX9;E9PNW8	Fatty acyl-CoA reductase 1	FAR1	NaN	NaN	NaN	NaN	NaN	NaN	NaN	NaN	NaN	NaN	NaN	-0.0993862	NaN	NaN	NaN	NaN	NaN	NaN	NaN	NaN	1.13718	NaN	NaN	NaN	NaN	NaN	NaN	NaN	NaN	NaN	NaN	-0.613432	NaN	NaN	NaN	NaN	NaN	NaN	NaN	NaN	0.249142	NaN	NaN	NaN	NaN	NaN	NaN
Q8WXF1;X6RDA4	Paraspeckle component 1	PSPC1	NaN	NaN	NaN	NaN	NaN	NaN	NaN	NaN	NaN	0.452174	0.203765	NaN	NaN	NaN	NaN	NaN	NaN	NaN	NaN	NaN	NaN	NaN	NaN	NaN	NaN	NaN	NaN	NaN	NaN	0.406537	NaN	NaN	NaN	NaN	NaN	NaN	NaN	NaN	NaN	NaN	NaN	NaN	NaN	NaN	NaN	NaN	NaN
Q92522	Histone H1x	H1FX	NaN	NaN	NaN	NaN	NaN	NaN	NaN	NaN	NaN	NaN	NaN	NaN	NaN	NaN	NaN	-1.13936	-1.13014	NaN	NaN	NaN	NaN	NaN	NaN	NaN	NaN	NaN	NaN	NaN	NaN	NaN	NaN	NaN	NaN	NaN	NaN	-1.17824	NaN	NaN	NaN	NaN	NaN	NaN	NaN	NaN	NaN	NaN	NaN
Q92542;H0Y6T7	Nicastrin	NCSTN	NaN	NaN	NaN	NaN	NaN	0.362105	0.488309	NaN	NaN	NaN	NaN	NaN	NaN	NaN	NaN	NaN	NaN	NaN	NaN	NaN	NaN	NaN	NaN	NaN	NaN	0.32008	NaN	NaN	NaN	NaN	NaN	NaN	NaN	NaN	NaN	NaN	NaN	NaN	NaN	NaN	NaN	NaN	NaN	NaN	NaN	0.726744	0.870424
Q92621	Nuclear pore complex protein Nup205	NUP205	NaN	NaN	NaN	-0.323949	0.489029	NaN	NaN	NaN	NaN	NaN	NaN	NaN	NaN	NaN	NaN	NaN	NaN	NaN	NaN	NaN	NaN	NaN	-0.0901424	-0.0441814	NaN	NaN	NaN	NaN	NaN	NaN	NaN	NaN	NaN	NaN	NaN	NaN	NaN	NaN	NaN	NaN	NaN	NaN	NaN	-0.00164561	NaN	NaN	NaN
Q92747;E9PF58	Actin-related protein 2/3 complex subunit 1A	ARPC1A	NaN	NaN	NaN	NaN	NaN	NaN	NaN	NaN	NaN	NaN	NaN	NaN	NaN	NaN	-0.515439	NaN	NaN	NaN	NaN	NaN	NaN	NaN	NaN	NaN	NaN	NaN	NaN	NaN	NaN	NaN	NaN	NaN	NaN	-1.08229	-1.0024	NaN	NaN	NaN	NaN	NaN	-0.334716	NaN	NaN	NaN	NaN	NaN	NaN
Q93009;H3BND8	Ubiquitin carboxyl-terminal hydrolase 7;Ubiquitin carboxyl-terminal hydrolase	USP7	NaN	NaN	NaN	NaN	NaN	0.0411028	NaN	NaN	NaN	NaN	NaN	NaN	NaN	NaN	NaN	NaN	NaN	NaN	NaN	NaN	NaN	NaN	NaN	NaN	0.0881415	0.142217	NaN	NaN	NaN	NaN	NaN	NaN	NaN	NaN	NaN	NaN	NaN	NaN	NaN	NaN	NaN	NaN	NaN	NaN	-0.378457	-0.00520308	NaN
Q969N2;F6W983	GPI transamidase component PIG-T	PIGT	NaN	NaN	NaN	NaN	NaN	NaN	NaN	NaN	NaN	NaN	-0.0102361	NaN	NaN	NaN	NaN	NaN	NaN	NaN	NaN	NaN	NaN	NaN	NaN	NaN	NaN	NaN	NaN	NaN	NaN	-0.199686	-0.0400073	NaN	NaN	NaN	NaN	NaN	NaN	NaN	NaN	NaN	NaN	NaN	NaN	NaN	NaN	NaN	NaN
Q96HE7	ERO1-like protein alpha	ERO1L	NaN	NaN	NaN	NaN	NaN	NaN	NaN	NaN	NaN	NaN	0.662205	0.507414	NaN	NaN	NaN	NaN	NaN	NaN	NaN	NaN	NaN	NaN	NaN	NaN	NaN	NaN	NaN	NaN	NaN	NaN	0.319387	0.365469	NaN	NaN	NaN	NaN	NaN	NaN	NaN	NaN	NaN	NaN	NaN	NaN	NaN	NaN	NaN
Q96I99;E9PDQ8	Succinyl-CoA ligase [GDP-forming] subunit beta, mitochondrial	SUCLG2	NaN	NaN	NaN	NaN	NaN	NaN	NaN	NaN	NaN	NaN	NaN	NaN	0.192573	0.0734089	NaN	NaN	NaN	NaN	NaN	NaN	NaN	NaN	NaN	NaN	NaN	NaN	NaN	NaN	NaN	NaN	NaN	NaN	0.178619	0.283803	NaN	NaN	NaN	NaN	NaN	NaN	NaN	NaN	NaN	NaN	NaN	NaN	NaN
Q96PE2	Rho guanine nucleotide exchange factor 17	ARHGEF17	-0.0175631	0.201383	NaN	NaN	NaN	NaN	NaN	NaN	NaN	NaN	NaN	NaN	NaN	NaN	NaN	NaN	NaN	NaN	NaN	NaN	-0.0699364	NaN	NaN	NaN	NaN	NaN	NaN	NaN	NaN	NaN	NaN	NaN	NaN	NaN	NaN	NaN	NaN	NaN	NaN	NaN	-0.135554	-0.255856	NaN	NaN	NaN	NaN	NaN
Q96PU5;K7ERN1	E3 ubiquitin-protein ligase NEDD4-like	NEDD4L;ZNF227	NaN	NaN	NaN	NaN	NaN	NaN	-0.328797	NaN	NaN	NaN	NaN	NaN	NaN	NaN	NaN	NaN	NaN	NaN	NaN	NaN	NaN	NaN	NaN	NaN	NaN	-0.0315331	-0.363586	NaN	NaN	NaN	NaN	NaN	NaN	NaN	NaN	NaN	NaN	NaN	NaN	NaN	NaN	NaN	NaN	NaN	NaN	0.0628125	-0.0398294
Q96QK1	Vacuolar protein sorting-associated protein 35	VPS35	NaN	NaN	NaN	NaN	NaN	NaN	NaN	0.0123541	0.0524158	NaN	NaN	NaN	NaN	NaN	NaN	NaN	NaN	NaN	NaN	NaN	NaN	NaN	NaN	NaN	NaN	NaN	NaN	-0.0414171	NaN	NaN	NaN	NaN	NaN	NaN	NaN	NaN	NaN	NaN	NaN	NaN	NaN	NaN	NaN	NaN	NaN	NaN	NaN
Q96SU4	Oxysterol-binding protein-related protein 9	OSBPL9	NaN	NaN	NaN	NaN	NaN	NaN	NaN	0.0517201	0.0377336	NaN	NaN	NaN	NaN	NaN	NaN	NaN	NaN	NaN	NaN	NaN	NaN	NaN	NaN	NaN	NaN	NaN	NaN	0.28404	NaN	NaN	NaN	NaN	NaN	NaN	NaN	NaN	NaN	NaN	NaN	NaN	NaN	NaN	NaN	NaN	NaN	NaN	NaN
Q99436;Q5TBG5	Proteasome subunit beta type-7;Proteasome subunit beta type	PSMB7	NaN	NaN	NaN	NaN	NaN	NaN	NaN	NaN	NaN	NaN	NaN	NaN	NaN	NaN	NaN	-0.0962367	NaN	0.464982	NaN	NaN	NaN	NaN	NaN	NaN	NaN	NaN	NaN	NaN	NaN	NaN	NaN	NaN	NaN	NaN	NaN	-0.215077	NaN	NaN	NaN	NaN	NaN	NaN	NaN	NaN	NaN	NaN	NaN
Q9BTV4	Transmembrane protein 43	TMEM43	NaN	NaN	NaN	NaN	NaN	NaN	NaN	NaN	NaN	NaN	NaN	NaN	NaN	0.473008	0.0313951	NaN	NaN	NaN	NaN	NaN	NaN	NaN	NaN	NaN	NaN	NaN	NaN	NaN	NaN	NaN	NaN	NaN	NaN	0.0194884	-0.105147	NaN	NaN	NaN	NaN	NaN	NaN	NaN	NaN	NaN	NaN	NaN	NaN
Q9BV20	Methylthioribose-1-phosphate isomerase	MRI1	NaN	NaN	NaN	NaN	NaN	NaN	NaN	NaN	NaN	NaN	NaN	NaN	NaN	0.229711	-0.14519	NaN	NaN	NaN	NaN	NaN	NaN	NaN	NaN	NaN	NaN	NaN	NaN	NaN	NaN	NaN	NaN	NaN	NaN	0.13829	-0.0411202	NaN	NaN	NaN	NaN	NaN	NaN	NaN	NaN	NaN	NaN	NaN	NaN
Q9BZH6	WD repeat-containing protein 11	WDR11	NaN	NaN	NaN	NaN	NaN	-0.446187	NaN	NaN	NaN	NaN	NaN	NaN	NaN	NaN	NaN	NaN	NaN	NaN	NaN	NaN	1.10078	NaN	NaN	NaN	NaN	-1.6858	NaN	NaN	NaN	NaN	NaN	NaN	NaN	NaN	NaN	NaN	NaN	NaN	NaN	NaN	-0.112677	NaN	NaN	NaN	NaN	-0.214424	NaN
Q9H223;A0A087WUA5	EH domain-containing protein 4	EHD4	NaN	NaN	NaN	NaN	NaN	NaN	NaN	NaN	NaN	NaN	0.0294175	NaN	NaN	NaN	NaN	NaN	NaN	NaN	NaN	NaN	NaN	NaN	NaN	NaN	NaN	NaN	NaN	NaN	NaN	-0.0473682	0.00647761	NaN	NaN	NaN	NaN	NaN	NaN	NaN	NaN	NaN	NaN	NaN	NaN	NaN	NaN	NaN	NaN
Q9H307	Pinin	PNN	NaN	NaN	NaN	NaN	NaN	NaN	-0.0936481	NaN	NaN	NaN	NaN	NaN	NaN	NaN	NaN	NaN	NaN	NaN	NaN	NaN	NaN	NaN	NaN	NaN	NaN	-0.33328	-0.563774	NaN	NaN	NaN	NaN	NaN	NaN	NaN	NaN	NaN	NaN	NaN	NaN	NaN	NaN	NaN	NaN	NaN	NaN	-0.977071	-0.505779
Q9H3N1	Thioredoxin-related transmembrane protein 1	TMX1	NaN	NaN	NaN	NaN	NaN	NaN	NaN	NaN	NaN	NaN	NaN	NaN	NaN	NaN	NaN	0.492007	0.540027	NaN	NaN	NaN	NaN	NaN	NaN	NaN	NaN	NaN	NaN	NaN	NaN	NaN	NaN	NaN	NaN	NaN	NaN	0.0500489	NaN	NaN	NaN	NaN	NaN	NaN	NaN	NaN	NaN	NaN	NaN
Q9H488	GDP-fucose protein O-fucosyltransferase 1	POFUT1	NaN	NaN	NaN	NaN	NaN	NaN	NaN	NaN	NaN	NaN	NaN	NaN	0.359859	0.489646	NaN	NaN	NaN	NaN	NaN	NaN	NaN	NaN	NaN	NaN	NaN	NaN	NaN	NaN	NaN	NaN	NaN	NaN	0.0821575	0.543793	NaN	NaN	NaN	NaN	NaN	NaN	NaN	NaN	NaN	NaN	NaN	NaN	NaN
Q9H583;Q5T3Q7	HEAT repeat-containing protein 1;HEAT repeat-containing protein 1, N-terminally processed	HEATR1	NaN	NaN	NaN	-0.831666	NaN	NaN	NaN	NaN	NaN	NaN	NaN	NaN	NaN	NaN	NaN	NaN	NaN	NaN	NaN	NaN	NaN	NaN	-1.0727	NaN	NaN	NaN	NaN	NaN	NaN	NaN	NaN	NaN	NaN	NaN	NaN	NaN	NaN	NaN	NaN	NaN	-1.6777	NaN	NaN	-1.60301	NaN	NaN	NaN
Q9HB07;F8VQQ3;F8VR84	UPF0160 protein MYG1, mitochondrial	C12orf10	NaN	NaN	NaN	NaN	NaN	NaN	NaN	NaN	NaN	NaN	NaN	NaN	NaN	0.0196308	0.0723116	NaN	NaN	NaN	NaN	NaN	NaN	NaN	NaN	NaN	NaN	NaN	NaN	NaN	NaN	NaN	NaN	NaN	NaN	0.0280033	-0.0955583	NaN	NaN	NaN	NaN	NaN	NaN	NaN	NaN	NaN	NaN	NaN	NaN
Q9HD20	Manganese-transporting ATPase 13A1	ATP13A1	NaN	NaN	0.0942361	NaN	NaN	NaN	NaN	NaN	NaN	NaN	NaN	NaN	NaN	NaN	NaN	NaN	NaN	NaN	NaN	NaN	0.441696	0.183709	NaN	NaN	NaN	NaN	NaN	NaN	NaN	NaN	NaN	NaN	NaN	NaN	NaN	NaN	NaN	NaN	NaN	NaN	-0.173629	-0.123041	NaN	NaN	NaN	NaN	NaN
Q9NPQ8;H0YEN0	Synembryn-A	RIC8A	NaN	NaN	NaN	NaN	NaN	NaN	NaN	NaN	NaN	NaN	0.00331442	NaN	NaN	NaN	NaN	NaN	NaN	NaN	NaN	NaN	NaN	NaN	NaN	NaN	NaN	NaN	NaN	NaN	NaN	0.024036	-0.0797829	NaN	NaN	NaN	NaN	NaN	NaN	NaN	NaN	NaN	NaN	NaN	NaN	NaN	NaN	NaN	NaN
Q9NR45	Sialic acid synthase	NaNS	NaN	NaN	NaN	NaN	NaN	NaN	NaN	NaN	NaN	NaN	NaN	NaN	NaN	0.122739	-0.0197699	NaN	NaN	NaN	NaN	NaN	NaN	NaN	NaN	NaN	NaN	NaN	NaN	NaN	NaN	NaN	NaN	NaN	NaN	0.122871	0.0905825	NaN	NaN	NaN	NaN	NaN	NaN	NaN	NaN	NaN	NaN	NaN	NaN
Q9NRG9;F8VZ44;H3BU82	Aladin	AAAS	NaN	NaN	NaN	NaN	NaN	NaN	NaN	NaN	NaN	NaN	NaN	-0.372132	NaN	NaN	NaN	NaN	NaN	NaN	NaN	NaN	NaN	NaN	NaN	NaN	NaN	NaN	NaN	NaN	NaN	NaN	-0.564371	-0.743231	NaN	NaN	NaN	NaN	NaN	NaN	NaN	NaN	NaN	NaN	NaN	NaN	NaN	NaN	NaN
Q9NSE4	Isoleucine--tRNA ligase, mitochondrial	IARS2	NaN	NaN	NaN	NaN	NaN	NaN	0.0492126	NaN	NaN	NaN	NaN	NaN	NaN	NaN	NaN	NaN	NaN	NaN	NaN	NaN	NaN	NaN	NaN	NaN	NaN	0.0890913	0.283803	NaN	NaN	NaN	NaN	NaN	NaN	NaN	NaN	NaN	NaN	NaN	NaN	NaN	NaN	NaN	NaN	NaN	NaN	-0.481445	0.0395595
Q9NTJ5;E9PGZ4	Phosphatidylinositide phosphatase SAC1	SACM1L	0.350497	NaN	NaN	NaN	NaN	NaN	NaN	NaN	NaN	NaN	NaN	NaN	NaN	NaN	NaN	NaN	NaN	NaN	NaN	NaN	0.344828	0.303927	NaN	NaN	NaN	NaN	NaN	NaN	NaN	NaN	-0.922538	NaN	NaN	NaN	NaN	NaN	NaN	NaN	NaN	NaN	-0.037799	NaN	NaN	NaN	NaN	NaN	NaN
Q9NZI8	Insulin-like growth factor 2 mRNA-binding protein 1	IGF2BP1	NaN	NaN	NaN	NaN	NaN	NaN	NaN	NaN	NaN	-0.501545	NaN	NaN	NaN	NaN	NaN	NaN	NaN	NaN	NaN	NaN	NaN	NaN	NaN	NaN	NaN	NaN	NaN	NaN	-0.228402	-0.46969	NaN	NaN	NaN	NaN	NaN	NaN	NaN	NaN	NaN	NaN	NaN	NaN	NaN	NaN	NaN	NaN	NaN
Q9NZL4	Hsp70-binding protein 1	HSPBP1	NaN	NaN	NaN	NaN	NaN	NaN	NaN	NaN	NaN	NaN	NaN	NaN	NaN	0.464145	0.0500489	NaN	NaN	NaN	NaN	NaN	NaN	NaN	NaN	NaN	NaN	NaN	NaN	NaN	NaN	NaN	NaN	NaN	NaN	0.00504059	-0.125888	NaN	NaN	NaN	NaN	NaN	NaN	NaN	NaN	NaN	NaN	NaN	NaN
Q9NZN4	EH domain-containing protein 2	EHD2	NaN	NaN	NaN	NaN	NaN	NaN	NaN	NaN	NaN	0.449429	0.128953	NaN	NaN	NaN	NaN	NaN	NaN	NaN	NaN	NaN	NaN	NaN	NaN	NaN	NaN	NaN	NaN	NaN	NaN	0.00662125	-0.00127013	NaN	NaN	NaN	NaN	NaN	NaN	NaN	NaN	NaN	NaN	NaN	NaN	NaN	NaN	NaN	NaN
Q9P2K8;H0YME5	Eukaryotic translation initiation factor 2-alpha kinase 4	EIF2AK4	NaN	NaN	NaN	NaN	-0.299791	NaN	NaN	NaN	NaN	NaN	NaN	NaN	NaN	NaN	NaN	NaN	NaN	NaN	NaN	NaN	1.16376	NaN	NaN	-0.994787	NaN	NaN	NaN	NaN	NaN	NaN	NaN	NaN	NaN	NaN	NaN	NaN	NaN	NaN	NaN	NaN	0.13947	NaN	NaN	-0.124786	NaN	NaN	NaN
Q9P2R7;Q5T9Q5	Succinyl-CoA ligase [ADP-forming] subunit beta, mitochondrial	SUCLA2	NaN	NaN	NaN	NaN	NaN	NaN	NaN	NaN	NaN	NaN	NaN	NaN	0.115699	0.120883	NaN	NaN	NaN	NaN	NaN	NaN	NaN	NaN	NaN	NaN	NaN	NaN	NaN	NaN	NaN	NaN	NaN	NaN	0.182565	0.228111	NaN	NaN	NaN	NaN	NaN	NaN	NaN	NaN	NaN	NaN	NaN	NaN	NaN
Q9UH62	Armadillo repeat-containing X-linked protein 3	ARMCX3	NaN	NaN	NaN	NaN	NaN	NaN	NaN	NaN	NaN	NaN	NaN	NaN	NaN	0.164529	-0.0315037	NaN	NaN	NaN	NaN	NaN	NaN	NaN	NaN	NaN	NaN	NaN	NaN	NaN	NaN	NaN	NaN	NaN	NaN	0.127369	0.0199154	NaN	NaN	NaN	NaN	NaN	NaN	NaN	NaN	NaN	NaN	NaN	NaN
Q9UH65;E7EMB1	Switch-associated protein 70	SWAP70	NaN	NaN	NaN	NaN	NaN	NaN	NaN	NaN	NaN	0.0821575	NaN	NaN	NaN	NaN	NaN	NaN	NaN	NaN	NaN	NaN	NaN	NaN	NaN	NaN	NaN	NaN	NaN	NaN	0.102591	0.141433	NaN	NaN	NaN	NaN	NaN	NaN	NaN	NaN	NaN	NaN	NaN	NaN	NaN	NaN	NaN	NaN	NaN
Q9UJ70;H7C3G9;C9JEV6;H7C286	N-acetyl-D-glucosamine kinase	NAGK	NaN	NaN	NaN	NaN	NaN	NaN	NaN	NaN	NaN	NaN	NaN	NaN	NaN	NaN	NaN	0.026021	NaN	NaN	NaN	NaN	NaN	NaN	NaN	NaN	NaN	NaN	NaN	NaN	NaN	NaN	NaN	NaN	NaN	NaN	-0.0380656	-0.0380656	NaN	NaN	NaN	NaN	NaN	NaN	NaN	NaN	NaN	NaN	NaN
Q9UNF0;A0A0U1RR22	Protein kinase C and casein kinase substrate in neurons protein 2	PACSIN2	NaN	NaN	NaN	NaN	NaN	NaN	NaN	NaN	NaN	NaN	0.172872	NaN	NaN	NaN	NaN	NaN	NaN	NaN	NaN	NaN	NaN	NaN	NaN	NaN	NaN	NaN	NaN	NaN	NaN	0.130008	0.10608	NaN	NaN	NaN	NaN	NaN	NaN	NaN	NaN	NaN	NaN	NaN	NaN	NaN	NaN	NaN	NaN
Q9Y266	Nuclear migration protein nudC	NUDC	NaN	NaN	NaN	NaN	NaN	NaN	NaN	NaN	NaN	NaN	NaN	NaN	0.512176	0.422341	NaN	NaN	NaN	NaN	NaN	NaN	NaN	NaN	NaN	NaN	NaN	NaN	NaN	NaN	NaN	NaN	NaN	NaN	0.168514	0.447421	NaN	NaN	NaN	NaN	NaN	NaN	NaN	NaN	NaN	NaN	NaN	NaN	NaN
Q9Y285;K7ER00;K7ER16;K7EPH2	Phenylalanine--tRNA ligase alpha subunit	FARSA	NaN	NaN	NaN	NaN	NaN	NaN	NaN	NaN	NaN	NaN	NaN	-0.0058548	NaN	NaN	NaN	NaN	NaN	NaN	NaN	NaN	NaN	NaN	NaN	NaN	NaN	NaN	NaN	NaN	NaN	NaN	0.0606008	0.134221	NaN	NaN	NaN	NaN	NaN	NaN	NaN	NaN	NaN	NaN	NaN	NaN	NaN	NaN	NaN
Q9Y2H6;G5E9X3	Fibronectin type-III domain-containing protein 3A	FNDC3A	NaN	NaN	NaN	NaN	NaN	-0.215161	NaN	NaN	NaN	NaN	NaN	NaN	NaN	NaN	NaN	NaN	NaN	NaN	NaN	NaN	NaN	NaN	NaN	NaN	-0.170995	-0.392743	NaN	NaN	NaN	NaN	NaN	NaN	NaN	NaN	NaN	NaN	NaN	NaN	NaN	NaN	NaN	NaN	NaN	NaN	-0.257977	-0.224166	NaN
Q9Y312;A2A2Q9	Protein AAR2 homolog	AAR2	NaN	NaN	NaN	NaN	NaN	NaN	NaN	NaN	NaN	NaN	NaN	NaN	-0.268017	-0.943028	NaN	NaN	NaN	NaN	NaN	NaN	NaN	NaN	NaN	NaN	NaN	NaN	NaN	NaN	NaN	NaN	NaN	NaN	-0.35716	-0.203303	NaN	NaN	NaN	NaN	NaN	NaN	NaN	NaN	NaN	NaN	NaN	NaN	NaN
Q9Y3F4	Serine-threonine kinase receptor-associated protein	STRAP	NaN	NaN	NaN	NaN	NaN	NaN	NaN	NaN	NaN	NaN	NaN	NaN	NaN	0.0594937	0.226878	NaN	NaN	NaN	NaN	NaN	NaN	NaN	NaN	NaN	NaN	NaN	NaN	NaN	NaN	NaN	NaN	NaN	NaN	0.0729976	NaN	NaN	NaN	NaN	NaN	NaN	NaN	NaN	NaN	NaN	NaN	NaN	NaN
Q9Y3Z3	Deoxynucleoside triphosphate triphosphohydrolase SAMHD1	SAMHD1	NaN	NaN	NaN	NaN	NaN	NaN	NaN	NaN	NaN	-0.111867	NaN	NaN	NaN	NaN	NaN	NaN	NaN	NaN	NaN	NaN	NaN	NaN	NaN	NaN	NaN	NaN	NaN	NaN	0.00906043	-0.281456	NaN	NaN	NaN	NaN	NaN	NaN	NaN	NaN	NaN	NaN	NaN	NaN	NaN	NaN	NaN	NaN	NaN
Q9Y5K5;H0Y6Y4;H0Y4E0	Ubiquitin carboxyl-terminal hydrolase isozyme L5	UCHL5	NaN	NaN	NaN	NaN	NaN	NaN	NaN	NaN	NaN	NaN	NaN	NaN	NaN	0.190172	0.038998	NaN	NaN	NaN	NaN	NaN	NaN	NaN	NaN	NaN	NaN	NaN	NaN	NaN	NaN	NaN	NaN	NaN	NaN	0.143263	0.013498	NaN	NaN	NaN	NaN	NaN	NaN	NaN	NaN	NaN	NaN	NaN	NaN
Q9Y613	FH1/FH2 domain-containing protein 1	FHOD1	NaN	NaN	NaN	NaN	NaN	0.104337	NaN	NaN	NaN	NaN	NaN	NaN	NaN	NaN	NaN	NaN	NaN	NaN	NaN	NaN	NaN	NaN	NaN	NaN	0.0480967	-0.0628364	NaN	NaN	NaN	NaN	NaN	NaN	NaN	NaN	NaN	NaN	NaN	NaN	NaN	NaN	NaN	NaN	NaN	NaN	-0.294367	-0.0393104	NaN
Q9Y678	Coatomer subunit gamma-1	COPG1	NaN	NaN	NaN	NaN	NaN	NaN	0.181802	0.000144286	NaN	NaN	NaN	NaN	NaN	NaN	NaN	NaN	NaN	NaN	NaN	NaN	NaN	NaN	NaN	NaN	NaN	NaN	-0.0148931	0.133695	NaN	NaN	NaN	NaN	NaN	NaN	NaN	NaN	NaN	NaN	NaN	NaN	NaN	NaN	NaN	NaN	NaN	NaN	0.0717627
Q9Y6W3	Calpain-7	CAPN7	NaN	NaN	NaN	NaN	NaN	NaN	NaN	NaN	-0.297945	NaN	NaN	NaN	NaN	NaN	NaN	NaN	NaN	NaN	NaN	NaN	0.651132	NaN	NaN	NaN	NaN	NaN	NaN	-1.20656	NaN	NaN	NaN	NaN	NaN	NaN	NaN	NaN	NaN	NaN	NaN	NaN	0.0278618	NaN	NaN	NaN	NaN	NaN	NaN
A0A024R571;Q9H4M9;C9JC03;C9J2Z4	EH domain-containing protein 1	EHD1	NaN	NaN	NaN	NaN	NaN	NaN	NaN	NaN	NaN	NaN	0.0561673	NaN	NaN	NaN	NaN	NaN	NaN	NaN	NaN	NaN	NaN	NaN	NaN	NaN	NaN	NaN	NaN	NaN	NaN	NaN	-0.0135672	NaN	NaN	NaN	NaN	NaN	NaN	NaN	NaN	NaN	NaN	NaN	NaN	NaN	NaN	NaN	NaN
A0A087WVM4;B7ZM99;Q6UB35	Monofunctional C1-tetrahydrofolate synthase, mitochondrial	MTHFD1L	NaN	NaN	NaN	NaN	NaN	NaN	-0.0975945	NaN	NaN	NaN	NaN	NaN	NaN	NaN	NaN	NaN	NaN	NaN	NaN	NaN	NaN	NaN	NaN	NaN	NaN	-0.016264	0.0717627	NaN	NaN	NaN	NaN	NaN	NaN	NaN	NaN	NaN	NaN	NaN	NaN	NaN	NaN	NaN	NaN	NaN	NaN	NaN	-0.0311646
A0A0G2JN29;A0A087X117;Q15155;J3KN36;P69849;Q5JPE7;A0A0G2JP90;A0A087WW46	Nodal modulator 1;Nodal modulator 3;Nodal modulator 2	NOMO1;NOMO3;NOMO2	NaN	NaN	NaN	NaN	NaN	-0.255339	0.132379	NaN	NaN	NaN	NaN	NaN	NaN	NaN	NaN	NaN	NaN	NaN	NaN	NaN	NaN	NaN	NaN	NaN	NaN	-0.790285	NaN	NaN	NaN	NaN	NaN	NaN	NaN	NaN	NaN	NaN	NaN	NaN	NaN	NaN	NaN	NaN	NaN	NaN	NaN	0.285698	NaN
A0A096LNZ9;A0A096LPJ4;P05161	Ubiquitin-like protein ISG15	ISG15	NaN	NaN	NaN	NaN	NaN	NaN	NaN	NaN	NaN	NaN	NaN	NaN	NaN	NaN	NaN	NaN	NaN	NaN	0.318809	0.622462	NaN	NaN	NaN	NaN	NaN	NaN	NaN	NaN	NaN	NaN	NaN	NaN	NaN	NaN	NaN	NaN	NaN	NaN	0.28629	0.338681	NaN	NaN	NaN	NaN	NaN	NaN	NaN
A0A0A0MRM8;A0A0D9SGC1;E7EW20;Q9UM54	Unconventional myosin-VI	MYO6	NaN	NaN	NaN	NaN	NaN	-0.139029	NaN	NaN	NaN	NaN	NaN	NaN	NaN	NaN	NaN	NaN	NaN	NaN	NaN	NaN	NaN	NaN	NaN	NaN	-0.0562061	NaN	NaN	NaN	NaN	NaN	NaN	NaN	NaN	NaN	NaN	NaN	NaN	NaN	NaN	NaN	NaN	NaN	NaN	NaN	-0.248074	0.220701	NaN
A0A0A0MRX1;Q12926;B1AM48;B1APY9;B1APY8;A0A0R4J2E6;P26378	ELAV-like protein 2;ELAV-like protein 4	ELAVL2;ELAVL4	NaN	NaN	NaN	NaN	NaN	NaN	NaN	NaN	NaN	NaN	NaN	NaN	NaN	0.808509	0.567935	NaN	NaN	NaN	NaN	NaN	NaN	NaN	NaN	NaN	NaN	NaN	NaN	NaN	NaN	NaN	NaN	NaN	NaN	0.352984	NaN	NaN	NaN	NaN	NaN	NaN	NaN	NaN	NaN	NaN	NaN	NaN	NaN
A0A0A0MS54;P22694;A0A087WVC4;B1APG2;B1APF8;B1APF9;B1APG3	cAMP-dependent protein kinase catalytic subunit beta	PRKACB	NaN	NaN	NaN	NaN	NaN	NaN	NaN	NaN	NaN	NaN	NaN	NaN	NaN	0.0954519	-0.237098	NaN	NaN	NaN	NaN	NaN	NaN	NaN	NaN	NaN	NaN	NaN	NaN	NaN	NaN	NaN	NaN	NaN	NaN	-0.086247	NaN	NaN	NaN	NaN	NaN	NaN	NaN	NaN	NaN	NaN	NaN	NaN	NaN
A0A0A0MSB8;Q9UPT5;A0A0A0MRE1;B4DJ07	Exocyst complex component 7	EXOC7	NaN	NaN	NaN	NaN	NaN	NaN	NaN	NaN	0.132379	0.332278	NaN	NaN	NaN	NaN	NaN	NaN	NaN	NaN	NaN	NaN	NaN	NaN	NaN	NaN	NaN	NaN	NaN	0.091666	0.267476	NaN	NaN	NaN	NaN	NaN	NaN	NaN	NaN	NaN	NaN	NaN	NaN	NaN	NaN	NaN	NaN	NaN	NaN
A0A0A0MTR7;A0A0A0MTC1			NaN	-0.11516	NaN	NaN	NaN	NaN	NaN	NaN	NaN	NaN	NaN	NaN	NaN	NaN	NaN	NaN	NaN	NaN	NaN	NaN	NaN	-0.226324	NaN	NaN	NaN	NaN	NaN	NaN	NaN	NaN	NaN	NaN	NaN	NaN	NaN	NaN	NaN	NaN	NaN	NaN	-0.0331561	-0.13481	NaN	NaN	NaN	NaN	NaN
A0A0A0MTN0;Q13617;Q5T2B5	Cullin-2	CUL2	NaN	NaN	NaN	NaN	NaN	NaN	NaN	-0.138267	0.091666	NaN	NaN	NaN	NaN	NaN	NaN	NaN	NaN	NaN	NaN	NaN	NaN	NaN	NaN	NaN	NaN	NaN	NaN	-0.116692	NaN	NaN	NaN	NaN	NaN	NaN	NaN	NaN	NaN	NaN	NaN	NaN	NaN	NaN	NaN	NaN	NaN	NaN	NaN
A0A0C4DGQ8;Q6IAN0	Dehydrogenase/reductase SDR family member 7B	DHRS7B	NaN	NaN	NaN	NaN	NaN	NaN	NaN	NaN	NaN	NaN	NaN	NaN	NaN	NaN	NaN	-0.0233138	0.0585243	NaN	NaN	NaN	NaN	NaN	NaN	NaN	NaN	NaN	NaN	NaN	NaN	NaN	NaN	NaN	NaN	NaN	NaN	-0.506496	NaN	NaN	NaN	NaN	NaN	NaN	NaN	NaN	NaN	NaN	NaN
A0A0D9SF63;Q9BZK7	F-box-like/WD repeat-containing protein TBL1XR1	TBL1XR1	NaN	NaN	NaN	NaN	NaN	NaN	NaN	NaN	NaN	NaN	NaN	0.0626743	NaN	NaN	NaN	NaN	NaN	NaN	NaN	NaN	NaN	NaN	NaN	NaN	NaN	NaN	NaN	NaN	NaN	NaN	-0.328924	-0.0860938	NaN	NaN	NaN	NaN	NaN	NaN	NaN	NaN	NaN	NaN	NaN	NaN	NaN	NaN	NaN
A0A0G2JH68;O60610;A0A140T8Z0;H9KV28	Protein diaphanous homolog 1	DIAPH1	NaN	NaN	NaN	NaN	-0.212852	0.179638	NaN	NaN	NaN	NaN	NaN	NaN	NaN	NaN	NaN	NaN	NaN	NaN	NaN	NaN	NaN	NaN	NaN	0.119821	-0.0212479	NaN	NaN	NaN	NaN	NaN	NaN	NaN	NaN	NaN	NaN	NaN	NaN	NaN	NaN	NaN	NaN	NaN	NaN	NaN	0.119555	NaN	NaN
J3QT77;A0A0J9YYG4;A0A0J9YXF2;Q15165	Serum paraoxonase/arylesterase 2	PON2	NaN	NaN	NaN	NaN	NaN	NaN	NaN	NaN	NaN	NaN	NaN	NaN	-0.199951	NaN	NaN	NaN	NaN	NaN	NaN	NaN	NaN	NaN	NaN	NaN	NaN	NaN	NaN	NaN	NaN	NaN	NaN	NaN	-0.101227	0.103263	NaN	NaN	NaN	NaN	NaN	NaN	NaN	NaN	NaN	NaN	NaN	NaN	NaN
A0A0U1RRM6;Q8N8S7;A0A075B6E5	Protein enabled homolog	ENAH	NaN	NaN	NaN	NaN	NaN	NaN	NaN	NaN	0.618427	0.703809	NaN	NaN	NaN	NaN	NaN	NaN	NaN	NaN	NaN	NaN	NaN	NaN	NaN	NaN	NaN	NaN	NaN	0.441058	0.455229	NaN	NaN	NaN	NaN	NaN	NaN	NaN	NaN	NaN	NaN	NaN	NaN	NaN	NaN	NaN	NaN	NaN	NaN
A6NHR9;J3KTL8	Structural mainteNaNce of chromosomes flexible hinge domain-containing protein 1	SMCHD1	NaN	NaN	NaN	-0.0168476	0.97519	NaN	NaN	NaN	NaN	NaN	NaN	NaN	NaN	NaN	NaN	NaN	NaN	NaN	NaN	NaN	NaN	NaN	0.115699	0.199374	NaN	NaN	NaN	NaN	NaN	NaN	NaN	NaN	NaN	NaN	NaN	NaN	NaN	NaN	NaN	NaN	NaN	NaN	NaN	-0.202705	NaN	NaN	NaN
J3QLE5;A8MT02;P63162;P14678	Small nuclear ribonucleoprotein-associated protein N;Small nuclear ribonucleoprotein-associated proteins B and B	SNRPN;SNRPB	NaN	NaN	NaN	NaN	NaN	NaN	NaN	NaN	NaN	NaN	NaN	NaN	NaN	NaN	NaN	NaN	0.449641	0.338339	NaN	NaN	NaN	NaN	NaN	NaN	NaN	NaN	NaN	NaN	NaN	NaN	NaN	NaN	NaN	NaN	NaN	NaN	NaN	0.228234	NaN	NaN	NaN	NaN	NaN	NaN	NaN	NaN	NaN
A9Z1X7;Q8IYB3;E9PCT1;M0R088	Serine/arginine repetitive matrix protein 1	SRRM1	NaN	NaN	NaN	NaN	NaN	-0.256942	NaN	NaN	NaN	NaN	NaN	NaN	NaN	NaN	NaN	NaN	NaN	NaN	NaN	NaN	NaN	NaN	NaN	NaN	-0.568388	NaN	NaN	NaN	NaN	NaN	NaN	NaN	NaN	NaN	NaN	NaN	NaN	NaN	NaN	NaN	NaN	NaN	NaN	NaN	-0.931233	-1.52276	NaN
B1ANR0;Q13310;H0Y5F5	Polyadenylate-binding protein 4	PABPC4	NaN	NaN	NaN	NaN	NaN	NaN	NaN	NaN	0.414136	0.0939657	NaN	NaN	NaN	NaN	NaN	NaN	NaN	NaN	NaN	NaN	NaN	NaN	NaN	NaN	NaN	NaN	NaN	0.155231	-0.0761738	NaN	NaN	NaN	NaN	NaN	NaN	NaN	NaN	NaN	NaN	NaN	NaN	NaN	NaN	NaN	NaN	NaN	NaN
B4DLN1		MRPL12	NaN	NaN	NaN	NaN	NaN	NaN	NaN	NaN	NaN	NaN	NaN	NaN	NaN	NaN	NaN	NaN	-0.441928	NaN	NaN	NaN	NaN	NaN	NaN	NaN	NaN	NaN	NaN	NaN	NaN	NaN	NaN	NaN	NaN	NaN	NaN	NaN	NaN	NaN	0.502534	NaN	NaN	NaN	NaN	NaN	NaN	NaN	NaN
B5MCF9;O00541;B3KXD6	Pescadillo homolog	PES1	NaN	NaN	NaN	NaN	NaN	NaN	NaN	NaN	NaN	-0.346353	NaN	NaN	NaN	NaN	NaN	NaN	NaN	NaN	NaN	NaN	NaN	NaN	NaN	NaN	NaN	NaN	NaN	NaN	-0.35404	-0.521121	NaN	NaN	NaN	NaN	NaN	NaN	NaN	NaN	NaN	NaN	NaN	NaN	NaN	NaN	NaN	NaN	NaN
B5MDU6;Q9H6V9;B5MCU4;A0A0A0MSH6;C9JUM0	UPF0554 protein C2orf43	C2orf43	NaN	NaN	NaN	NaN	NaN	NaN	NaN	NaN	NaN	NaN	NaN	NaN	NaN	NaN	NaN	0.179511	NaN	NaN	NaN	NaN	NaN	NaN	NaN	NaN	NaN	NaN	NaN	NaN	NaN	NaN	NaN	NaN	NaN	NaN	0.017922	NaN	NaN	NaN	NaN	NaN	NaN	NaN	NaN	NaN	NaN	NaN	NaN
B7Z6D5;Q96GQ7	Probable ATP-dependent RNA helicase DDX27	DDX27	NaN	NaN	NaN	NaN	NaN	NaN	NaN	-0.691593	NaN	NaN	NaN	NaN	NaN	NaN	NaN	NaN	NaN	NaN	NaN	NaN	NaN	NaN	NaN	NaN	NaN	NaN	-0.83087	NaN	NaN	NaN	NaN	NaN	NaN	NaN	NaN	NaN	NaN	NaN	NaN	NaN	NaN	NaN	NaN	NaN	NaN	NaN	-1.9322
B7Z7P8;P62495	Eukaryotic peptide chain release factor subunit 1	ETF1	NaN	NaN	NaN	NaN	NaN	NaN	NaN	NaN	NaN	NaN	NaN	0.278342	0.126576	NaN	NaN	NaN	NaN	NaN	NaN	NaN	NaN	NaN	NaN	NaN	NaN	NaN	NaN	NaN	NaN	NaN	NaN	-0.0014434	NaN	NaN	NaN	NaN	NaN	NaN	NaN	NaN	NaN	NaN	NaN	NaN	NaN	NaN	NaN
C9J0I9;Q86WB0	Nuclear-interacting partner of ALK	ZC3HC1	NaN	NaN	NaN	NaN	NaN	NaN	NaN	NaN	NaN	NaN	-0.299507	NaN	NaN	NaN	NaN	NaN	NaN	NaN	NaN	NaN	NaN	NaN	NaN	NaN	NaN	NaN	NaN	NaN	NaN	NaN	-0.418273	NaN	NaN	NaN	NaN	NaN	NaN	NaN	NaN	NaN	NaN	NaN	NaN	NaN	NaN	NaN	NaN
C9J2Y9;P30876;C9J4M6	DNA-directed RNA polymerase;DNA-directed RNA polymerase II subunit RPB2	POLR2B	NaN	NaN	NaN	NaN	NaN	-0.171905	NaN	NaN	NaN	NaN	NaN	NaN	NaN	NaN	NaN	NaN	NaN	NaN	NaN	NaN	NaN	NaN	NaN	NaN	-0.0987681	-0.0269252	NaN	NaN	NaN	NaN	NaN	NaN	NaN	NaN	NaN	NaN	NaN	NaN	NaN	NaN	NaN	NaN	NaN	NaN	NaN	-0.194014	NaN
CON__Q0V8M9			NaN	NaN	NaN	NaN	NaN	NaN	-4.75224	NaN	NaN	NaN	NaN	NaN	NaN	NaN	NaN	NaN	NaN	NaN	NaN	NaN	NaN	NaN	NaN	-4.15395	NaN	-3.86508	-3.44252	NaN	NaN	NaN	NaN	NaN	NaN	NaN	NaN	NaN	NaN	NaN	NaN	NaN	NaN	NaN	NaN	-9.23304	NaN	NaN	NaN
E7ETY4;E9PC69;Q7KZI7	Serine/threonine-protein kinase MARK2	MARK2	NaN	NaN	NaN	NaN	NaN	NaN	NaN	NaN	-0.290727	NaN	NaN	NaN	NaN	NaN	NaN	NaN	NaN	NaN	NaN	NaN	NaN	NaN	NaN	NaN	NaN	NaN	NaN	-0.166049	NaN	NaN	NaN	NaN	NaN	NaN	NaN	NaN	NaN	NaN	NaN	NaN	NaN	NaN	NaN	NaN	NaN	NaN	NaN
E9PF16;Q96CM8	Acyl-CoA synthetase family member 2, mitochondrial	ACSF2	NaN	NaN	NaN	NaN	NaN	NaN	NaN	NaN	NaN	NaN	0.29537	NaN	NaN	NaN	NaN	NaN	NaN	NaN	NaN	NaN	NaN	NaN	NaN	NaN	NaN	NaN	NaN	NaN	NaN	NaN	0.442439	NaN	NaN	NaN	NaN	NaN	NaN	NaN	NaN	NaN	NaN	NaN	NaN	NaN	NaN	NaN	NaN
E9PHA2;Q15003;C9J470	Condensin complex subunit 2	NCAPH	NaN	NaN	NaN	NaN	NaN	NaN	NaN	-0.158285	NaN	NaN	NaN	NaN	NaN	NaN	NaN	NaN	NaN	NaN	NaN	NaN	NaN	NaN	NaN	NaN	NaN	NaN	0.0163537	0.0856966	NaN	NaN	NaN	NaN	NaN	NaN	NaN	NaN	NaN	NaN	NaN	NaN	NaN	NaN	NaN	NaN	NaN	NaN	-0.144792
H0Y6N5;H0Y742;E9PHI4;O94901;H7C2K3	SUN domain-containing protein 1	SUN1	NaN	NaN	NaN	NaN	NaN	NaN	-0.216552	-0.188381	NaN	NaN	NaN	NaN	NaN	NaN	NaN	NaN	NaN	NaN	NaN	NaN	NaN	NaN	NaN	NaN	NaN	NaN	-0.39517	NaN	NaN	NaN	NaN	NaN	NaN	NaN	NaN	NaN	NaN	NaN	NaN	NaN	NaN	NaN	NaN	NaN	NaN	NaN	-0.687242
E9PJ81;E9PRQ7;Q04323;A0A087WTZ5	UBX domain-containing protein 1	UBXN1	NaN	NaN	NaN	NaN	NaN	NaN	NaN	NaN	NaN	NaN	NaN	NaN	NaN	0.396379	0.0402613	NaN	NaN	NaN	NaN	NaN	NaN	NaN	NaN	NaN	NaN	NaN	NaN	NaN	NaN	NaN	NaN	NaN	NaN	0.261832	0.18053	NaN	NaN	NaN	NaN	NaN	NaN	NaN	NaN	NaN	NaN	NaN	NaN
E9PLL6;P46776;E9PJD9	60S ribosomal protein L27a	RPL27A	NaN	NaN	NaN	NaN	NaN	NaN	NaN	NaN	NaN	NaN	NaN	NaN	NaN	NaN	NaN	NaN	NaN	NaN	-0.447839	NaN	NaN	NaN	NaN	NaN	NaN	NaN	NaN	NaN	NaN	NaN	NaN	NaN	NaN	NaN	NaN	NaN	NaN	NaN	-0.676734	NaN	NaN	NaN	NaN	NaN	NaN	NaN	NaN
F5GXX5;P61803;F5H895;A0A0B4J239	Dolichyl-diphosphooligosaccharide--protein glycosyltransferase subunit DAD1	DAD1	NaN	NaN	NaN	NaN	NaN	NaN	NaN	NaN	NaN	NaN	NaN	NaN	NaN	NaN	NaN	NaN	NaN	NaN	NaN	0.432532	0.528971	NaN	NaN	NaN	NaN	NaN	NaN	NaN	NaN	NaN	NaN	NaN	NaN	NaN	NaN	NaN	NaN	NaN	NaN	-0.700075	0.754374	NaN	NaN	NaN	NaN	NaN	NaN
F5H365;Q15436	Protein transport protein Sec23A	SEC23A	NaN	NaN	NaN	NaN	NaN	NaN	NaN	-0.491348	0.0374524	NaN	NaN	NaN	NaN	NaN	NaN	NaN	NaN	NaN	NaN	NaN	NaN	NaN	NaN	NaN	NaN	NaN	NaN	-0.0196529	NaN	NaN	NaN	NaN	NaN	NaN	NaN	NaN	NaN	NaN	NaN	NaN	NaN	NaN	NaN	NaN	NaN	NaN	NaN
F8VYE8;P36873;F8VR82;F8W0W8;A0A087WYY5	Serine/threonine-protein phosphatase;Serine/threonine-protein phosphatase PP1-gamma catalytic subunit	PPP1CC	NaN	NaN	NaN	NaN	NaN	NaN	NaN	NaN	NaN	NaN	NaN	NaN	NaN	NaN	0.040121	-0.164577	NaN	NaN	NaN	NaN	NaN	NaN	NaN	NaN	NaN	NaN	NaN	NaN	NaN	NaN	NaN	NaN	NaN	NaN	-0.180283	NaN	NaN	NaN	NaN	NaN	NaN	NaN	NaN	NaN	NaN	NaN	NaN
F8W726;Q14157;Q5VU77	Ubiquitin-associated protein 2-like	UBAP2L	NaN	NaN	NaN	NaN	NaN	-0.00862417	0.336969	NaN	NaN	NaN	NaN	NaN	NaN	NaN	NaN	NaN	NaN	NaN	NaN	NaN	NaN	NaN	NaN	NaN	0.187768	0.270708	NaN	NaN	NaN	NaN	NaN	NaN	NaN	NaN	NaN	NaN	NaN	NaN	NaN	NaN	NaN	NaN	NaN	NaN	NaN	0.0116388	NaN
F8W7U8;P49959	Double-strand break repair protein MRE11A	MRE11A	NaN	NaN	NaN	NaN	NaN	NaN	NaN	NaN	0.0298416	NaN	NaN	NaN	NaN	NaN	NaN	NaN	NaN	NaN	NaN	NaN	NaN	NaN	NaN	NaN	NaN	NaN	NaN	0.015212	0.246104	NaN	NaN	NaN	NaN	NaN	NaN	NaN	NaN	NaN	NaN	NaN	NaN	NaN	NaN	NaN	NaN	NaN	NaN
J3KQ45;F8W8W7;O43493	Trans-Golgi network integral membrane protein 2	TGOLN2	NaN	NaN	NaN	NaN	NaN	NaN	NaN	1.17274	0.0113525	NaN	NaN	NaN	NaN	NaN	NaN	NaN	NaN	NaN	NaN	NaN	NaN	NaN	NaN	NaN	NaN	NaN	NaN	0.29007	NaN	NaN	NaN	NaN	NaN	NaN	NaN	NaN	NaN	NaN	NaN	NaN	NaN	NaN	NaN	NaN	NaN	NaN	NaN
F8WJN3;Q16630	Cleavage and polyadenylation specificity factor subunit 6	CPSF6	NaN	NaN	NaN	NaN	NaN	NaN	NaN	NaN	NaN	0.274172	NaN	NaN	NaN	NaN	NaN	NaN	NaN	NaN	NaN	NaN	NaN	NaN	NaN	NaN	NaN	NaN	NaN	NaN	0.413702	0.124328	NaN	NaN	NaN	NaN	NaN	NaN	NaN	NaN	NaN	NaN	NaN	NaN	NaN	NaN	NaN	NaN	NaN
G3V5Z7;P60900;G3V295;G3V3I1	Proteasome subunit alpha type;Proteasome subunit alpha type-6	PSMA6	NaN	NaN	NaN	NaN	NaN	NaN	NaN	NaN	NaN	NaN	NaN	NaN	NaN	NaN	NaN	NaN	NaN	0.0082	NaN	NaN	NaN	NaN	NaN	NaN	NaN	NaN	NaN	NaN	NaN	NaN	NaN	NaN	NaN	NaN	NaN	NaN	NaN	-0.0100762	NaN	NaN	NaN	NaN	NaN	NaN	NaN	NaN	NaN
G3XAN4;Q15629	Translocating chain-associated membrane protein 1	TRAM1	-0.142385	NaN	-0.216434	NaN	NaN	NaN	NaN	NaN	NaN	NaN	NaN	NaN	NaN	NaN	NaN	NaN	NaN	NaN	NaN	NaN	-0.406694	-0.846713	NaN	NaN	NaN	NaN	NaN	NaN	NaN	NaN	NaN	NaN	NaN	NaN	NaN	NaN	NaN	NaN	NaN	NaN	NaN	NaN	NaN	NaN	NaN	NaN	NaN
H0Y4R1;P12268	Inosine-5-monophosphate dehydrogenase 2	IMPDH2	NaN	NaN	NaN	NaN	NaN	NaN	NaN	NaN	NaN	NaN	NaN	0.318809	NaN	NaN	NaN	NaN	NaN	NaN	NaN	NaN	NaN	NaN	NaN	NaN	NaN	NaN	NaN	NaN	NaN	NaN	-0.137346	-0.0611948	NaN	NaN	NaN	NaN	NaN	NaN	NaN	NaN	NaN	NaN	NaN	NaN	NaN	NaN	NaN
H7BXI1;A0A087WXU3;A0FGR8	Extended synaptotagmin-2	ESYT2	NaN	NaN	NaN	NaN	NaN	NaN	NaN	-0.151987	NaN	NaN	NaN	NaN	NaN	NaN	NaN	NaN	NaN	NaN	NaN	NaN	NaN	NaN	NaN	NaN	NaN	NaN	-0.419179	-0.268869	NaN	NaN	NaN	NaN	NaN	NaN	NaN	NaN	NaN	NaN	NaN	NaN	NaN	NaN	NaN	NaN	NaN	NaN	-0.0613454
H7BYN4;Q02241	Kinesin-like protein KIF23	KIF23	NaN	NaN	NaN	NaN	NaN	NaN	-0.483743	NaN	NaN	NaN	NaN	NaN	NaN	NaN	NaN	NaN	NaN	NaN	NaN	NaN	NaN	NaN	NaN	NaN	NaN	NaN	-0.506025	NaN	NaN	NaN	NaN	NaN	NaN	NaN	NaN	NaN	NaN	NaN	NaN	NaN	NaN	NaN	NaN	NaN	NaN	-1.075	-1.13758
I3L0N3;P46459	Vesicle-fusing ATPase	NSF	NaN	NaN	NaN	NaN	NaN	NaN	NaN	NaN	-0.00118347	NaN	NaN	NaN	NaN	NaN	NaN	NaN	NaN	NaN	NaN	NaN	NaN	NaN	NaN	NaN	NaN	NaN	NaN	-0.00119793	NaN	NaN	NaN	NaN	NaN	NaN	NaN	NaN	NaN	NaN	NaN	NaN	NaN	NaN	NaN	NaN	NaN	NaN	NaN
J3KNF8;H3BUX2;O43169;D6RFH4	Cytochrome b5 type B	CYB5B	NaN	NaN	NaN	NaN	NaN	NaN	NaN	NaN	NaN	NaN	NaN	NaN	NaN	NaN	NaN	NaN	NaN	NaN	0.676809	NaN	NaN	NaN	NaN	NaN	NaN	NaN	NaN	NaN	NaN	NaN	NaN	NaN	NaN	NaN	NaN	NaN	NaN	NaN	0.293017	NaN	NaN	NaN	NaN	NaN	NaN	NaN	NaN
J3KQ32;Q9NTK5	Obg-like ATPase 1	OLA1	NaN	NaN	NaN	NaN	NaN	NaN	NaN	NaN	NaN	NaN	NaN	NaN	0.574925	NaN	NaN	NaN	NaN	NaN	NaN	NaN	NaN	NaN	NaN	NaN	NaN	NaN	NaN	NaN	NaN	NaN	NaN	NaN	0.198494	0.35558	NaN	NaN	NaN	NaN	NaN	NaN	NaN	NaN	NaN	NaN	NaN	NaN	NaN
J3QRS9;X6R4W8;O43670;J3KS31	BUB3-interacting and GLEBS motif-containing protein ZNF207	ZNF207	NaN	NaN	NaN	NaN	NaN	NaN	NaN	NaN	NaN	NaN	0.74261	NaN	NaN	NaN	NaN	NaN	NaN	NaN	NaN	NaN	NaN	NaN	NaN	NaN	NaN	NaN	NaN	NaN	NaN	NaN	0.489851	NaN	NaN	NaN	NaN	NaN	NaN	NaN	NaN	NaN	NaN	NaN	NaN	NaN	NaN	NaN	NaN
K7EIG1		CLUH	NaN	NaN	NaN	NaN	-0.555206	-0.135079	NaN	NaN	NaN	NaN	NaN	NaN	NaN	NaN	NaN	NaN	NaN	NaN	NaN	NaN	NaN	NaN	NaN	-0.564606	-0.246019	NaN	NaN	NaN	NaN	NaN	NaN	NaN	NaN	NaN	NaN	NaN	NaN	NaN	NaN	NaN	NaN	NaN	NaN	NaN	-0.261569	NaN	NaN
M0QXB5;O95571;M0QY80	Persulfide dioxygenase ETHE1, mitochondrial	ETHE1	NaN	NaN	NaN	NaN	NaN	NaN	NaN	NaN	NaN	NaN	NaN	NaN	NaN	NaN	NaN	NaN	NaN	-0.0892366	NaN	NaN	NaN	NaN	NaN	NaN	NaN	NaN	NaN	NaN	NaN	NaN	NaN	NaN	NaN	NaN	NaN	NaN	NaN	0.0490731	NaN	NaN	NaN	NaN	NaN	NaN	NaN	NaN	NaN
M0R165;Q9UBC2;M0R2S2	Epidermal growth factor receptor substrate 15-like 1	SPATA22;EPS15L1	NaN	NaN	NaN	NaN	NaN	NaN	0.692338	0.467175	NaN	NaN	NaN	NaN	NaN	NaN	NaN	NaN	NaN	NaN	NaN	NaN	NaN	NaN	NaN	NaN	NaN	NaN	0.388134	NaN	NaN	NaN	NaN	NaN	NaN	NaN	NaN	NaN	NaN	NaN	NaN	NaN	NaN	NaN	NaN	NaN	NaN	NaN	0.94718
M0R1Y2;P33947;P24390	ER lumen protein-retaining receptor;ER lumen protein-retaining receptor 2;ER lumen protein-retaining receptor 1	KDELR1;KDELR2	NaN	-0.00524649	-0.451701	NaN	NaN	NaN	NaN	NaN	NaN	NaN	NaN	NaN	NaN	NaN	NaN	NaN	NaN	NaN	NaN	NaN	-0.469989	-0.443203	NaN	NaN	NaN	NaN	NaN	NaN	NaN	NaN	NaN	NaN	NaN	NaN	NaN	NaN	NaN	NaN	NaN	NaN	NaN	-0.344135	NaN	NaN	NaN	NaN	NaN
M0R2B7;P28340;M0QZR8	DNA polymerase;DNA polymerase delta catalytic subunit	POLD1	NaN	NaN	NaN	NaN	NaN	-0.00814535	NaN	NaN	NaN	NaN	NaN	NaN	NaN	NaN	NaN	NaN	NaN	NaN	NaN	NaN	NaN	NaN	NaN	NaN	-0.0514739	0.0699771	NaN	NaN	NaN	NaN	NaN	NaN	NaN	NaN	NaN	NaN	NaN	NaN	NaN	NaN	NaN	NaN	NaN	NaN	NaN	-0.151586	NaN
O00139	Kinesin-like protein KIF2A	KIF2A	NaN	NaN	NaN	NaN	NaN	NaN	NaN	-0.288188	NaN	NaN	NaN	NaN	NaN	NaN	NaN	NaN	NaN	NaN	NaN	NaN	NaN	NaN	NaN	NaN	NaN	NaN	NaN	-0.155936	NaN	NaN	NaN	NaN	NaN	NaN	NaN	NaN	NaN	NaN	NaN	NaN	NaN	NaN	NaN	NaN	NaN	NaN	NaN
O00267	Transcription elongation factor SPT5	SUPT5H	NaN	NaN	NaN	NaN	NaN	0.0436244	0.156785	NaN	NaN	NaN	NaN	NaN	NaN	NaN	NaN	NaN	NaN	NaN	NaN	NaN	NaN	NaN	NaN	NaN	0.032524	NaN	NaN	NaN	NaN	NaN	NaN	NaN	NaN	NaN	NaN	NaN	NaN	NaN	NaN	NaN	NaN	NaN	NaN	NaN	NaN	0.255199	0.53107
O00425	Insulin-like growth factor 2 mRNA-binding protein 3	IGF2BP3	NaN	NaN	NaN	NaN	NaN	NaN	NaN	NaN	NaN	-0.240929	NaN	NaN	NaN	NaN	NaN	NaN	NaN	NaN	NaN	NaN	NaN	NaN	NaN	NaN	NaN	NaN	NaN	NaN	-0.134588	-0.0595401	NaN	NaN	NaN	NaN	NaN	NaN	NaN	NaN	NaN	NaN	NaN	NaN	NaN	NaN	NaN	NaN	NaN
O00461;F8W785	Golgi integral membrane protein 4	GOLIM4	NaN	NaN	NaN	NaN	NaN	NaN	0.412185	NaN	NaN	NaN	NaN	NaN	NaN	NaN	NaN	NaN	NaN	NaN	NaN	NaN	NaN	NaN	NaN	NaN	NaN	0.350158	0.236952	NaN	NaN	NaN	NaN	NaN	NaN	NaN	NaN	NaN	NaN	NaN	NaN	NaN	NaN	NaN	NaN	NaN	NaN	NaN	0.771886
O00487	26S proteasome non-ATPase regulatory subunit 14	PSMD14	NaN	NaN	NaN	NaN	NaN	NaN	NaN	NaN	NaN	NaN	NaN	NaN	NaN	NaN	NaN	0.03492	NaN	NaN	NaN	NaN	NaN	NaN	NaN	NaN	NaN	NaN	NaN	NaN	NaN	NaN	NaN	NaN	NaN	NaN	-0.0642537	NaN	NaN	NaN	NaN	NaN	NaN	NaN	NaN	NaN	NaN	NaN	NaN
O14578;H7BYJ3	Citron Rho-interacting kinase	CIT	NaN	NaN	NaN	-0.483844	NaN	NaN	NaN	NaN	NaN	NaN	NaN	NaN	NaN	NaN	NaN	NaN	NaN	NaN	NaN	NaN	NaN	NaN	-1.06085	NaN	NaN	NaN	NaN	NaN	NaN	NaN	NaN	NaN	NaN	NaN	NaN	NaN	NaN	NaN	NaN	NaN	NaN	NaN	-0.572394	-0.460568	NaN	NaN	NaN
O14818;H0Y586	Proteasome subunit alpha type-7	PSMA7	NaN	NaN	NaN	NaN	NaN	NaN	NaN	NaN	NaN	NaN	NaN	NaN	NaN	NaN	NaN	NaN	NaN	0.0106367	NaN	NaN	NaN	NaN	NaN	NaN	NaN	NaN	NaN	NaN	NaN	NaN	NaN	NaN	NaN	NaN	NaN	NaN	NaN	0.0472592	NaN	NaN	NaN	NaN	NaN	NaN	NaN	NaN	NaN
Q5VV89;O14880;Q5VV87	Microsomal glutathione S-transferase 3	MGST3	NaN	NaN	NaN	NaN	NaN	NaN	NaN	NaN	NaN	NaN	NaN	NaN	NaN	NaN	NaN	NaN	NaN	NaN	-0.424339	-0.34507	1.03548	NaN	NaN	NaN	NaN	NaN	NaN	NaN	NaN	NaN	NaN	NaN	NaN	NaN	NaN	NaN	NaN	NaN	-0.30652	NaN	NaN	NaN	NaN	NaN	NaN	NaN	NaN
O14950;J3QRS3;P19105	Myosin regulatory light chain 12B;Myosin regulatory light chain 12A	MYL12B;MYL12A	NaN	NaN	NaN	NaN	NaN	-3.51189	NaN	NaN	NaN	NaN	NaN	NaN	NaN	NaN	NaN	NaN	NaN	NaN	-0.580936	NaN	NaN	NaN	NaN	NaN	NaN	NaN	NaN	NaN	NaN	NaN	NaN	NaN	NaN	NaN	NaN	NaN	NaN	NaN	-0.721611	NaN	NaN	NaN	NaN	NaN	NaN	NaN	NaN
O15042;E7ET15	U2 snRNP-associated SURP motif-containing protein	U2SURP	NaN	NaN	NaN	NaN	NaN	0.232906	NaN	NaN	NaN	NaN	NaN	NaN	NaN	NaN	NaN	NaN	NaN	NaN	NaN	NaN	NaN	NaN	NaN	NaN	0.0485151	0.0447438	NaN	NaN	NaN	NaN	NaN	NaN	NaN	NaN	NaN	NaN	NaN	NaN	NaN	NaN	NaN	NaN	NaN	NaN	NaN	0.301119	NaN
O15173	Membrane-associated progesterone receptor component 2	PGRMC2	NaN	NaN	NaN	NaN	NaN	NaN	NaN	NaN	NaN	NaN	NaN	NaN	NaN	NaN	NaN	NaN	NaN	0.857424	0.910809	NaN	NaN	NaN	NaN	NaN	NaN	NaN	NaN	NaN	NaN	NaN	NaN	NaN	NaN	NaN	NaN	NaN	NaN	NaN	0.395721	NaN	NaN	NaN	NaN	NaN	NaN	NaN	NaN
O15231;H7BZT5	Zinc finger protein 185	ZNF185	NaN	NaN	NaN	NaN	NaN	NaN	NaN	-0.658242	-0.490659	NaN	NaN	NaN	NaN	NaN	NaN	NaN	NaN	NaN	NaN	NaN	NaN	NaN	NaN	NaN	NaN	NaN	NaN	-0.760895	NaN	NaN	NaN	NaN	NaN	NaN	NaN	NaN	NaN	NaN	NaN	NaN	NaN	NaN	NaN	NaN	NaN	NaN	NaN
O43149	Zinc finger ZZ-type and EF-hand domain-containing protein 1	ZZEF1	NaN	NaN	-0.239123	NaN	NaN	NaN	NaN	NaN	NaN	NaN	NaN	NaN	NaN	NaN	NaN	NaN	NaN	NaN	NaN	NaN	NaN	-0.200631	-0.195021	NaN	NaN	NaN	NaN	NaN	NaN	NaN	NaN	NaN	NaN	NaN	NaN	NaN	NaN	NaN	NaN	NaN	NaN	NaN	-0.0794171	NaN	NaN	NaN	NaN
O43252	Bifunctional 3-phosphoadenosine 5-phosphosulfate synthase 1;Sulfate adenylyltransferase;Adenylyl-sulfate kinase	PAPSS1	NaN	NaN	NaN	NaN	NaN	NaN	NaN	NaN	NaN	-0.209678	NaN	NaN	NaN	NaN	NaN	NaN	NaN	NaN	NaN	NaN	NaN	NaN	NaN	NaN	NaN	NaN	NaN	NaN	-0.110729	-0.12792	NaN	NaN	NaN	NaN	NaN	NaN	NaN	NaN	NaN	NaN	NaN	NaN	NaN	NaN	NaN	NaN	NaN
O43813;E9PHS0;F8WDS9	LanC-like protein 1	LANCL1	NaN	NaN	NaN	NaN	NaN	NaN	NaN	NaN	NaN	NaN	NaN	NaN	NaN	0.321004	-0.17749	NaN	NaN	NaN	NaN	NaN	NaN	NaN	NaN	NaN	NaN	NaN	NaN	NaN	NaN	NaN	NaN	NaN	NaN	0.10916	NaN	NaN	NaN	NaN	NaN	NaN	NaN	NaN	NaN	NaN	NaN	NaN	NaN
O60231;A0A140T947;Q5SQH5;A0A140T8Y5	Putative pre-mRNA-splicing factor ATP-dependent RNA helicase DHX16	DHX16	NaN	NaN	NaN	NaN	NaN	-0.404076	-0.0774367	NaN	NaN	NaN	NaN	NaN	NaN	NaN	NaN	NaN	NaN	NaN	NaN	NaN	NaN	NaN	NaN	NaN	NaN	-0.602197	NaN	NaN	NaN	NaN	NaN	NaN	NaN	NaN	NaN	NaN	NaN	NaN	NaN	NaN	NaN	NaN	NaN	NaN	NaN	-0.520583	NaN
O60341	Lysine-specific histone demethylase 1A	KDM1A	NaN	NaN	NaN	NaN	NaN	NaN	-0.0588186	NaN	NaN	NaN	NaN	NaN	NaN	NaN	NaN	NaN	NaN	NaN	NaN	NaN	NaN	NaN	NaN	NaN	NaN	-0.12945	0.00532815	NaN	NaN	NaN	NaN	NaN	NaN	NaN	NaN	NaN	NaN	NaN	NaN	NaN	NaN	NaN	NaN	NaN	NaN	NaN	0.104605
O60749	Sorting nexin-2	SNX2	NaN	NaN	NaN	NaN	NaN	NaN	NaN	NaN	NaN	0.393636	NaN	NaN	NaN	NaN	NaN	NaN	NaN	NaN	NaN	NaN	NaN	NaN	NaN	NaN	NaN	NaN	NaN	NaN	0.191436	0.290188	NaN	NaN	NaN	NaN	NaN	NaN	NaN	NaN	NaN	NaN	NaN	NaN	NaN	NaN	NaN	NaN	NaN
O75116;E9PF63;Q14DU5	Rho-associated protein kinase 2	ROCK2	NaN	NaN	NaN	NaN	0.211137	0.813032	NaN	NaN	NaN	NaN	NaN	NaN	NaN	NaN	NaN	NaN	NaN	NaN	NaN	NaN	NaN	NaN	NaN	0.157561	-0.21342	NaN	NaN	NaN	NaN	NaN	NaN	NaN	NaN	NaN	NaN	NaN	NaN	NaN	NaN	NaN	NaN	NaN	NaN	NaN	0.207518	NaN	NaN
O75534;E9PLT0	Cold shock domain-containing protein E1	CSDE1	NaN	NaN	NaN	NaN	NaN	NaN	NaN	-0.282211	NaN	NaN	NaN	NaN	NaN	NaN	NaN	NaN	NaN	NaN	NaN	NaN	NaN	NaN	NaN	NaN	NaN	NaN	-0.316834	-0.108892	NaN	NaN	NaN	NaN	NaN	NaN	NaN	NaN	NaN	NaN	NaN	NaN	NaN	NaN	NaN	NaN	NaN	NaN	-0.378007
O75592	E3 ubiquitin-protein ligase MYCBP2	MYCBP2	NaN	-0.555524	NaN	NaN	NaN	NaN	NaN	NaN	NaN	NaN	NaN	NaN	NaN	NaN	NaN	NaN	NaN	NaN	NaN	NaN	0.10809	NaN	NaN	NaN	NaN	NaN	NaN	NaN	NaN	NaN	NaN	NaN	NaN	NaN	NaN	NaN	NaN	NaN	NaN	NaN	-0.489362	-0.681863	NaN	NaN	NaN	NaN	NaN
O75694;E9PF10	Nuclear pore complex protein Nup155	NUP155	NaN	NaN	NaN	NaN	NaN	-0.103999	NaN	NaN	NaN	NaN	NaN	NaN	NaN	NaN	NaN	NaN	NaN	NaN	NaN	NaN	NaN	NaN	NaN	NaN	-0.211966	-0.926618	NaN	NaN	NaN	NaN	NaN	NaN	NaN	NaN	NaN	NaN	NaN	NaN	NaN	NaN	NaN	NaN	NaN	NaN	-0.155261	-0.082637	NaN
O75787;H0Y750;H7C3E1	Renin receptor	ATP6AP2	NaN	NaN	NaN	NaN	NaN	NaN	NaN	NaN	NaN	NaN	NaN	NaN	NaN	NaN	NaN	-0.151202	NaN	NaN	NaN	NaN	NaN	NaN	NaN	NaN	NaN	NaN	NaN	NaN	NaN	NaN	NaN	NaN	NaN	NaN	-0.222246	-0.371422	NaN	NaN	NaN	NaN	NaN	NaN	NaN	NaN	NaN	NaN	NaN
O75822	Eukaryotic translation initiation factor 3 subunit J	EIF3J	NaN	NaN	NaN	NaN	NaN	NaN	NaN	NaN	NaN	NaN	NaN	NaN	NaN	NaN	0.736042	0.703455	NaN	NaN	NaN	NaN	NaN	NaN	NaN	NaN	NaN	NaN	NaN	NaN	NaN	NaN	NaN	NaN	NaN	NaN	0.269033	NaN	NaN	NaN	NaN	NaN	NaN	NaN	NaN	NaN	NaN	NaN	NaN
O76071	Probable cytosolic iron-sulfur protein assembly protein CIAO1	CIAO1	NaN	NaN	NaN	NaN	NaN	NaN	NaN	NaN	NaN	NaN	NaN	NaN	NaN	NaN	-0.254083	NaN	NaN	NaN	NaN	NaN	NaN	NaN	NaN	NaN	NaN	NaN	NaN	NaN	NaN	NaN	NaN	NaN	NaN	-0.307733	-0.356421	NaN	NaN	NaN	NaN	NaN	NaN	NaN	NaN	NaN	NaN	NaN	NaN
O76094	Signal recognition particle subunit SRP72	SRP72	NaN	NaN	NaN	NaN	NaN	NaN	NaN	NaN	-0.216904	-0.680405	NaN	NaN	NaN	NaN	NaN	NaN	NaN	NaN	NaN	NaN	NaN	NaN	NaN	NaN	NaN	NaN	NaN	-0.237915	-0.384188	NaN	NaN	NaN	NaN	NaN	NaN	NaN	NaN	NaN	NaN	NaN	NaN	NaN	NaN	NaN	NaN	NaN	NaN
O94905;E5RHW4	Erlin-2	ERLIN2	NaN	NaN	NaN	NaN	NaN	NaN	NaN	NaN	NaN	NaN	NaN	NaN	NaN	-0.337157	NaN	NaN	NaN	NaN	NaN	NaN	NaN	NaN	NaN	NaN	NaN	NaN	NaN	NaN	NaN	NaN	NaN	NaN	NaN	-0.413096	NaN	NaN	NaN	NaN	NaN	NaN	NaN	NaN	NaN	NaN	NaN	NaN	NaN
O94906	Pre-mRNA-processing factor 6	PRPF6	NaN	NaN	NaN	NaN	NaN	NaN	-0.0449253	NaN	NaN	NaN	NaN	NaN	NaN	NaN	NaN	NaN	NaN	NaN	NaN	NaN	NaN	NaN	NaN	NaN	NaN	-0.0530297	-0.0769649	NaN	NaN	NaN	NaN	NaN	NaN	NaN	NaN	NaN	NaN	NaN	NaN	NaN	NaN	NaN	NaN	NaN	NaN	NaN	-0.125573
O94915;F2Z2S2	Protein furry homolog-like	FRYL	NaN	NaN	-0.0686346	NaN	NaN	NaN	NaN	NaN	NaN	NaN	NaN	NaN	NaN	NaN	NaN	NaN	NaN	NaN	NaN	NaN	NaN	-0.0554564	-0.0989226	NaN	NaN	NaN	NaN	NaN	NaN	NaN	NaN	NaN	NaN	NaN	NaN	NaN	NaN	NaN	NaN	NaN	NaN	NaN	-0.0526555	NaN	NaN	NaN	NaN
O95071;E7EMW7	E3 ubiquitin-protein ligase UBR5	UBR5	NaN	NaN	-0.0901885	NaN	NaN	NaN	NaN	NaN	NaN	NaN	NaN	NaN	NaN	NaN	NaN	NaN	NaN	NaN	NaN	NaN	NaN	0.0701146	0.0167816	NaN	NaN	NaN	NaN	NaN	NaN	NaN	NaN	NaN	NaN	NaN	NaN	NaN	NaN	NaN	NaN	NaN	NaN	NaN	-0.0996645	NaN	NaN	NaN	NaN
O95239	Chromosome-associated kinesin KIF4A	KIF4A	NaN	NaN	NaN	NaN	NaN	0.0426443	NaN	NaN	NaN	NaN	NaN	NaN	NaN	NaN	NaN	NaN	NaN	NaN	NaN	NaN	NaN	NaN	NaN	NaN	-0.0301625	NaN	NaN	NaN	NaN	NaN	NaN	NaN	NaN	NaN	NaN	NaN	NaN	NaN	NaN	NaN	NaN	NaN	NaN	NaN	-0.169323	0.0740944	NaN
O95352	Ubiquitin-like modifier-activating enzyme ATG7	ATG7	NaN	NaN	NaN	NaN	NaN	NaN	NaN	NaN	0.00259443	-0.37103	NaN	NaN	NaN	NaN	NaN	NaN	NaN	NaN	NaN	NaN	NaN	NaN	NaN	NaN	NaN	NaN	NaN	0.23842	-0.0411647	NaN	NaN	NaN	NaN	NaN	NaN	NaN	NaN	NaN	NaN	NaN	NaN	NaN	NaN	NaN	NaN	NaN	NaN
O95376	E3 ubiquitin-protein ligase ARIH2	ARIH2	NaN	NaN	NaN	NaN	NaN	NaN	NaN	NaN	NaN	NaN	-0.293412	0.402613	NaN	NaN	NaN	NaN	NaN	NaN	NaN	NaN	NaN	NaN	NaN	NaN	NaN	NaN	NaN	NaN	NaN	NaN	-0.162767	NaN	NaN	NaN	NaN	NaN	NaN	NaN	NaN	NaN	NaN	NaN	NaN	NaN	NaN	NaN	NaN
O95831;E9PMA0	Apoptosis-inducing factor 1, mitochondrial	AIFM1	NaN	NaN	NaN	NaN	NaN	NaN	NaN	NaN	NaN	-0.123968	0.147958	NaN	NaN	NaN	NaN	NaN	NaN	NaN	NaN	NaN	NaN	NaN	NaN	NaN	NaN	NaN	NaN	NaN	NaN	-0.0651439	NaN	NaN	NaN	NaN	NaN	NaN	NaN	NaN	NaN	NaN	NaN	NaN	NaN	NaN	NaN	NaN	NaN
P00533;E9PFD7;Q504U8;A0A0B4J1Y5	Epidermal growth factor receptor	EGFR	NaN	NaN	NaN	NaN	-0.199951	-0.141366	NaN	NaN	NaN	NaN	NaN	NaN	NaN	NaN	NaN	NaN	NaN	NaN	NaN	NaN	NaN	NaN	NaN	0.0067647	-0.0877027	NaN	NaN	NaN	NaN	NaN	NaN	NaN	NaN	NaN	NaN	NaN	NaN	NaN	NaN	NaN	NaN	NaN	NaN	NaN	-0.0108901	NaN	NaN
P02452	Collagen alpha-1(I) chain	COL1A1	NaN	NaN	NaN	NaN	0.0130691	NaN	NaN	NaN	NaN	NaN	NaN	NaN	NaN	NaN	NaN	NaN	NaN	NaN	NaN	NaN	NaN	NaN	NaN	-0.160653	NaN	NaN	NaN	NaN	NaN	NaN	NaN	NaN	NaN	NaN	NaN	NaN	NaN	NaN	NaN	NaN	NaN	NaN	NaN	-0.419295	NaN	NaN	NaN
P04150	Glucocorticoid receptor	NR3C1	NaN	NaN	NaN	NaN	NaN	NaN	NaN	-0.250354	-0.0181473	NaN	NaN	NaN	NaN	NaN	NaN	NaN	NaN	NaN	NaN	NaN	NaN	NaN	NaN	NaN	NaN	NaN	NaN	0.0437644	NaN	NaN	NaN	NaN	NaN	NaN	NaN	NaN	NaN	NaN	NaN	NaN	NaN	NaN	NaN	NaN	NaN	NaN	NaN
P06493;A0A024QZP7;A0A087WZZ9;E5RIU6	Cyclin-dependent kinase 1	CDK1;CDC2	NaN	NaN	NaN	NaN	NaN	NaN	NaN	NaN	NaN	NaN	NaN	NaN	NaN	NaN	NaN	-0.094264	-0.0717548	NaN	NaN	NaN	NaN	NaN	NaN	NaN	NaN	NaN	NaN	NaN	NaN	NaN	NaN	NaN	NaN	NaN	NaN	-0.121848	NaN	NaN	NaN	NaN	NaN	NaN	NaN	NaN	NaN	NaN	NaN
P07741;H3BQZ9;H3BQF1;H3BQB1	Adenine phosphoribosyltransferase	APRT	NaN	NaN	NaN	NaN	NaN	NaN	NaN	NaN	NaN	NaN	NaN	NaN	NaN	NaN	NaN	NaN	NaN	-0.0167747	0.192573	NaN	NaN	NaN	NaN	NaN	NaN	NaN	NaN	NaN	NaN	NaN	NaN	NaN	NaN	NaN	NaN	NaN	NaN	-0.178078	0.0282862	NaN	NaN	NaN	NaN	NaN	NaN	NaN	NaN
P07954	Fumarate hydratase, mitochondrial	FH	NaN	NaN	NaN	NaN	NaN	NaN	NaN	NaN	NaN	NaN	NaN	NaN	0.459851	NaN	NaN	NaN	NaN	NaN	NaN	NaN	NaN	NaN	NaN	NaN	NaN	NaN	NaN	NaN	NaN	NaN	NaN	0.206268	0.271904	NaN	NaN	NaN	NaN	NaN	NaN	NaN	NaN	NaN	NaN	NaN	NaN	NaN	NaN
P07996	Thrombospondin-1	THBS1	NaN	NaN	NaN	NaN	NaN	0.225645	NaN	NaN	NaN	NaN	NaN	NaN	NaN	NaN	NaN	NaN	NaN	NaN	NaN	NaN	NaN	NaN	NaN	NaN	0.041243	NaN	NaN	NaN	NaN	NaN	NaN	NaN	NaN	NaN	NaN	NaN	NaN	NaN	NaN	NaN	NaN	NaN	NaN	NaN	-0.146563	0.597698	NaN
P08243;F8WEJ5	Asparagine synthetase [glutamine-hydrolyzing]	ASNS	NaN	NaN	NaN	NaN	NaN	NaN	NaN	NaN	NaN	NaN	-0.107182	NaN	NaN	NaN	NaN	NaN	NaN	NaN	NaN	NaN	NaN	NaN	NaN	NaN	NaN	NaN	NaN	NaN	NaN	NaN	-0.179335	NaN	NaN	NaN	NaN	NaN	NaN	NaN	NaN	NaN	NaN	NaN	NaN	NaN	NaN	NaN	NaN
P08473	Neprilysin	MME	NaN	NaN	NaN	NaN	NaN	NaN	0.893906	0.270708	NaN	NaN	NaN	NaN	NaN	NaN	NaN	NaN	NaN	NaN	NaN	NaN	NaN	NaN	NaN	NaN	NaN	NaN	0.390227	NaN	NaN	NaN	NaN	NaN	NaN	NaN	NaN	NaN	NaN	NaN	NaN	NaN	NaN	NaN	NaN	NaN	NaN	NaN	0.769179
P09110;C9JDE9;H7C131	3-ketoacyl-CoA thiolase, peroxisomal	ACAA1	NaN	NaN	NaN	NaN	NaN	NaN	NaN	NaN	NaN	NaN	NaN	NaN	NaN	-0.140507	NaN	NaN	NaN	NaN	NaN	NaN	NaN	NaN	NaN	NaN	NaN	NaN	NaN	NaN	NaN	NaN	NaN	NaN	-0.275612	-0.00466741	NaN	NaN	NaN	NaN	NaN	NaN	NaN	NaN	NaN	NaN	NaN	NaN	NaN
P09960	Leukotriene A-4 hydrolase	LTA4H	NaN	NaN	NaN	NaN	NaN	NaN	NaN	NaN	NaN	-0.0958049	-0.204931	NaN	NaN	NaN	NaN	NaN	NaN	NaN	NaN	NaN	NaN	NaN	NaN	NaN	NaN	NaN	NaN	NaN	NaN	0.0743684	NaN	NaN	NaN	NaN	NaN	NaN	NaN	NaN	NaN	NaN	NaN	NaN	NaN	NaN	NaN	NaN	NaN
P10515;H0YDD4;E9PEJ4	Dihydrolipoyllysine-residue acetyltransferase component of pyruvate dehydrogenase complex, mitochondrial;Acetyltransferase component of pyruvate dehydrogenase complex	DLAT	NaN	NaN	NaN	NaN	NaN	NaN	NaN	NaN	NaN	0.0583859	NaN	NaN	NaN	NaN	NaN	NaN	NaN	NaN	NaN	NaN	NaN	NaN	NaN	NaN	NaN	NaN	NaN	NaN	0.0578315	0.24123	NaN	NaN	NaN	NaN	NaN	NaN	NaN	NaN	NaN	NaN	NaN	NaN	NaN	NaN	NaN	NaN	NaN
X6R5C5;X6R8A1;P10619	Carboxypeptidase;Lysosomal protective protein;Lysosomal protective protein 32 kDa chain;Lysosomal protective protein 20 kDa chain	CTSA	NaN	NaN	NaN	NaN	NaN	NaN	NaN	NaN	NaN	NaN	NaN	NaN	NaN	NaN	NaN	NaN	NaN	NaN	0.618051	NaN	NaN	NaN	NaN	NaN	NaN	NaN	NaN	NaN	NaN	NaN	NaN	NaN	NaN	NaN	NaN	NaN	NaN	NaN	0.223299	NaN	NaN	NaN	NaN	NaN	NaN	NaN	NaN
P10644;K7EPB2;K7EM13	cAMP-dependent protein kinase type I-alpha regulatory subunit;cAMP-dependent protein kinase type I-alpha regulatory subunit, N-terminally processed	PRKAR1A	NaN	NaN	NaN	NaN	NaN	NaN	NaN	NaN	NaN	NaN	NaN	NaN	0.177216	NaN	NaN	NaN	NaN	NaN	NaN	NaN	NaN	NaN	NaN	NaN	NaN	NaN	NaN	NaN	NaN	NaN	NaN	0.350271	0.0496307	NaN	NaN	NaN	NaN	NaN	NaN	NaN	NaN	NaN	NaN	NaN	NaN	NaN	NaN
P11216	Glycogen phosphorylase, brain form	PYGB	NaN	NaN	NaN	NaN	NaN	NaN	NaN	-0.0422191	NaN	NaN	NaN	NaN	NaN	NaN	NaN	NaN	NaN	NaN	NaN	NaN	NaN	NaN	NaN	NaN	NaN	NaN	0.0213375	0.481092	NaN	NaN	NaN	NaN	NaN	NaN	NaN	NaN	NaN	NaN	NaN	NaN	NaN	NaN	NaN	NaN	NaN	NaN	-0.0740765
P11387	DNA topoisomerase 1	TOP1	NaN	NaN	NaN	NaN	NaN	NaN	-0.807553	-1.12891	NaN	NaN	NaN	NaN	NaN	NaN	NaN	NaN	NaN	NaN	NaN	NaN	NaN	NaN	NaN	NaN	NaN	NaN	-1.26136	NaN	NaN	NaN	NaN	NaN	NaN	NaN	NaN	NaN	NaN	NaN	NaN	NaN	NaN	NaN	NaN	NaN	NaN	NaN	-2.35255
P15121;E9PCX2	Aldose reductase	AKR1B1	NaN	NaN	NaN	NaN	NaN	NaN	NaN	NaN	NaN	NaN	NaN	NaN	NaN	NaN	0.243425	0.102053	NaN	NaN	NaN	NaN	NaN	NaN	NaN	NaN	NaN	NaN	NaN	NaN	NaN	NaN	NaN	NaN	NaN	NaN	-0.0802099	NaN	NaN	NaN	NaN	NaN	NaN	NaN	NaN	NaN	NaN	NaN	NaN
P16435;H0Y4R2;E7EMD0	NADPH--cytochrome P450 reductase	POR	NaN	NaN	NaN	NaN	NaN	NaN	NaN	NaN	0.028852	0.151989	NaN	NaN	NaN	NaN	NaN	NaN	NaN	NaN	NaN	NaN	NaN	NaN	NaN	NaN	NaN	NaN	NaN	0.104202	0.0318186	NaN	NaN	NaN	NaN	NaN	NaN	NaN	NaN	NaN	NaN	NaN	NaN	NaN	NaN	NaN	NaN	NaN	NaN
P17655	Calpain-2 catalytic subunit	CAPN2	NaN	NaN	NaN	NaN	NaN	NaN	NaN	NaN	-0.0693308	-0.489403	NaN	NaN	NaN	NaN	NaN	NaN	NaN	NaN	NaN	NaN	NaN	NaN	NaN	NaN	NaN	NaN	NaN	-0.0679388	-0.241577	NaN	NaN	NaN	NaN	NaN	NaN	NaN	NaN	NaN	NaN	NaN	NaN	NaN	NaN	NaN	NaN	NaN	NaN
P17812	CTP synthase 1	CTPS1	NaN	NaN	NaN	NaN	NaN	NaN	NaN	NaN	NaN	-0.189779	NaN	NaN	NaN	NaN	NaN	NaN	NaN	NaN	NaN	NaN	NaN	NaN	NaN	NaN	NaN	NaN	NaN	NaN	-0.122743	0.105946	NaN	NaN	NaN	NaN	NaN	NaN	NaN	NaN	NaN	NaN	NaN	NaN	NaN	NaN	NaN	NaN	NaN
P18085;C9JPM4;C9JAK5	ADP-ribosylation factor 4	ARF4	NaN	NaN	NaN	NaN	NaN	NaN	NaN	NaN	NaN	NaN	NaN	NaN	NaN	NaN	NaN	NaN	NaN	NaN	-0.10911	NaN	NaN	NaN	NaN	NaN	NaN	NaN	NaN	NaN	NaN	NaN	NaN	NaN	NaN	NaN	NaN	NaN	NaN	NaN	-0.15748	NaN	NaN	NaN	NaN	NaN	NaN	NaN	NaN
P18669	Phosphoglycerate mutase 1	PGAM1	NaN	NaN	NaN	NaN	NaN	NaN	NaN	NaN	NaN	NaN	NaN	NaN	NaN	NaN	NaN	NaN	NaN	0.26123	NaN	NaN	NaN	NaN	NaN	NaN	NaN	NaN	NaN	NaN	NaN	NaN	NaN	NaN	NaN	NaN	NaN	NaN	NaN	0.176578	NaN	NaN	NaN	NaN	NaN	NaN	NaN	NaN	NaN
P20340	Ras-related protein Rab-6A	RAB6A	NaN	NaN	NaN	NaN	NaN	-2.84001	NaN	NaN	NaN	NaN	NaN	NaN	NaN	NaN	NaN	NaN	NaN	0.0304067	NaN	NaN	NaN	NaN	NaN	NaN	NaN	NaN	NaN	NaN	NaN	NaN	NaN	NaN	NaN	NaN	NaN	NaN	NaN	0.182692	0.0935602	NaN	NaN	NaN	NaN	NaN	NaN	NaN	NaN
P20908;A0A087WXW9	Collagen alpha-1(V) chain	COL5A1	NaN	NaN	NaN	-0.319406	NaN	NaN	NaN	NaN	NaN	NaN	NaN	NaN	NaN	NaN	NaN	NaN	NaN	NaN	NaN	NaN	NaN	NaN	-0.769379	NaN	NaN	NaN	NaN	NaN	NaN	NaN	NaN	NaN	NaN	NaN	NaN	-0.20141	NaN	NaN	NaN	NaN	NaN	NaN	-0.54555	NaN	NaN	NaN	NaN
P23258;Q9NRH3	Tubulin gamma-1 chain;Tubulin gamma-2 chain	TUBG1;TUBG2	NaN	NaN	NaN	NaN	NaN	NaN	NaN	NaN	NaN	NaN	NaN	NaN	-0.229907	NaN	NaN	NaN	NaN	NaN	NaN	NaN	NaN	NaN	NaN	NaN	NaN	NaN	NaN	NaN	NaN	NaN	NaN	-0.247936	-0.24185	NaN	NaN	NaN	NaN	NaN	NaN	NaN	NaN	NaN	NaN	NaN	NaN	NaN	NaN
P23458	Tyrosine-protein kinase JAK1	JAK1	NaN	NaN	NaN	NaN	NaN	-0.376807	NaN	NaN	NaN	NaN	NaN	NaN	NaN	NaN	NaN	NaN	NaN	NaN	NaN	NaN	NaN	NaN	NaN	NaN	-0.420414	-0.330121	NaN	NaN	NaN	NaN	NaN	NaN	NaN	NaN	NaN	NaN	NaN	NaN	NaN	NaN	NaN	NaN	NaN	NaN	NaN	-0.251745	NaN
P25788;G3V4X5	Proteasome subunit alpha type-3	PSMA3	NaN	NaN	NaN	NaN	NaN	NaN	NaN	NaN	NaN	NaN	NaN	NaN	NaN	NaN	NaN	NaN	NaN	0.0652966	NaN	NaN	NaN	NaN	NaN	NaN	NaN	NaN	NaN	NaN	NaN	NaN	NaN	NaN	NaN	NaN	NaN	NaN	NaN	0.0648829	NaN	NaN	NaN	NaN	NaN	NaN	NaN	NaN	NaN
P25789;H0YN18;H0YMZ1;H0YL69;H0YMA1;H0YKT8;H0YMI6	Proteasome subunit alpha type-4;Proteasome subunit alpha type;Proteasome subunit beta type	PSMA4	NaN	NaN	NaN	NaN	NaN	NaN	NaN	NaN	NaN	NaN	NaN	NaN	NaN	NaN	NaN	NaN	-0.0824995	0.219587	NaN	NaN	NaN	NaN	NaN	NaN	NaN	NaN	NaN	NaN	NaN	NaN	NaN	NaN	NaN	NaN	NaN	NaN	NaN	NaN	NaN	NaN	NaN	NaN	NaN	NaN	NaN	NaN	NaN
P26640;A0A140T936	Valine--tRNA ligase	VARS	NaN	NaN	NaN	NaN	NaN	-0.163979	NaN	NaN	NaN	NaN	NaN	NaN	NaN	NaN	NaN	NaN	NaN	NaN	NaN	NaN	NaN	NaN	NaN	NaN	-0.0923401	NaN	NaN	NaN	NaN	NaN	NaN	NaN	NaN	NaN	NaN	NaN	NaN	NaN	NaN	NaN	NaN	NaN	NaN	NaN	-0.130097	-0.110854	NaN
P28072;A0A087X2I4	Proteasome subunit beta type-6	PSMB6	NaN	NaN	NaN	NaN	NaN	NaN	NaN	NaN	NaN	NaN	NaN	NaN	NaN	NaN	NaN	NaN	NaN	-0.351185	0.0503276	NaN	NaN	NaN	NaN	NaN	NaN	NaN	NaN	NaN	NaN	NaN	NaN	NaN	NaN	NaN	NaN	NaN	NaN	-0.0691492	-0.0466528	NaN	NaN	NaN	NaN	NaN	NaN	NaN	NaN
P28331;B4DJ81	NADH-ubiquinone oxidoreductase 75 kDa subunit, mitochondrial	NDUFS1	NaN	NaN	NaN	NaN	NaN	NaN	NaN	NaN	-0.105799	0.000865329	NaN	NaN	NaN	NaN	NaN	NaN	NaN	NaN	NaN	NaN	NaN	NaN	NaN	NaN	NaN	NaN	NaN	-0.105504	0.425137	NaN	NaN	NaN	NaN	NaN	NaN	NaN	NaN	NaN	NaN	NaN	NaN	NaN	NaN	NaN	NaN	NaN	NaN
P28482	Mitogen-activated protein kinase 1	MAPK1	NaN	NaN	NaN	NaN	NaN	NaN	NaN	NaN	NaN	NaN	NaN	NaN	NaN	0.715366	0.521352	NaN	NaN	NaN	NaN	NaN	NaN	NaN	NaN	NaN	NaN	NaN	NaN	NaN	NaN	NaN	NaN	NaN	NaN	0.213005	NaN	NaN	NaN	NaN	NaN	NaN	NaN	NaN	NaN	NaN	NaN	NaN	NaN
P29992;K7EL62	Guanine nucleotide-binding protein subunit alpha-11	GNA11	NaN	NaN	NaN	NaN	NaN	NaN	NaN	NaN	NaN	NaN	NaN	NaN	NaN	NaN	-0.078716	NaN	NaN	NaN	NaN	NaN	NaN	NaN	NaN	NaN	NaN	NaN	NaN	NaN	NaN	NaN	NaN	NaN	NaN	0.0378742	0.0381553	NaN	NaN	NaN	NaN	NaN	NaN	NaN	NaN	NaN	NaN	NaN	NaN
P30050	60S ribosomal protein L12	RPL12	NaN	NaN	NaN	NaN	NaN	NaN	NaN	NaN	NaN	NaN	NaN	NaN	NaN	NaN	NaN	NaN	NaN	NaN	-0.0742284	NaN	NaN	NaN	NaN	NaN	NaN	NaN	NaN	NaN	NaN	NaN	NaN	NaN	NaN	NaN	NaN	NaN	-1.84265	NaN	0.159758	NaN	NaN	NaN	NaN	NaN	NaN	NaN	NaN
P31040;D6RFM5;A0A087X1I3	Succinate dehydrogenase [ubiquinone] flavoprotein subunit, mitochondrial	SDHA	NaN	NaN	NaN	NaN	NaN	NaN	NaN	NaN	NaN	-0.196889	NaN	NaN	NaN	NaN	NaN	NaN	NaN	NaN	NaN	NaN	NaN	NaN	NaN	NaN	NaN	NaN	NaN	NaN	0.0306892	0.0380147	NaN	NaN	NaN	NaN	NaN	NaN	NaN	NaN	NaN	NaN	NaN	NaN	NaN	NaN	NaN	NaN	NaN
P31350;C9JXC1	Ribonucleoside-diphosphate reductase subunit M2	RRM2	NaN	NaN	NaN	NaN	NaN	NaN	NaN	NaN	NaN	NaN	NaN	NaN	-0.106653	-0.166616	NaN	NaN	NaN	NaN	NaN	NaN	NaN	NaN	NaN	NaN	NaN	NaN	NaN	NaN	NaN	NaN	NaN	NaN	-0.508855	-0.161589	NaN	NaN	NaN	NaN	NaN	NaN	NaN	NaN	NaN	NaN	NaN	NaN	NaN
P31930	Cytochrome b-c1 complex subunit 1, mitochondrial	UQCRC1	NaN	NaN	NaN	NaN	NaN	NaN	NaN	NaN	NaN	NaN	NaN	NaN	0.0280033	NaN	NaN	NaN	NaN	NaN	NaN	NaN	NaN	NaN	NaN	NaN	NaN	NaN	NaN	NaN	NaN	NaN	NaN	-0.00824688	0.0681893	NaN	NaN	NaN	NaN	NaN	NaN	NaN	NaN	NaN	NaN	NaN	NaN	NaN	NaN
P35232;C9JW96;C9JZ20;E7ESE2;E9PCW0	Prohibitin	PHB	NaN	NaN	NaN	NaN	NaN	NaN	NaN	NaN	NaN	NaN	NaN	NaN	NaN	NaN	NaN	NaN	0.169284	NaN	NaN	NaN	NaN	NaN	NaN	NaN	NaN	NaN	NaN	NaN	NaN	NaN	NaN	NaN	NaN	NaN	NaN	-0.0800727	NaN	NaN	NaN	NaN	NaN	NaN	NaN	NaN	NaN	NaN	NaN
P35241	Radixin	RDX	NaN	NaN	NaN	NaN	NaN	NaN	NaN	NaN	0.883073	0.677621	NaN	NaN	NaN	NaN	NaN	NaN	NaN	NaN	NaN	NaN	NaN	NaN	NaN	NaN	NaN	NaN	NaN	0.503349	0.486766	NaN	NaN	NaN	NaN	NaN	NaN	NaN	NaN	NaN	NaN	NaN	NaN	NaN	NaN	NaN	NaN	NaN	NaN
P36915;A0A140T8Y2	Guanine nucleotide-binding protein-like 1	GNL1	NaN	NaN	NaN	NaN	NaN	NaN	NaN	NaN	-0.0508611	-0.348592	NaN	NaN	NaN	NaN	NaN	NaN	NaN	NaN	NaN	NaN	NaN	NaN	NaN	NaN	NaN	NaN	NaN	-0.0715122	-0.0339978	NaN	NaN	NaN	NaN	NaN	NaN	NaN	NaN	NaN	NaN	NaN	NaN	NaN	NaN	NaN	NaN	NaN	NaN
P38919	Eukaryotic initiation factor 4A-III;Eukaryotic initiation factor 4A-III, N-terminally processed	EIF4A3	NaN	NaN	NaN	NaN	NaN	NaN	NaN	NaN	NaN	NaN	NaN	NaN	-0.112319	NaN	NaN	NaN	NaN	NaN	NaN	NaN	NaN	NaN	NaN	NaN	NaN	NaN	NaN	NaN	NaN	NaN	NaN	NaN	-0.184539	NaN	NaN	NaN	NaN	NaN	NaN	NaN	NaN	NaN	NaN	NaN	NaN	NaN	NaN
P40123;E9PDI2;A0A087WZ15;A0A087X0J3;B7Z385	Adenylyl cyclase-associated protein 2;Adenylyl cyclase-associated protein	CAP2	NaN	NaN	NaN	NaN	NaN	NaN	NaN	NaN	NaN	NaN	NaN	-0.098969	NaN	NaN	NaN	NaN	NaN	NaN	NaN	NaN	0.645056	NaN	NaN	NaN	NaN	NaN	NaN	NaN	NaN	NaN	NaN	-0.58154	NaN	NaN	NaN	NaN	NaN	NaN	NaN	NaN	NaN	NaN	NaN	NaN	NaN	NaN	NaN
P40616;F8VYN9;B4DZG7	ADP-ribosylation factor-like protein 1	ARL1	NaN	NaN	NaN	NaN	NaN	NaN	NaN	NaN	NaN	NaN	NaN	NaN	NaN	NaN	NaN	NaN	NaN	NaN	-0.110854	NaN	NaN	NaN	NaN	NaN	NaN	NaN	NaN	NaN	NaN	NaN	NaN	NaN	NaN	NaN	NaN	NaN	NaN	NaN	-0.418967	NaN	NaN	NaN	NaN	NaN	NaN	NaN	NaN
P40763;G8JLH9	Signal transducer and activator of transcription 3;Signal transducer and activator of transcription	STAT3	NaN	NaN	NaN	NaN	NaN	NaN	NaN	0.123534	0.441377	NaN	NaN	NaN	NaN	NaN	NaN	NaN	NaN	NaN	NaN	NaN	NaN	NaN	NaN	NaN	NaN	NaN	NaN	0.174406	NaN	NaN	NaN	NaN	NaN	NaN	NaN	NaN	NaN	NaN	NaN	NaN	NaN	NaN	NaN	NaN	NaN	NaN	NaN
P40926;G3XAL0	Malate dehydrogenase, mitochondrial;Malate dehydrogenase	MDH2	NaN	NaN	NaN	NaN	NaN	NaN	NaN	NaN	NaN	NaN	NaN	NaN	NaN	NaN	NaN	0.553655	NaN	NaN	NaN	NaN	NaN	NaN	NaN	NaN	NaN	NaN	NaN	NaN	NaN	NaN	NaN	NaN	NaN	NaN	-0.177816	0.220825	NaN	NaN	NaN	NaN	NaN	NaN	NaN	NaN	NaN	NaN	NaN
P42356	Phosphatidylinositol 4-kinase alpha	PI4KA	NaN	NaN	NaN	-0.130176	-0.544393	NaN	NaN	NaN	NaN	NaN	NaN	NaN	NaN	NaN	NaN	NaN	NaN	NaN	NaN	NaN	NaN	NaN	-0.1786	0.0378742	NaN	NaN	NaN	NaN	NaN	NaN	NaN	NaN	NaN	NaN	NaN	NaN	NaN	NaN	NaN	NaN	NaN	NaN	NaN	-0.113567	NaN	NaN	NaN
P43246;E9PHA6;V9H019;A0A087X078;A0A087X1E7	DNA mismatch repair protein Msh2	MSH2	NaN	NaN	NaN	NaN	NaN	NaN	-0.00476878	NaN	NaN	NaN	NaN	NaN	NaN	NaN	NaN	NaN	NaN	NaN	NaN	NaN	NaN	NaN	NaN	NaN	NaN	-0.140364	-0.0136401	NaN	NaN	NaN	NaN	NaN	NaN	NaN	NaN	NaN	NaN	NaN	NaN	NaN	NaN	NaN	NaN	NaN	NaN	NaN	-0.023607
P47755;F8W9N7;C9JUG7;A0A0D9SET8	F-actin-capping protein subunit alpha-2	CAPZA2	NaN	NaN	NaN	NaN	NaN	NaN	NaN	NaN	NaN	NaN	NaN	NaN	NaN	NaN	0.269991	0.0903115	NaN	NaN	NaN	NaN	NaN	NaN	NaN	NaN	NaN	NaN	NaN	NaN	NaN	NaN	NaN	NaN	NaN	NaN	-0.122538	NaN	NaN	NaN	NaN	NaN	NaN	NaN	NaN	NaN	NaN	NaN	NaN
P48729	Casein kinase I isoform alpha	CSNK1A1	NaN	NaN	NaN	NaN	NaN	NaN	NaN	NaN	NaN	NaN	NaN	NaN	NaN	NaN	-0.104821	-0.164173	NaN	NaN	NaN	NaN	NaN	NaN	NaN	NaN	NaN	NaN	NaN	NaN	NaN	NaN	NaN	NaN	NaN	NaN	-0.261172	NaN	NaN	NaN	NaN	NaN	NaN	NaN	NaN	NaN	NaN	NaN	NaN
P49748	Very long-chain specific acyl-CoA dehydrogenase, mitochondrial	ACADVL	NaN	NaN	NaN	NaN	NaN	NaN	NaN	NaN	NaN	-0.0707392	0.4654	NaN	NaN	NaN	NaN	NaN	NaN	NaN	NaN	NaN	NaN	NaN	NaN	NaN	NaN	NaN	NaN	NaN	NaN	0.00187425	NaN	NaN	NaN	NaN	NaN	NaN	NaN	NaN	NaN	NaN	NaN	NaN	NaN	NaN	NaN	NaN	NaN
P49756	RNA-binding protein 25	RBM25	NaN	NaN	NaN	NaN	NaN	NaN	-0.0689524	NaN	NaN	NaN	NaN	NaN	NaN	NaN	NaN	NaN	NaN	NaN	NaN	NaN	NaN	NaN	NaN	NaN	NaN	-0.186738	NaN	NaN	NaN	NaN	NaN	NaN	NaN	NaN	NaN	NaN	NaN	NaN	NaN	NaN	NaN	NaN	NaN	NaN	NaN	0.0762854	0.206393
P49915	GMP synthase [glutamine-hydrolyzing]	GMPS	NaN	NaN	NaN	NaN	NaN	NaN	NaN	NaN	0.103128	-0.332589	NaN	NaN	NaN	NaN	NaN	NaN	NaN	NaN	NaN	NaN	NaN	NaN	NaN	NaN	NaN	NaN	NaN	-0.19187	-0.135095	NaN	NaN	NaN	NaN	NaN	NaN	NaN	NaN	NaN	NaN	NaN	NaN	NaN	NaN	NaN	NaN	NaN	NaN
P50452;C9JVA8;H7BXK7	Serpin B8	SERPINB8	NaN	NaN	NaN	NaN	NaN	NaN	NaN	NaN	NaN	NaN	NaN	NaN	-0.17015	NaN	NaN	NaN	NaN	NaN	NaN	NaN	NaN	NaN	NaN	NaN	NaN	NaN	NaN	NaN	NaN	NaN	NaN	NaN	-0.213839	-0.133638	NaN	NaN	NaN	NaN	NaN	NaN	NaN	NaN	NaN	NaN	NaN	NaN	NaN
P50570	Dynamin-2	DNM2	NaN	NaN	NaN	NaN	NaN	NaN	0.00273846	0.204266	NaN	NaN	NaN	NaN	NaN	NaN	NaN	NaN	NaN	NaN	NaN	NaN	NaN	NaN	NaN	NaN	NaN	NaN	0.0370308	NaN	NaN	NaN	NaN	NaN	NaN	NaN	NaN	NaN	NaN	NaN	NaN	NaN	NaN	NaN	NaN	NaN	NaN	NaN	0.0415233
P50914;E7EPB3	60S ribosomal protein L14	RPL14	NaN	NaN	NaN	NaN	NaN	NaN	NaN	NaN	NaN	NaN	NaN	NaN	NaN	NaN	NaN	NaN	NaN	-0.533681	NaN	NaN	NaN	NaN	NaN	NaN	NaN	NaN	NaN	NaN	NaN	NaN	NaN	NaN	NaN	NaN	NaN	NaN	NaN	-0.633345	NaN	NaN	NaN	NaN	NaN	NaN	NaN	NaN	NaN
P51003;G3XAH6;G3V2A0	Poly(A) polymerase alpha	PAPOLA	NaN	NaN	NaN	NaN	NaN	NaN	NaN	0.0432045	NaN	NaN	NaN	NaN	NaN	NaN	NaN	NaN	NaN	NaN	NaN	NaN	NaN	NaN	NaN	NaN	NaN	NaN	-0.270765	-0.136426	NaN	NaN	NaN	NaN	NaN	NaN	NaN	NaN	NaN	NaN	NaN	NaN	NaN	NaN	NaN	NaN	NaN	NaN	-0.0844256
P51398;V9GZ03;V9GYL9;V9GYJ9	28S ribosomal protein S29, mitochondrial	DAP3	NaN	NaN	NaN	NaN	NaN	NaN	NaN	NaN	NaN	NaN	NaN	NaN	NaN	-0.141414	-0.19052	NaN	NaN	NaN	NaN	NaN	NaN	NaN	NaN	NaN	NaN	NaN	NaN	NaN	NaN	NaN	NaN	NaN	NaN	-0.203867	NaN	NaN	NaN	NaN	NaN	NaN	NaN	NaN	NaN	NaN	NaN	NaN	NaN
P52630;B4DLC8	Signal transducer and activator of transcription 2	STAT2	NaN	NaN	NaN	NaN	NaN	NaN	0.113834	NaN	NaN	NaN	NaN	NaN	NaN	NaN	NaN	NaN	NaN	NaN	NaN	NaN	NaN	NaN	NaN	NaN	NaN	-0.053344	0.0608775	NaN	NaN	NaN	NaN	NaN	NaN	NaN	NaN	NaN	NaN	NaN	NaN	NaN	NaN	NaN	NaN	NaN	NaN	NaN	0.165558
P53007;B4DP62	Tricarboxylate transport protein, mitochondrial	SLC25A1	NaN	NaN	NaN	NaN	NaN	NaN	NaN	NaN	NaN	NaN	NaN	NaN	NaN	NaN	NaN	NaN	0.273934	NaN	NaN	NaN	NaN	NaN	NaN	NaN	NaN	NaN	NaN	NaN	NaN	NaN	NaN	NaN	NaN	NaN	NaN	-0.109608	NaN	NaN	NaN	NaN	NaN	NaN	NaN	NaN	NaN	NaN	NaN
P53611;Q5T4U8	Geranylgeranyl transferase type-2 subunit beta	RABGGTB	NaN	NaN	NaN	NaN	NaN	NaN	NaN	NaN	NaN	NaN	NaN	NaN	NaN	NaN	NaN	0.0173518	NaN	NaN	NaN	NaN	NaN	NaN	NaN	NaN	NaN	NaN	NaN	NaN	NaN	NaN	NaN	NaN	NaN	NaN	-0.172571	NaN	NaN	NaN	NaN	NaN	NaN	NaN	NaN	NaN	NaN	NaN	NaN
P53999	Activated RNA polymerase II transcriptional coactivator p15	SUB1	NaN	NaN	NaN	NaN	NaN	NaN	NaN	NaN	NaN	NaN	NaN	NaN	NaN	NaN	NaN	NaN	NaN	NaN	0.154194	-0.00827594	NaN	NaN	NaN	NaN	NaN	NaN	NaN	NaN	NaN	NaN	NaN	NaN	NaN	NaN	NaN	NaN	NaN	NaN	-0.225835	-0.237609	NaN	NaN	NaN	NaN	NaN	NaN	NaN
P55036;A6PVX3	26S proteasome non-ATPase regulatory subunit 4	PSMD4	NaN	NaN	NaN	NaN	NaN	NaN	NaN	NaN	NaN	NaN	NaN	NaN	-0.0131304	NaN	NaN	NaN	NaN	NaN	NaN	NaN	NaN	NaN	NaN	NaN	NaN	NaN	NaN	NaN	NaN	NaN	NaN	-0.53688	-0.0160743	NaN	NaN	NaN	NaN	NaN	NaN	NaN	NaN	NaN	NaN	NaN	NaN	NaN	NaN
P55084;F5GZQ3;B5MD38	Trifunctional enzyme subunit beta, mitochondrial;3-ketoacyl-CoA thiolase	HADHB	NaN	NaN	NaN	NaN	NaN	NaN	NaN	NaN	NaN	NaN	NaN	NaN	-0.0661404	NaN	NaN	NaN	NaN	NaN	NaN	NaN	NaN	NaN	NaN	NaN	NaN	NaN	NaN	NaN	NaN	NaN	NaN	0.024036	-0.00103915	NaN	NaN	NaN	NaN	NaN	NaN	NaN	NaN	NaN	NaN	NaN	NaN	NaN	NaN
P55809;E9PDW2	Succinyl-CoA	3-ketoacid coenzyme A transferase 1, mitochondrial	NaN	NaN	NaN	NaN	NaN	NaN	NaN	NaN	NaN	NaN	-0.130381	-0.0304424	NaN	NaN	-0.371161	NaN	NaN	NaN	NaN	NaN	NaN	NaN	NaN	NaN	NaN	NaN	NaN	NaN	NaN	NaN	NaN	0.0553346	NaN	NaN	NaN	NaN	NaN	NaN	NaN	NaN	NaN	NaN	NaN	NaN	NaN	NaN	NaN
P56192	Methionine--tRNA ligase, cytoplasmic	MARS	NaN	NaN	NaN	NaN	NaN	NaN	-0.100345	0.29125	NaN	NaN	NaN	NaN	NaN	NaN	NaN	NaN	NaN	NaN	NaN	NaN	NaN	NaN	NaN	NaN	NaN	NaN	-0.0809116	NaN	NaN	NaN	NaN	NaN	NaN	NaN	NaN	NaN	NaN	NaN	NaN	NaN	NaN	NaN	NaN	NaN	NaN	NaN	-0.10925
P57740	Nuclear pore complex protein Nup107	NUP107	NaN	NaN	NaN	NaN	NaN	NaN	-0.154699	NaN	NaN	NaN	NaN	NaN	NaN	NaN	NaN	NaN	NaN	NaN	NaN	NaN	NaN	NaN	NaN	NaN	NaN	-0.146643	-0.252346	NaN	NaN	NaN	NaN	NaN	NaN	NaN	NaN	NaN	NaN	NaN	NaN	NaN	NaN	NaN	NaN	NaN	NaN	NaN	-0.386581
P61019;E9PKL7	Ras-related protein Rab-2A	RAB2A	NaN	NaN	NaN	NaN	NaN	NaN	NaN	NaN	NaN	NaN	NaN	NaN	NaN	NaN	NaN	NaN	NaN	0.130272	0.461424	NaN	NaN	NaN	NaN	NaN	NaN	NaN	NaN	NaN	NaN	NaN	NaN	NaN	NaN	NaN	NaN	NaN	NaN	-0.0131158	-0.395606	NaN	NaN	NaN	NaN	NaN	NaN	NaN	NaN
P61026	Ras-related protein Rab-10	RAB10	NaN	NaN	NaN	NaN	NaN	NaN	NaN	NaN	NaN	NaN	NaN	NaN	NaN	NaN	NaN	NaN	NaN	-0.430606	NaN	NaN	0.252537	NaN	NaN	NaN	NaN	NaN	NaN	NaN	NaN	NaN	NaN	NaN	NaN	NaN	NaN	NaN	NaN	-0.404477	NaN	NaN	NaN	NaN	NaN	NaN	NaN	NaN	NaN
P61158;B4DXW1	Actin-related protein 3	ACTR3	NaN	NaN	NaN	NaN	NaN	NaN	NaN	NaN	NaN	NaN	NaN	NaN	-0.129892	NaN	NaN	NaN	NaN	NaN	NaN	NaN	NaN	NaN	NaN	NaN	NaN	NaN	NaN	NaN	NaN	NaN	NaN	-0.602066	-0.144186	NaN	NaN	NaN	NaN	NaN	NaN	NaN	NaN	NaN	NaN	NaN	NaN	NaN	NaN
P61326;Q96A72;F5H6P7;F5H6N1	Protein mago nashi homolog;Protein mago nashi homolog 2	MAGOH;MAGOHB	NaN	NaN	NaN	NaN	NaN	NaN	NaN	NaN	NaN	NaN	NaN	NaN	NaN	NaN	NaN	NaN	NaN	NaN	0.175429	0.323312	NaN	NaN	NaN	NaN	NaN	NaN	NaN	NaN	NaN	NaN	NaN	NaN	NaN	NaN	NaN	NaN	NaN	NaN	-0.0316806	0.459117	NaN	NaN	NaN	NaN	NaN	NaN	NaN
P61353;K7ELC7;K7EQQ9	60S ribosomal protein L27	RPL27	NaN	NaN	NaN	NaN	NaN	NaN	NaN	NaN	NaN	NaN	NaN	NaN	NaN	NaN	NaN	NaN	NaN	NaN	-0.545613	NaN	NaN	NaN	NaN	NaN	NaN	NaN	NaN	NaN	NaN	NaN	NaN	NaN	NaN	NaN	NaN	NaN	NaN	NaN	-0.842905	NaN	-1.576	NaN	NaN	NaN	NaN	NaN	NaN
P62140;E7ETD8	Serine/threonine-protein phosphatase PP1-beta catalytic subunit;Serine/threonine-protein phosphatase	PPP1CB	NaN	NaN	NaN	NaN	NaN	NaN	NaN	NaN	NaN	NaN	NaN	NaN	NaN	NaN	-0.000981409	-0.0733174	NaN	NaN	NaN	NaN	NaN	NaN	NaN	NaN	NaN	NaN	NaN	NaN	NaN	NaN	NaN	NaN	NaN	NaN	-0.0215847	NaN	NaN	NaN	NaN	NaN	NaN	NaN	NaN	NaN	NaN	NaN	NaN
P62269	40S ribosomal protein S18	RPS18	NaN	NaN	NaN	NaN	NaN	NaN	NaN	NaN	NaN	NaN	NaN	NaN	NaN	NaN	NaN	NaN	NaN	NaN	0.0221902	-0.208861	NaN	NaN	NaN	NaN	NaN	NaN	NaN	NaN	NaN	NaN	NaN	NaN	NaN	NaN	NaN	NaN	NaN	NaN	-0.0190534	NaN	NaN	NaN	NaN	NaN	NaN	NaN	NaN
P62280;M0QZC5	40S ribosomal protein S11	RPS11	NaN	NaN	NaN	NaN	NaN	NaN	NaN	NaN	NaN	NaN	NaN	NaN	NaN	NaN	NaN	NaN	NaN	NaN	-0.310486	NaN	NaN	NaN	NaN	NaN	NaN	NaN	NaN	NaN	NaN	NaN	NaN	NaN	NaN	NaN	NaN	NaN	NaN	NaN	-0.407861	NaN	NaN	NaN	NaN	NaN	NaN	NaN	NaN
P62753;A2A3R5;A2A3R7	40S ribosomal protein S6	RPS6	NaN	NaN	NaN	NaN	NaN	NaN	NaN	NaN	NaN	NaN	NaN	NaN	NaN	NaN	NaN	NaN	-0.445617	NaN	NaN	NaN	NaN	NaN	NaN	NaN	NaN	NaN	NaN	NaN	NaN	NaN	NaN	NaN	NaN	NaN	NaN	NaN	NaN	NaN	NaN	NaN	NaN	NaN	NaN	NaN	NaN	NaN	NaN
P62854;Q5JNZ5	40S ribosomal protein S26;Putative 40S ribosomal protein S26-like 1	RPS26;RPS26P11	NaN	NaN	NaN	NaN	NaN	NaN	NaN	NaN	NaN	NaN	NaN	NaN	NaN	NaN	NaN	NaN	NaN	NaN	NaN	-0.153591	NaN	NaN	NaN	NaN	NaN	NaN	NaN	NaN	NaN	NaN	NaN	NaN	NaN	NaN	NaN	NaN	NaN	NaN	-0.634531	-0.136347	NaN	NaN	NaN	NaN	NaN	NaN	NaN
P62873;F6UT28;B1AKQ8;F6X3N5	Guanine nucleotide-binding protein G(I)/G(S)/G(T) subunit beta-1	GNB1	NaN	NaN	NaN	NaN	NaN	NaN	NaN	NaN	NaN	NaN	NaN	NaN	NaN	NaN	0.0415233	-0.0763868	NaN	NaN	NaN	NaN	NaN	NaN	NaN	NaN	NaN	NaN	NaN	NaN	NaN	NaN	NaN	NaN	NaN	NaN	-0.00763764	NaN	NaN	NaN	NaN	NaN	NaN	NaN	NaN	NaN	NaN	NaN	NaN
P62906	60S ribosomal protein L10a	RPL10A	NaN	NaN	NaN	NaN	NaN	NaN	NaN	NaN	NaN	NaN	NaN	NaN	NaN	NaN	NaN	NaN	NaN	-0.376114	NaN	NaN	NaN	NaN	NaN	NaN	NaN	NaN	NaN	NaN	NaN	NaN	NaN	NaN	NaN	NaN	NaN	NaN	NaN	-0.13443	NaN	NaN	NaN	NaN	NaN	NaN	NaN	NaN	NaN
P82673	28S ribosomal protein S35, mitochondrial	MRPS35	NaN	NaN	NaN	NaN	NaN	NaN	NaN	NaN	NaN	NaN	NaN	NaN	NaN	0.221939	0.0378742	NaN	NaN	NaN	NaN	NaN	NaN	NaN	NaN	NaN	NaN	NaN	NaN	NaN	NaN	NaN	NaN	NaN	NaN	-0.0255881	-0.0471148	NaN	NaN	NaN	NaN	NaN	NaN	NaN	NaN	NaN	NaN	NaN	NaN
Q01581	Hydroxymethylglutaryl-CoA synthase, cytoplasmic	HMGCS1	NaN	NaN	NaN	NaN	NaN	NaN	NaN	NaN	NaN	NaN	NaN	0.298541	NaN	NaN	NaN	NaN	NaN	NaN	NaN	NaN	NaN	NaN	NaN	NaN	NaN	NaN	NaN	NaN	NaN	NaN	0.569491	0.163628	NaN	NaN	NaN	NaN	NaN	NaN	NaN	NaN	NaN	NaN	NaN	NaN	NaN	NaN	NaN
Q02218;E9PCR7;E9PDF2;A0A0D9SFS3;E9PFG7	2-oxoglutarate dehydrogenase, mitochondrial	OGDH	NaN	NaN	NaN	NaN	NaN	NaN	-0.029809	NaN	NaN	NaN	NaN	NaN	NaN	NaN	NaN	NaN	NaN	NaN	NaN	NaN	NaN	NaN	NaN	NaN	NaN	-0.116426	0.0769695	NaN	NaN	NaN	NaN	NaN	NaN	NaN	NaN	NaN	NaN	NaN	NaN	NaN	NaN	NaN	NaN	NaN	NaN	NaN	0.0839282
Q02413	Desmoglein-1	DSG1	NaN	NaN	NaN	NaN	NaN	-4.78783	NaN	NaN	-2.87853	NaN	NaN	NaN	NaN	NaN	NaN	NaN	NaN	NaN	NaN	NaN	NaN	NaN	NaN	NaN	NaN	-3.6197	NaN	NaN	NaN	NaN	NaN	NaN	NaN	NaN	NaN	NaN	NaN	NaN	NaN	NaN	-2.2327	NaN	NaN	NaN	NaN	NaN	NaN
Q02750	Dual specificity mitogen-activated protein kinase kinase 1	MAP2K1	NaN	NaN	NaN	NaN	NaN	NaN	NaN	NaN	NaN	NaN	NaN	NaN	0.0130691	NaN	NaN	NaN	NaN	NaN	NaN	NaN	NaN	NaN	NaN	NaN	NaN	NaN	NaN	NaN	NaN	NaN	NaN	NaN	-0.0414617	-0.432805	NaN	NaN	NaN	NaN	NaN	NaN	NaN	NaN	NaN	NaN	NaN	NaN	NaN
Q05655	Protein kinase C delta type;Protein kinase C delta type regulatory subunit;Protein kinase C delta type catalytic subunit	PRKCD	NaN	NaN	NaN	NaN	NaN	NaN	NaN	NaN	0.0097772	-0.116942	NaN	NaN	NaN	NaN	NaN	NaN	NaN	NaN	NaN	NaN	NaN	NaN	NaN	NaN	NaN	NaN	NaN	-0.0716638	-0.0563262	NaN	NaN	NaN	NaN	NaN	NaN	NaN	NaN	NaN	NaN	NaN	NaN	NaN	NaN	NaN	NaN	NaN	NaN
Q06124	Tyrosine-protein phosphatase non-receptor type 11	PTPN11	NaN	NaN	NaN	NaN	NaN	NaN	NaN	NaN	NaN	0.0720372	-0.186426	NaN	NaN	NaN	NaN	NaN	NaN	NaN	NaN	NaN	NaN	NaN	NaN	NaN	NaN	NaN	NaN	NaN	NaN	0.0219061	NaN	NaN	NaN	NaN	NaN	NaN	NaN	NaN	NaN	NaN	NaN	NaN	NaN	NaN	NaN	NaN	NaN
Q06210	Glutamine--fructose-6-phosphate aminotransferase [isomerizing] 1	GFPT1	NaN	NaN	NaN	NaN	NaN	NaN	NaN	NaN	-0.00186231	-0.0580974	NaN	NaN	NaN	NaN	NaN	NaN	NaN	NaN	NaN	NaN	NaN	NaN	NaN	NaN	NaN	NaN	NaN	0.0571383	0.0318186	NaN	NaN	NaN	NaN	NaN	NaN	NaN	NaN	NaN	NaN	NaN	NaN	NaN	NaN	NaN	NaN	NaN	NaN
Q08752	Peptidyl-prolyl cis-trans isomerase D	PPID	NaN	NaN	NaN	NaN	NaN	NaN	NaN	NaN	NaN	NaN	NaN	NaN	0.200755	NaN	NaN	NaN	NaN	NaN	NaN	NaN	NaN	NaN	NaN	NaN	NaN	NaN	NaN	NaN	NaN	NaN	NaN	NaN	-0.00552165	0.613154	NaN	NaN	NaN	NaN	NaN	NaN	NaN	NaN	NaN	NaN	NaN	NaN	NaN
Q08945	FACT complex subunit SSRP1	SSRP1	NaN	NaN	NaN	NaN	NaN	NaN	NaN	NaN	-0.135491	-0.0094953	NaN	NaN	NaN	NaN	NaN	NaN	NaN	NaN	NaN	NaN	NaN	NaN	NaN	NaN	NaN	NaN	NaN	-0.0966378	NaN	NaN	NaN	NaN	NaN	NaN	NaN	NaN	NaN	NaN	NaN	NaN	NaN	NaN	NaN	NaN	NaN	NaN	NaN
Q12841	Follistatin-related protein 1	FSTL1	NaN	NaN	NaN	NaN	NaN	NaN	NaN	NaN	NaN	NaN	NaN	NaN	NaN	NaN	0.810896	NaN	NaN	NaN	NaN	NaN	NaN	NaN	NaN	NaN	NaN	NaN	NaN	NaN	NaN	NaN	NaN	NaN	NaN	0.68455	0.119555	NaN	NaN	NaN	NaN	NaN	NaN	NaN	NaN	NaN	NaN	NaN	NaN
Q12874	Splicing factor 3A subunit 3	SF3A3	NaN	NaN	NaN	NaN	NaN	NaN	NaN	NaN	NaN	NaN	0.471135	NaN	NaN	NaN	NaN	NaN	NaN	NaN	NaN	NaN	NaN	NaN	NaN	NaN	NaN	NaN	NaN	NaN	NaN	NaN	0.0170667	NaN	NaN	NaN	NaN	NaN	NaN	NaN	NaN	NaN	NaN	NaN	NaN	NaN	NaN	NaN	NaN
Q13057	Bifunctional coenzyme A synthase;Phosphopantetheine adenylyltransferase;Dephospho-CoA kinase	COASY	NaN	NaN	NaN	NaN	NaN	NaN	NaN	NaN	NaN	NaN	0.143524	NaN	NaN	NaN	NaN	NaN	NaN	NaN	NaN	NaN	NaN	NaN	NaN	NaN	NaN	NaN	NaN	NaN	NaN	NaN	-0.0912947	NaN	NaN	NaN	NaN	NaN	NaN	NaN	NaN	NaN	NaN	NaN	NaN	NaN	NaN	NaN	NaN
Q13347	Eukaryotic translation initiation factor 3 subunit I	EIF3I	NaN	NaN	NaN	NaN	NaN	NaN	NaN	NaN	NaN	NaN	NaN	NaN	NaN	NaN	-0.0897586	-0.26708	NaN	NaN	NaN	NaN	NaN	NaN	NaN	NaN	NaN	NaN	NaN	NaN	NaN	NaN	NaN	NaN	NaN	NaN	-0.319802	NaN	NaN	NaN	NaN	NaN	NaN	NaN	NaN	NaN	NaN	NaN	NaN
Q13428;J3KQ96;E7ETY2	Treacle protein	TCOF1	NaN	NaN	NaN	0.705934	NaN	NaN	NaN	NaN	NaN	NaN	NaN	NaN	NaN	NaN	NaN	NaN	NaN	NaN	NaN	NaN	NaN	NaN	0.204016	0.701682	NaN	NaN	NaN	NaN	NaN	NaN	NaN	NaN	NaN	NaN	NaN	NaN	NaN	NaN	NaN	NaN	NaN	NaN	NaN	0.726918	NaN	NaN	NaN
Q13435;A0A087WZZ5;E9PPJ0	Splicing factor 3B subunit 2	SF3B2	NaN	NaN	NaN	NaN	NaN	0.226878	NaN	NaN	NaN	NaN	NaN	NaN	NaN	NaN	NaN	NaN	NaN	NaN	NaN	NaN	NaN	NaN	NaN	NaN	0.513693	0.146003	NaN	NaN	NaN	NaN	NaN	NaN	NaN	NaN	NaN	NaN	NaN	NaN	NaN	NaN	NaN	NaN	NaN	NaN	NaN	0.24184	NaN
Q13564	NEDD8-activating enzyme E1 regulatory subunit	NAE1	NaN	NaN	NaN	NaN	NaN	NaN	NaN	NaN	NaN	NaN	-0.135285	-0.28729	NaN	NaN	NaN	NaN	NaN	NaN	NaN	NaN	NaN	NaN	NaN	NaN	NaN	NaN	NaN	NaN	NaN	NaN	-0.165645	NaN	NaN	NaN	NaN	NaN	NaN	NaN	NaN	NaN	NaN	NaN	NaN	NaN	NaN	NaN	NaN
Q13616;A0A0C4DGX4	Cullin-1	CUL1	NaN	NaN	NaN	NaN	NaN	NaN	NaN	0.0163537	0.580049	NaN	NaN	NaN	NaN	NaN	NaN	NaN	NaN	NaN	NaN	NaN	NaN	NaN	NaN	NaN	NaN	NaN	NaN	0.0592169	NaN	NaN	NaN	NaN	NaN	NaN	NaN	NaN	NaN	NaN	NaN	NaN	NaN	NaN	NaN	NaN	NaN	NaN	NaN
Q13618	Cullin-3	CUL3	NaN	NaN	NaN	NaN	NaN	NaN	NaN	0.0583859	0.122871	NaN	NaN	NaN	NaN	NaN	NaN	NaN	NaN	NaN	NaN	NaN	NaN	NaN	NaN	NaN	NaN	NaN	NaN	0.0893625	NaN	NaN	NaN	NaN	NaN	NaN	NaN	NaN	NaN	NaN	NaN	NaN	NaN	NaN	NaN	NaN	NaN	NaN	NaN
Q14257;A8MXP8	Reticulocalbin-2	RCN2	NaN	NaN	NaN	NaN	NaN	NaN	NaN	NaN	NaN	NaN	NaN	NaN	NaN	-0.04883	NaN	NaN	NaN	NaN	NaN	NaN	NaN	NaN	NaN	NaN	NaN	NaN	NaN	NaN	NaN	NaN	NaN	NaN	0.033652	-0.124786	NaN	NaN	NaN	NaN	NaN	NaN	NaN	NaN	NaN	NaN	NaN	NaN	NaN
Q14669	E3 ubiquitin-protein ligase TRIP12	TRIP12	NaN	NaN	NaN	-0.607946	-0.288717	NaN	NaN	NaN	NaN	NaN	NaN	NaN	NaN	NaN	NaN	NaN	NaN	NaN	NaN	NaN	NaN	NaN	-0.648553	-0.0534787	NaN	NaN	NaN	NaN	NaN	NaN	NaN	NaN	NaN	NaN	NaN	NaN	NaN	NaN	NaN	NaN	NaN	NaN	NaN	-0.907793	NaN	NaN	NaN
Q14676	Mediator of DNA damage checkpoint protein 1	MDC1	NaN	NaN	-0.847856	NaN	NaN	NaN	NaN	NaN	NaN	NaN	NaN	NaN	NaN	NaN	NaN	NaN	NaN	NaN	NaN	NaN	NaN	NaN	-0.567383	NaN	NaN	NaN	NaN	NaN	NaN	NaN	NaN	NaN	NaN	NaN	NaN	NaN	NaN	NaN	NaN	NaN	NaN	NaN	-1.94937	-0.935835	NaN	NaN	NaN
Q14764	Major vault protein	MVP	NaN	NaN	NaN	NaN	NaN	NaN	-0.120451	NaN	NaN	NaN	NaN	NaN	NaN	NaN	NaN	NaN	NaN	NaN	NaN	NaN	NaN	NaN	NaN	NaN	NaN	-0.131582	-0.345601	NaN	NaN	NaN	NaN	NaN	NaN	NaN	NaN	NaN	NaN	NaN	NaN	NaN	NaN	NaN	NaN	NaN	NaN	NaN	0.0641931
Q15008	26S proteasome non-ATPase regulatory subunit 6	PSMD6	NaN	NaN	NaN	NaN	NaN	NaN	NaN	NaN	NaN	NaN	NaN	NaN	0.201508	0.160404	NaN	NaN	NaN	NaN	NaN	NaN	NaN	NaN	NaN	NaN	NaN	NaN	NaN	NaN	NaN	NaN	NaN	NaN	-0.598348	-0.30107	NaN	NaN	NaN	NaN	NaN	NaN	NaN	NaN	NaN	NaN	NaN	NaN	NaN
Q15075	Early endosome antigen 1	EEA1	NaN	NaN	NaN	NaN	0.155231	NaN	NaN	NaN	NaN	NaN	NaN	NaN	NaN	NaN	NaN	NaN	NaN	NaN	NaN	NaN	NaN	NaN	NaN	0.0306892	NaN	NaN	NaN	NaN	NaN	NaN	NaN	NaN	NaN	NaN	NaN	NaN	NaN	NaN	NaN	NaN	NaN	NaN	NaN	0.0142124	0.231064	NaN	NaN
Q15398	Disks large-associated protein 5	DLGAP5	NaN	NaN	NaN	NaN	NaN	NaN	-0.357825	NaN	NaN	NaN	NaN	NaN	NaN	NaN	NaN	NaN	NaN	NaN	NaN	NaN	NaN	NaN	NaN	NaN	NaN	-0.480116	0.778881	NaN	NaN	NaN	NaN	NaN	NaN	NaN	NaN	NaN	NaN	NaN	NaN	NaN	NaN	NaN	NaN	NaN	NaN	NaN	-1.12409
Q15459	Splicing factor 3A subunit 1	SF3A1	NaN	NaN	NaN	NaN	NaN	NaN	0.410124	NaN	NaN	NaN	NaN	NaN	NaN	NaN	NaN	NaN	NaN	NaN	NaN	NaN	NaN	NaN	NaN	NaN	NaN	0.0854246	0.403377	NaN	NaN	NaN	NaN	NaN	NaN	NaN	NaN	NaN	NaN	NaN	NaN	NaN	NaN	NaN	NaN	NaN	NaN	NaN	0.734048
Q15555;K7EL66	Microtubule-associated protein RP/EB family member 2	MAPRE2	NaN	NaN	NaN	NaN	NaN	NaN	NaN	NaN	NaN	NaN	NaN	NaN	NaN	NaN	-0.191755	NaN	NaN	NaN	NaN	NaN	NaN	NaN	NaN	NaN	NaN	NaN	NaN	NaN	NaN	NaN	NaN	NaN	NaN	-0.235875	0.0102069	0.00331442	NaN	NaN	NaN	NaN	NaN	NaN	NaN	NaN	NaN	NaN	NaN
Q15645	Pachytene checkpoint protein 2 homolog	TRIP13	NaN	NaN	NaN	NaN	NaN	NaN	NaN	NaN	NaN	NaN	NaN	NaN	-0.0345593	NaN	NaN	NaN	NaN	NaN	NaN	NaN	NaN	NaN	NaN	NaN	NaN	NaN	NaN	NaN	NaN	NaN	NaN	-0.0493674	-0.0469508	NaN	NaN	NaN	NaN	NaN	NaN	NaN	NaN	NaN	NaN	NaN	NaN	NaN	NaN
Q15691	Microtubule-associated protein RP/EB family member 1	MAPRE1	NaN	NaN	NaN	NaN	NaN	NaN	NaN	NaN	NaN	NaN	NaN	NaN	NaN	NaN	NaN	NaN	0.363339	NaN	NaN	NaN	NaN	NaN	NaN	NaN	NaN	NaN	NaN	NaN	NaN	NaN	NaN	NaN	NaN	NaN	NaN	-0.202572	NaN	NaN	NaN	NaN	NaN	NaN	NaN	NaN	NaN	NaN	NaN
Q15785	Mitochondrial import receptor subunit TOM34	TOMM34	NaN	NaN	NaN	NaN	NaN	NaN	NaN	NaN	NaN	NaN	NaN	NaN	NaN	NaN	NaN	0.271067	NaN	NaN	NaN	NaN	NaN	NaN	NaN	NaN	NaN	NaN	NaN	NaN	NaN	NaN	NaN	NaN	NaN	NaN	-0.0876873	NaN	NaN	NaN	NaN	NaN	NaN	NaN	NaN	NaN	NaN	NaN	NaN
Q15796;B7Z5N5;H3BVD1;K7EJX0;P84022;O15198	Mothers against decapentaplegic homolog 2;Mothers against decapentaplegic homolog 3;Mothers against decapentaplegic homolog 9	SMAD2;SMAD3;SMAD9	NaN	NaN	NaN	NaN	NaN	NaN	NaN	NaN	NaN	NaN	NaN	-0.147793	NaN	NaN	NaN	NaN	NaN	NaN	NaN	NaN	NaN	NaN	NaN	NaN	NaN	NaN	NaN	NaN	NaN	NaN	-0.143628	-0.346885	NaN	NaN	NaN	NaN	NaN	NaN	NaN	NaN	NaN	NaN	NaN	NaN	NaN	NaN	NaN
Q15813	Tubulin-specific chaperone E	TBCE	NaN	NaN	NaN	NaN	NaN	NaN	NaN	NaN	NaN	NaN	NaN	0.00719549	NaN	NaN	NaN	NaN	NaN	NaN	NaN	NaN	NaN	NaN	NaN	NaN	NaN	NaN	NaN	NaN	NaN	NaN	0.0492126	0.013355	NaN	NaN	NaN	NaN	NaN	NaN	NaN	NaN	NaN	NaN	NaN	NaN	NaN	NaN	NaN
Q15814	Tubulin-specific chaperone C	TBCC	NaN	NaN	NaN	NaN	NaN	NaN	NaN	NaN	NaN	NaN	NaN	NaN	NaN	-0.0726648	-0.0076666	NaN	NaN	NaN	NaN	NaN	NaN	NaN	NaN	NaN	NaN	NaN	NaN	NaN	NaN	NaN	NaN	NaN	NaN	-0.123277	NaN	NaN	NaN	NaN	NaN	NaN	NaN	NaN	NaN	NaN	NaN	NaN	NaN
Q16186;A0A087WX59	Proteasomal ubiquitin receptor ADRM1	ADRM1	NaN	NaN	NaN	NaN	NaN	NaN	NaN	NaN	NaN	NaN	NaN	NaN	-0.0797982	-0.0788684	NaN	NaN	NaN	NaN	NaN	NaN	NaN	NaN	NaN	NaN	NaN	NaN	NaN	NaN	NaN	NaN	NaN	NaN	-0.068907	NaN	NaN	NaN	NaN	NaN	NaN	NaN	NaN	NaN	NaN	NaN	NaN	NaN	NaN
Q16543;K7EQA9;K7EKQ2	Hsp90 co-chaperone Cdc37;Hsp90 co-chaperone Cdc37, N-terminally processed	CDC37	NaN	NaN	NaN	NaN	NaN	NaN	NaN	NaN	NaN	NaN	NaN	NaN	0.0578315	NaN	NaN	NaN	NaN	NaN	NaN	NaN	NaN	NaN	NaN	NaN	NaN	NaN	NaN	NaN	NaN	NaN	NaN	NaN	0.0482362	NaN	NaN	NaN	NaN	NaN	NaN	NaN	NaN	NaN	NaN	NaN	NaN	NaN	NaN
Q16576;E9PC52	Histone-binding protein RBBP7	RBBP7	NaN	NaN	NaN	NaN	NaN	NaN	NaN	NaN	NaN	NaN	NaN	-0.0405266	0.282736	NaN	NaN	NaN	NaN	NaN	NaN	NaN	NaN	NaN	NaN	NaN	NaN	NaN	NaN	NaN	NaN	NaN	NaN	-0.152628	NaN	NaN	NaN	NaN	NaN	NaN	NaN	NaN	NaN	NaN	NaN	NaN	NaN	NaN	NaN
Q27J81;A0A0A0MQU1	Inverted formin-2	INF2	NaN	NaN	NaN	NaN	-0.161056	0.397584	NaN	NaN	NaN	NaN	NaN	NaN	NaN	NaN	NaN	NaN	NaN	NaN	NaN	NaN	NaN	NaN	NaN	-0.0902346	0.00949053	NaN	NaN	NaN	NaN	NaN	NaN	NaN	NaN	NaN	NaN	NaN	NaN	NaN	NaN	NaN	NaN	NaN	NaN	NaN	-0.0509358	NaN	NaN
Q29RF7	Sister chromatid cohesion protein PDS5 homolog A	PDS5A	NaN	NaN	NaN	NaN	NaN	0.14496	NaN	NaN	NaN	NaN	NaN	NaN	NaN	NaN	NaN	NaN	NaN	NaN	NaN	NaN	NaN	NaN	NaN	NaN	0.0560286	0.199248	NaN	NaN	NaN	NaN	NaN	NaN	NaN	NaN	NaN	NaN	NaN	NaN	NaN	NaN	NaN	NaN	NaN	NaN	0.0855606	-0.137442	NaN
Q2NKX8;B5MDQ0	DNA excision repair protein ERCC-6-like	ERCC6L	NaN	NaN	NaN	NaN	-0.365221	0.170822	NaN	NaN	NaN	NaN	NaN	NaN	NaN	NaN	NaN	NaN	NaN	NaN	NaN	NaN	NaN	NaN	NaN	0.00762616	0.0854246	NaN	NaN	NaN	NaN	NaN	NaN	NaN	NaN	NaN	NaN	NaN	NaN	NaN	NaN	NaN	NaN	NaN	NaN	NaN	0.125387	NaN	NaN
Q2TAL8	Glutamine-rich protein 1	QRICH1	NaN	NaN	NaN	NaN	NaN	NaN	0.281787	0.125519	NaN	NaN	NaN	NaN	NaN	NaN	NaN	NaN	NaN	NaN	NaN	NaN	NaN	NaN	NaN	NaN	NaN	NaN	0.0655723	NaN	NaN	NaN	NaN	NaN	NaN	NaN	NaN	NaN	NaN	NaN	NaN	NaN	NaN	NaN	NaN	NaN	NaN	NaN	0.1141
Q2TAM5;A0A087X0W8;Q04206;E9PKH5;E9PI38;E9PQS6;E9PKV4;A0A087WVP0	Transcription factor p65	RELA	NaN	NaN	NaN	NaN	NaN	NaN	NaN	NaN	NaN	-0.246224	NaN	NaN	NaN	NaN	NaN	NaN	NaN	NaN	NaN	NaN	NaN	NaN	NaN	NaN	NaN	NaN	NaN	NaN	0.11063	-0.0997881	NaN	NaN	NaN	NaN	NaN	NaN	NaN	NaN	NaN	NaN	NaN	NaN	NaN	NaN	NaN	NaN	NaN
Q5T1Z4;Q5T1Z8;H0YDK8		PUM1	NaN	NaN	NaN	NaN	NaN	0.010923	0.0460021	NaN	NaN	NaN	NaN	NaN	NaN	NaN	NaN	NaN	NaN	NaN	NaN	NaN	NaN	NaN	NaN	NaN	-0.156933	0.151599	NaN	NaN	NaN	NaN	NaN	NaN	NaN	NaN	NaN	NaN	NaN	NaN	NaN	NaN	NaN	NaN	NaN	NaN	NaN	-0.0453867	NaN
Q5W0B1	RING finger protein 219	RNF219	NaN	NaN	NaN	NaN	NaN	NaN	NaN	-0.319514	NaN	NaN	NaN	NaN	NaN	NaN	NaN	NaN	NaN	NaN	NaN	NaN	NaN	NaN	NaN	NaN	NaN	NaN	-0.471469	-0.160863	NaN	NaN	NaN	NaN	NaN	NaN	NaN	NaN	NaN	NaN	NaN	NaN	NaN	NaN	NaN	NaN	NaN	NaN	-0.268591
Q68EM7;C9IZD3	Rho GTPase-activating protein 17	ARHGAP17	NaN	NaN	NaN	NaN	NaN	NaN	0.059909	NaN	NaN	NaN	NaN	NaN	NaN	NaN	NaN	NaN	NaN	NaN	NaN	NaN	NaN	NaN	NaN	NaN	NaN	0.0378742	NaN	NaN	NaN	NaN	NaN	NaN	NaN	NaN	NaN	NaN	NaN	NaN	NaN	NaN	NaN	NaN	NaN	NaN	NaN	0.173511	0.313478
Q6L8Q7;F6T1Q0	2,5-phosphodiesterase 12	PDE12	NaN	NaN	NaN	NaN	NaN	NaN	NaN	NaN	NaN	-0.328924	NaN	NaN	NaN	NaN	NaN	NaN	NaN	NaN	NaN	NaN	NaN	NaN	NaN	NaN	NaN	NaN	NaN	NaN	-0.182442	-0.112693	NaN	NaN	NaN	NaN	NaN	NaN	NaN	NaN	NaN	NaN	NaN	NaN	NaN	NaN	NaN	NaN	NaN
Q6NUK1	Calcium-binding mitochondrial carrier protein SCaMC-1	SLC25A24	NaN	NaN	NaN	NaN	NaN	NaN	NaN	NaN	NaN	NaN	NaN	NaN	0.1133	NaN	NaN	NaN	NaN	NaN	NaN	NaN	NaN	NaN	NaN	NaN	NaN	NaN	NaN	NaN	NaN	NaN	NaN	0.168514	0.187388	NaN	NaN	NaN	NaN	NaN	NaN	NaN	NaN	NaN	NaN	NaN	NaN	NaN	NaN
Q6P1J9	Parafibromin	CDC73	NaN	NaN	NaN	NaN	NaN	NaN	NaN	NaN	NaN	NaN	-0.138061	NaN	NaN	NaN	NaN	NaN	NaN	NaN	NaN	NaN	NaN	NaN	NaN	NaN	NaN	NaN	NaN	NaN	NaN	NaN	-0.108394	NaN	NaN	NaN	NaN	NaN	NaN	NaN	NaN	NaN	NaN	NaN	NaN	NaN	NaN	NaN	NaN
Q6P2E9	Enhancer of mRNA-decapping protein 4	EDC4	NaN	NaN	NaN	NaN	-0.0182642	NaN	NaN	NaN	NaN	NaN	NaN	NaN	NaN	NaN	NaN	NaN	NaN	NaN	NaN	NaN	NaN	NaN	NaN	-0.1525	-0.0593446	NaN	NaN	NaN	NaN	NaN	NaN	NaN	NaN	NaN	NaN	NaN	NaN	NaN	NaN	NaN	NaN	NaN	NaN	NaN	0.0114957	NaN	NaN
Q6PKG0;A0A0B4J210	La-related protein 1	LARP1	NaN	NaN	NaN	NaN	NaN	0.282025	NaN	NaN	NaN	NaN	NaN	NaN	NaN	NaN	NaN	NaN	NaN	NaN	NaN	NaN	NaN	NaN	NaN	NaN	-0.0187903	NaN	NaN	NaN	NaN	NaN	NaN	NaN	NaN	NaN	NaN	NaN	NaN	NaN	NaN	NaN	NaN	NaN	NaN	NaN	0.290424	0.332966	NaN
Q6PL18;A0A0B4J211	ATPase family AAA domain-containing protein 2	ATAD2	NaN	NaN	NaN	NaN	-0.232803	NaN	NaN	NaN	NaN	NaN	NaN	NaN	NaN	NaN	NaN	NaN	NaN	NaN	NaN	NaN	NaN	NaN	NaN	-0.238221	0.128425	NaN	NaN	NaN	NaN	NaN	NaN	NaN	NaN	NaN	NaN	NaN	NaN	NaN	NaN	NaN	NaN	NaN	NaN	-0.93038	-0.867147	NaN	NaN
Q6UN15;A0A0B4J203	Pre-mRNA 3-end-processing factor FIP1	FIP1L1	NaN	NaN	NaN	NaN	NaN	NaN	NaN	NaN	NaN	-0.318794	NaN	NaN	NaN	NaN	NaN	NaN	NaN	NaN	NaN	NaN	NaN	NaN	NaN	NaN	NaN	NaN	NaN	NaN	-0.00252692	-0.341245	NaN	NaN	NaN	NaN	NaN	NaN	NaN	NaN	NaN	NaN	NaN	NaN	NaN	NaN	NaN	NaN	NaN
Q71RC2;Q96J85;X6RLN4	La-related protein 4	LARP4	NaN	NaN	NaN	NaN	NaN	NaN	-0.343934	-0.353985	NaN	NaN	NaN	NaN	NaN	NaN	NaN	NaN	NaN	NaN	NaN	NaN	NaN	NaN	NaN	NaN	NaN	NaN	-0.406771	NaN	NaN	NaN	NaN	NaN	NaN	NaN	NaN	NaN	NaN	NaN	NaN	NaN	NaN	NaN	NaN	NaN	NaN	NaN	-0.553066
Q7KZ85	Transcription elongation factor SPT6	SUPT6H	NaN	NaN	NaN	0.0398403	0.664847	NaN	NaN	NaN	NaN	NaN	NaN	NaN	NaN	NaN	NaN	NaN	NaN	NaN	NaN	NaN	NaN	NaN	-0.00811629	0.133958	NaN	NaN	NaN	NaN	NaN	NaN	NaN	NaN	NaN	NaN	NaN	NaN	NaN	NaN	NaN	NaN	NaN	NaN	NaN	0.182311	NaN	NaN	NaN
Q7L576	Cytoplasmic FMR1-interacting protein 1	CYFIP1	NaN	NaN	NaN	NaN	NaN	-0.0994172	NaN	NaN	NaN	NaN	NaN	NaN	NaN	NaN	NaN	NaN	NaN	NaN	NaN	NaN	NaN	NaN	NaN	NaN	-0.0346332	NaN	NaN	NaN	NaN	NaN	NaN	NaN	NaN	NaN	NaN	NaN	NaN	NaN	NaN	NaN	NaN	NaN	NaN	NaN	-0.06252	-0.00715905	NaN
Q7L592;C9JS27;C9J236;C9JP36	NADH dehydrogenase [ubiquinone] complex I, assembly factor 7	NDUFAF7	NaN	NaN	NaN	NaN	NaN	NaN	NaN	NaN	NaN	NaN	NaN	NaN	-0.030575	0.0881415	NaN	NaN	NaN	NaN	NaN	NaN	NaN	NaN	NaN	NaN	NaN	NaN	NaN	NaN	NaN	NaN	NaN	NaN	-0.228081	0.1121	NaN	NaN	NaN	NaN	NaN	NaN	NaN	NaN	NaN	NaN	NaN	NaN	NaN
Q7Z3K3	Pogo transposable element with ZNF domain	POGZ	NaN	NaN	NaN	NaN	0.0835197	NaN	NaN	NaN	NaN	NaN	NaN	NaN	NaN	NaN	NaN	NaN	NaN	NaN	NaN	NaN	NaN	NaN	NaN	-0.0983511	NaN	NaN	NaN	NaN	NaN	NaN	NaN	NaN	NaN	NaN	NaN	NaN	NaN	NaN	NaN	NaN	NaN	NaN	NaN	-0.671462	-0.232023	NaN	NaN
Q7Z460;F8WA11;H0Y5T1	CLIP-associating protein 1	CLASP1	NaN	NaN	NaN	NaN	-0.178192	0.291014	NaN	NaN	NaN	NaN	NaN	NaN	NaN	NaN	NaN	NaN	NaN	NaN	NaN	NaN	NaN	NaN	NaN	-0.133955	0.00504059	NaN	NaN	NaN	NaN	NaN	NaN	NaN	NaN	NaN	NaN	NaN	NaN	NaN	NaN	NaN	NaN	NaN	NaN	NaN	0.105008	NaN	NaN
Q7Z4H8	KDEL motif-containing protein 2	KDELC2	NaN	NaN	NaN	NaN	NaN	NaN	NaN	NaN	NaN	NaN	0.505992	NaN	NaN	NaN	NaN	NaN	NaN	NaN	NaN	NaN	NaN	NaN	NaN	NaN	NaN	NaN	NaN	NaN	NaN	-0.0766454	0.133827	NaN	NaN	NaN	NaN	NaN	NaN	NaN	NaN	NaN	NaN	NaN	NaN	NaN	NaN	NaN	NaN
Q86TI2	Dipeptidyl peptidase 9	DPP9	NaN	NaN	NaN	NaN	NaN	NaN	NaN	-0.236809	NaN	NaN	NaN	NaN	NaN	NaN	NaN	NaN	NaN	NaN	NaN	NaN	NaN	NaN	NaN	NaN	NaN	NaN	-0.574713	-0.480056	NaN	NaN	NaN	NaN	NaN	NaN	NaN	NaN	NaN	NaN	NaN	NaN	NaN	NaN	NaN	NaN	NaN	NaN	NaN
Q86UE4;E5RJU9	Protein LYRIC	MTDH	NaN	NaN	NaN	NaN	NaN	NaN	NaN	NaN	NaN	0.335255	NaN	NaN	NaN	NaN	NaN	NaN	NaN	NaN	NaN	NaN	NaN	NaN	NaN	NaN	NaN	NaN	NaN	NaN	0.118094	NaN	NaN	NaN	NaN	NaN	NaN	NaN	NaN	NaN	NaN	NaN	NaN	NaN	NaN	NaN	NaN	NaN	NaN
Q86UP2	Kinectin	KTN1	NaN	NaN	NaN	NaN	0.193835	0.404794	NaN	NaN	NaN	NaN	NaN	NaN	NaN	NaN	NaN	NaN	NaN	NaN	NaN	NaN	NaN	NaN	NaN	0.190299	0.226262	NaN	NaN	NaN	NaN	NaN	NaN	NaN	NaN	NaN	NaN	NaN	NaN	NaN	NaN	NaN	NaN	NaN	NaN	NaN	0.448161	NaN	NaN
Q86YP4	Transcriptional repressor p66-alpha	GATAD2A	NaN	NaN	NaN	NaN	NaN	NaN	NaN	NaN	NaN	-0.215329	NaN	NaN	NaN	NaN	NaN	NaN	NaN	NaN	NaN	NaN	NaN	NaN	NaN	NaN	NaN	NaN	NaN	NaN	-0.114488	NaN	NaN	NaN	NaN	NaN	NaN	NaN	NaN	NaN	NaN	NaN	NaN	NaN	NaN	NaN	NaN	NaN	NaN
X6RLX0;Q8IUD2;G8JLD3;X6RM00	ELKS/Rab6-interacting/CAST family member 1	ERC1	NaN	NaN	NaN	NaN	NaN	0.393306	NaN	NaN	NaN	NaN	NaN	NaN	NaN	NaN	NaN	NaN	NaN	NaN	NaN	NaN	NaN	NaN	NaN	NaN	0.307545	0.114367	NaN	NaN	NaN	NaN	NaN	NaN	NaN	NaN	NaN	NaN	NaN	NaN	NaN	NaN	NaN	NaN	NaN	NaN	NaN	0.628914	NaN
Q8IWB7;C9JJ54	WD repeat and FYVE domain-containing protein 1	WDFY1	NaN	NaN	NaN	NaN	NaN	NaN	NaN	NaN	NaN	NaN	NaN	NaN	0.0114957	-0.0505323	NaN	NaN	NaN	NaN	NaN	NaN	NaN	NaN	NaN	NaN	NaN	NaN	NaN	NaN	NaN	NaN	NaN	NaN	-0.277534	-0.0436608	NaN	NaN	NaN	NaN	NaN	NaN	NaN	NaN	NaN	NaN	NaN	NaN	NaN
Q8IXI2;H7BXZ6	Mitochondrial Rho GTPase 1;Mitochondrial Rho GTPase	RHOT1;TMEM91	NaN	NaN	NaN	NaN	NaN	NaN	NaN	NaN	-0.129687	-0.0946799	NaN	NaN	NaN	NaN	NaN	NaN	NaN	NaN	NaN	NaN	NaN	NaN	NaN	NaN	NaN	NaN	NaN	-0.0566262	-0.159396	NaN	NaN	NaN	NaN	NaN	NaN	NaN	NaN	NaN	NaN	NaN	NaN	NaN	NaN	NaN	NaN	NaN	NaN
Q8N1G4	Leucine-rich repeat-containing protein 47	LRRC47	NaN	NaN	NaN	NaN	NaN	NaN	NaN	NaN	NaN	-0.212718	NaN	NaN	NaN	NaN	NaN	NaN	NaN	NaN	NaN	NaN	NaN	NaN	NaN	NaN	NaN	NaN	NaN	NaN	-0.112225	-0.13895	NaN	NaN	NaN	NaN	NaN	NaN	NaN	NaN	NaN	NaN	NaN	NaN	NaN	NaN	NaN	NaN	NaN
Q8N3U4;B1AMT4	Cohesin subunit SA-2	STAG2	NaN	NaN	NaN	NaN	NaN	0.290778	NaN	NaN	NaN	NaN	NaN	NaN	NaN	NaN	NaN	NaN	NaN	NaN	NaN	NaN	NaN	NaN	NaN	NaN	0.208018	-0.0253239	NaN	NaN	NaN	NaN	NaN	NaN	NaN	NaN	NaN	NaN	NaN	NaN	NaN	NaN	NaN	NaN	NaN	NaN	0.397474	0.371503	NaN
Q8NCA5;E9PH82	Protein FAM98A	FAM98A	NaN	NaN	NaN	NaN	NaN	NaN	NaN	NaN	NaN	NaN	-0.279021	NaN	NaN	NaN	NaN	NaN	NaN	NaN	NaN	NaN	NaN	NaN	NaN	NaN	NaN	NaN	NaN	NaN	NaN	NaN	-0.48748	NaN	-0.0601416	NaN	NaN	NaN	NaN	NaN	NaN	NaN	NaN	NaN	NaN	NaN	NaN	NaN	NaN
Q8NCN5;A8MT40	Pyruvate dehydrogenase phosphatase regulatory subunit, mitochondrial	PDPR	NaN	NaN	NaN	NaN	NaN	NaN	NaN	-0.150657	NaN	NaN	NaN	NaN	NaN	NaN	NaN	NaN	NaN	NaN	NaN	NaN	NaN	NaN	NaN	NaN	NaN	NaN	-0.118899	-0.0163953	NaN	NaN	NaN	NaN	NaN	NaN	NaN	NaN	NaN	NaN	NaN	NaN	NaN	NaN	NaN	NaN	NaN	NaN	NaN
Q8TB61	Adenosine 3-phospho 5-phosphosulfate transporter 1	SLC35B2	-0.349916	NaN	NaN	NaN	NaN	NaN	NaN	NaN	NaN	NaN	NaN	NaN	NaN	NaN	NaN	NaN	NaN	NaN	NaN	NaN	-0.523732	NaN	NaN	NaN	NaN	NaN	NaN	NaN	NaN	NaN	NaN	NaN	NaN	NaN	NaN	NaN	NaN	NaN	NaN	NaN	-0.303579	-0.29011	NaN	NaN	NaN	NaN	NaN
Q8TBX8;F8VNT5;F8VU68	Phosphatidylinositol 5-phosphate 4-kinase type-2 gamma	PIP4K2C	NaN	NaN	NaN	NaN	NaN	NaN	NaN	NaN	NaN	NaN	NaN	NaN	0.0963968	NaN	NaN	NaN	NaN	NaN	NaN	NaN	NaN	NaN	NaN	NaN	NaN	NaN	NaN	NaN	NaN	NaN	NaN	-0.373944	0.067914	NaN	NaN	NaN	NaN	NaN	NaN	NaN	NaN	NaN	NaN	NaN	NaN	NaN	NaN
Q8TC07	TBC1 domain family member 15	TBC1D15	NaN	NaN	NaN	NaN	NaN	NaN	NaN	NaN	0.00906043	-0.110402	NaN	NaN	NaN	NaN	NaN	NaN	NaN	NaN	NaN	NaN	NaN	NaN	NaN	NaN	NaN	NaN	NaN	0.448584	-0.0877947	NaN	NaN	NaN	NaN	NaN	NaN	NaN	NaN	NaN	NaN	NaN	NaN	NaN	NaN	NaN	NaN	NaN	NaN
Q8TC12;G3V2G6	Retinol dehydrogenase 11	RDH11	NaN	NaN	NaN	NaN	NaN	NaN	NaN	NaN	NaN	NaN	NaN	NaN	NaN	NaN	NaN	-0.176283	0.186627	NaN	NaN	NaN	NaN	NaN	NaN	NaN	NaN	NaN	NaN	NaN	NaN	NaN	NaN	NaN	NaN	NaN	NaN	-0.215965	NaN	NaN	NaN	NaN	NaN	NaN	NaN	NaN	NaN	NaN	NaN
Q8WUA2	Peptidyl-prolyl cis-trans isomerase-like 4	PPIL4	NaN	NaN	NaN	NaN	NaN	NaN	NaN	NaN	NaN	NaN	-0.0609088	NaN	NaN	NaN	NaN	NaN	NaN	NaN	NaN	NaN	NaN	NaN	NaN	NaN	NaN	NaN	NaN	NaN	NaN	-0.600271	-0.508178	NaN	NaN	NaN	NaN	NaN	NaN	NaN	NaN	NaN	NaN	NaN	NaN	NaN	NaN	NaN	NaN
Q8WUM0	Nuclear pore complex protein Nup133	NUP133	NaN	NaN	NaN	NaN	NaN	-0.283615	NaN	NaN	NaN	NaN	NaN	NaN	NaN	NaN	NaN	NaN	NaN	NaN	NaN	NaN	NaN	NaN	NaN	NaN	-0.361824	-0.248776	NaN	NaN	NaN	NaN	NaN	NaN	NaN	NaN	NaN	NaN	NaN	NaN	NaN	NaN	NaN	NaN	NaN	NaN	NaN	-0.560132	NaN
Q8WWH5	Probable tRNA pseudouridine synthase 1	TRUB1	NaN	NaN	NaN	NaN	NaN	NaN	NaN	NaN	NaN	NaN	NaN	NaN	NaN	-0.146052	-0.0987527	NaN	NaN	NaN	NaN	NaN	NaN	NaN	NaN	NaN	NaN	NaN	NaN	NaN	NaN	NaN	NaN	NaN	NaN	0.141433	0.00475299	NaN	NaN	NaN	NaN	NaN	NaN	NaN	NaN	NaN	NaN	NaN	NaN
Q8WXH0;G3V5X4;A0A0A0MRE3	Nesprin-2	SYNE2	NaN	0.0931545	-0.0474428	NaN	NaN	NaN	NaN	NaN	NaN	NaN	NaN	NaN	NaN	NaN	NaN	NaN	NaN	NaN	NaN	NaN	NaN	0.1038	NaN	NaN	NaN	NaN	NaN	NaN	NaN	NaN	NaN	NaN	NaN	NaN	NaN	NaN	NaN	NaN	NaN	NaN	-0.125069	-0.0936481	NaN	NaN	NaN	NaN	NaN
Q92499;F1T0B3;A0A087X2G1	ATP-dependent RNA helicase DDX1	DDX1	NaN	NaN	NaN	NaN	NaN	NaN	NaN	-0.144696	-0.0382137	NaN	NaN	NaN	NaN	NaN	NaN	NaN	NaN	NaN	NaN	NaN	NaN	NaN	NaN	NaN	NaN	NaN	NaN	-0.26642	NaN	NaN	NaN	NaN	NaN	NaN	NaN	NaN	NaN	NaN	NaN	NaN	NaN	NaN	NaN	NaN	NaN	NaN	NaN
Q92945;A0A087WTP3	Far upstream element-binding protein 2	KHSRP	NaN	NaN	NaN	NaN	NaN	NaN	NaN	0.496309	0.445197	NaN	NaN	NaN	NaN	NaN	NaN	NaN	NaN	NaN	NaN	NaN	NaN	NaN	NaN	NaN	NaN	NaN	NaN	0.196859	NaN	NaN	NaN	NaN	NaN	NaN	NaN	NaN	NaN	NaN	NaN	NaN	NaN	NaN	NaN	NaN	NaN	NaN	NaN
Q92973	Transportin-1	TNPO1	NaN	NaN	NaN	NaN	NaN	NaN	0.625177	0.25544	NaN	NaN	NaN	NaN	NaN	NaN	NaN	NaN	NaN	NaN	NaN	NaN	NaN	NaN	NaN	NaN	NaN	NaN	0.0423643	NaN	NaN	NaN	NaN	NaN	NaN	NaN	NaN	NaN	NaN	NaN	NaN	NaN	NaN	NaN	NaN	NaN	NaN	NaN	0.436375
Q93034	Cullin-5	CUL5	NaN	NaN	NaN	NaN	NaN	NaN	NaN	0.160791	0.101919	NaN	NaN	NaN	NaN	NaN	NaN	NaN	NaN	NaN	NaN	NaN	NaN	NaN	NaN	NaN	NaN	NaN	NaN	0.220578	NaN	NaN	NaN	NaN	NaN	NaN	NaN	NaN	NaN	NaN	NaN	NaN	NaN	NaN	NaN	NaN	NaN	NaN	NaN
Q93074;Q7Z3Z5	Mediator of RNA polymerase II transcription subunit 12	MED12;TNRC11	NaN	NaN	NaN	0.145221	NaN	NaN	NaN	NaN	NaN	NaN	NaN	NaN	NaN	NaN	NaN	NaN	NaN	NaN	NaN	NaN	NaN	NaN	0.1149	NaN	NaN	NaN	NaN	NaN	NaN	NaN	NaN	NaN	NaN	NaN	NaN	NaN	NaN	NaN	NaN	NaN	NaN	NaN	-0.143118	-0.0625652	NaN	NaN	NaN
Q96A65	Exocyst complex component 4	EXOC4	NaN	NaN	NaN	NaN	NaN	NaN	-0.0159284	NaN	NaN	NaN	NaN	NaN	NaN	NaN	NaN	NaN	NaN	NaN	NaN	NaN	NaN	NaN	NaN	NaN	NaN	-0.0993244	-0.0283074	NaN	NaN	NaN	NaN	NaN	NaN	NaN	NaN	NaN	NaN	NaN	NaN	NaN	NaN	NaN	NaN	NaN	NaN	NaN	-0.00445037
Q96AG4	Leucine-rich repeat-containing protein 59	LRRC59	NaN	NaN	NaN	NaN	NaN	NaN	NaN	NaN	NaN	NaN	NaN	NaN	NaN	NaN	NaN	0.616828	NaN	NaN	NaN	NaN	NaN	NaN	NaN	NaN	NaN	NaN	NaN	NaN	NaN	NaN	NaN	NaN	NaN	NaN	0.286408	0.232783	NaN	NaN	NaN	NaN	NaN	NaN	NaN	NaN	NaN	NaN	NaN
Q96DH6;B4DHE8;J3QKT5;J3KTC1	RNA-binding protein Musashi homolog 2	MSI2;IGSF9B	NaN	NaN	NaN	NaN	NaN	NaN	NaN	NaN	NaN	NaN	NaN	NaN	NaN	-0.0804998	-0.0993399	NaN	NaN	NaN	NaN	NaN	NaN	NaN	NaN	NaN	NaN	NaN	NaN	NaN	NaN	NaN	NaN	NaN	NaN	0.0429245	-0.0732414	NaN	NaN	NaN	NaN	NaN	NaN	NaN	NaN	NaN	NaN	NaN	NaN
Q96DI7	U5 small nuclear ribonucleoprotein 40 kDa protein	SNRNP40	NaN	NaN	NaN	NaN	NaN	NaN	NaN	NaN	NaN	NaN	NaN	NaN	NaN	NaN	0.0298416	NaN	NaN	NaN	NaN	NaN	NaN	NaN	NaN	NaN	NaN	NaN	NaN	NaN	NaN	NaN	NaN	NaN	NaN	-0.0401557	-0.157544	NaN	NaN	NaN	NaN	NaN	NaN	NaN	NaN	NaN	NaN	NaN	NaN
Q96EY1	DnaJ homolog subfamily A member 3, mitochondrial	DNAJA3	NaN	NaN	NaN	NaN	NaN	NaN	NaN	NaN	NaN	NaN	NaN	NaN	NaN	-0.0388509	-0.260377	NaN	NaN	NaN	NaN	NaN	NaN	NaN	NaN	NaN	NaN	NaN	NaN	NaN	NaN	NaN	NaN	NaN	NaN	0.0450235	-0.133242	NaN	NaN	NaN	NaN	NaN	NaN	NaN	NaN	NaN	NaN	NaN	NaN
Q96EY7	Pentatricopeptide repeat domain-containing protein 3, mitochondrial	PTCD3	NaN	NaN	NaN	NaN	NaN	NaN	NaN	NaN	-0.14757	-0.13787	NaN	NaN	NaN	NaN	NaN	NaN	NaN	NaN	NaN	NaN	NaN	NaN	NaN	NaN	NaN	NaN	NaN	-0.425734	0.00834347	NaN	NaN	NaN	NaN	NaN	NaN	NaN	NaN	NaN	NaN	NaN	NaN	NaN	NaN	NaN	NaN	NaN	NaN
Q96HC4;H0Y8Y3	PDZ and LIM domain protein 5	PDLIM5	NaN	NaN	NaN	NaN	NaN	NaN	NaN	NaN	NaN	-0.188348	NaN	NaN	NaN	NaN	NaN	NaN	NaN	NaN	NaN	NaN	NaN	NaN	NaN	NaN	NaN	NaN	NaN	NaN	-0.145685	-0.228554	NaN	NaN	NaN	NaN	NaN	NaN	NaN	NaN	NaN	NaN	NaN	NaN	NaN	NaN	NaN	NaN	NaN
Q96HS1	Serine/threonine-protein phosphatase PGAM5, mitochondrial	PGAM5	NaN	NaN	NaN	NaN	NaN	NaN	NaN	NaN	NaN	NaN	NaN	NaN	NaN	NaN	NaN	-0.0911103	-0.0869516	NaN	NaN	NaN	NaN	NaN	NaN	NaN	NaN	NaN	NaN	NaN	NaN	NaN	NaN	NaN	NaN	NaN	NaN	-0.301479	NaN	NaN	NaN	NaN	NaN	NaN	NaN	NaN	NaN	NaN	NaN
Q96IJ6;A0A087WUI8	Mannose-1-phosphate guanyltransferase alpha	GMPPA	NaN	NaN	NaN	NaN	NaN	NaN	NaN	NaN	NaN	NaN	NaN	NaN	-0.219522	NaN	NaN	NaN	NaN	NaN	NaN	NaN	NaN	NaN	NaN	NaN	NaN	NaN	NaN	NaN	NaN	NaN	NaN	NaN	-0.173108	0.147828	NaN	NaN	NaN	NaN	NaN	NaN	NaN	NaN	NaN	NaN	NaN	NaN	NaN
Q96K76	Ubiquitin carboxyl-terminal hydrolase 47	USP47	NaN	NaN	NaN	NaN	0.144699	0.114634	NaN	NaN	NaN	NaN	NaN	NaN	NaN	NaN	NaN	NaN	NaN	NaN	NaN	NaN	NaN	NaN	NaN	0.0913952	-0.0182788	NaN	NaN	NaN	NaN	NaN	NaN	NaN	NaN	NaN	NaN	NaN	NaN	NaN	NaN	NaN	NaN	NaN	NaN	NaN	0.174151	NaN	NaN
Q96KR1	Zinc finger RNA-binding protein	ZFR	NaN	NaN	NaN	NaN	NaN	-0.193024	NaN	NaN	NaN	NaN	NaN	NaN	NaN	NaN	NaN	NaN	NaN	NaN	NaN	NaN	NaN	NaN	NaN	NaN	-0.110495	-0.139951	NaN	NaN	NaN	NaN	NaN	NaN	NaN	NaN	NaN	NaN	NaN	NaN	NaN	NaN	NaN	NaN	NaN	NaN	NaN	-0.423391	NaN
Q96PK6	RNA-binding protein 14	RBM14	NaN	NaN	NaN	NaN	NaN	NaN	NaN	NaN	NaN	-0.618052	NaN	NaN	NaN	NaN	NaN	NaN	NaN	NaN	NaN	NaN	NaN	NaN	NaN	NaN	NaN	NaN	NaN	NaN	-0.570529	NaN	NaN	NaN	NaN	NaN	NaN	NaN	NaN	NaN	NaN	NaN	NaN	NaN	NaN	NaN	NaN	NaN	NaN
Q96PY5;C9IZY8	Formin-like protein 2	FMNL2	NaN	NaN	NaN	NaN	NaN	0.0378742	0.0377336	NaN	NaN	NaN	NaN	NaN	NaN	NaN	NaN	NaN	NaN	NaN	NaN	NaN	NaN	NaN	NaN	NaN	0.054779	-0.0410015	NaN	NaN	NaN	NaN	NaN	NaN	NaN	NaN	NaN	NaN	NaN	NaN	NaN	NaN	NaN	NaN	NaN	NaN	NaN	-0.290762	NaN
Q96RP9;C9IZ01;F8WAU4	Elongation factor G, mitochondrial	GFM1	NaN	NaN	NaN	NaN	NaN	NaN	NaN	NaN	-0.154297	NaN	NaN	NaN	NaN	NaN	NaN	NaN	NaN	NaN	NaN	NaN	NaN	NaN	NaN	NaN	NaN	NaN	NaN	-0.270312	NaN	NaN	NaN	NaN	NaN	NaN	NaN	NaN	NaN	NaN	NaN	NaN	NaN	NaN	NaN	NaN	NaN	NaN	NaN
Q96T23;H0YER1;H0YCN2	Remodeling and spacing factor 1	RSF1	NaN	NaN	NaN	-0.910556	NaN	NaN	NaN	NaN	NaN	NaN	NaN	NaN	NaN	NaN	NaN	NaN	NaN	NaN	NaN	NaN	NaN	NaN	-1.10445	NaN	NaN	NaN	NaN	NaN	NaN	NaN	NaN	NaN	NaN	NaN	NaN	NaN	NaN	NaN	NaN	NaN	NaN	NaN	-2.02292	-2.18121	NaN	NaN	NaN
Q96TA1	Niban-like protein 1	FAM129B	NaN	NaN	NaN	NaN	NaN	NaN	NaN	-0.0582927	NaN	NaN	NaN	0.658737	NaN	NaN	NaN	NaN	NaN	NaN	NaN	NaN	NaN	NaN	NaN	NaN	NaN	NaN	-0.22132	0.118227	NaN	NaN	NaN	NaN	NaN	NaN	NaN	NaN	NaN	NaN	NaN	NaN	NaN	NaN	NaN	NaN	NaN	NaN	NaN
Q99426;K7EP07;K7EK42	Tubulin-folding cofactor B	TBCB	NaN	NaN	NaN	NaN	NaN	NaN	NaN	NaN	NaN	NaN	NaN	NaN	NaN	NaN	NaN	NaN	0.323312	NaN	NaN	NaN	NaN	NaN	NaN	NaN	NaN	NaN	NaN	NaN	NaN	NaN	NaN	NaN	NaN	NaN	NaN	-0.0145578	NaN	NaN	NaN	NaN	NaN	NaN	NaN	NaN	NaN	NaN	NaN
Q99460;A0A087WW66	26S proteasome non-ATPase regulatory subunit 1	PSMD1	NaN	NaN	NaN	NaN	NaN	NaN	0.122739	NaN	NaN	NaN	NaN	NaN	NaN	NaN	NaN	NaN	NaN	NaN	NaN	NaN	NaN	NaN	NaN	NaN	NaN	0.0661237	0.0398403	NaN	NaN	NaN	NaN	NaN	NaN	NaN	NaN	NaN	NaN	NaN	NaN	NaN	NaN	NaN	NaN	NaN	NaN	NaN	0.224658
Q99567;J3KMX1	Nuclear pore complex protein Nup88	NUP88	NaN	NaN	NaN	NaN	NaN	NaN	NaN	-0.119557	0.075738	NaN	NaN	NaN	NaN	NaN	NaN	NaN	NaN	NaN	NaN	NaN	NaN	NaN	NaN	NaN	NaN	NaN	NaN	-0.182933	NaN	NaN	NaN	NaN	NaN	NaN	NaN	NaN	NaN	NaN	NaN	NaN	NaN	NaN	NaN	NaN	NaN	NaN	NaN
Q99661;Q5JR91	Kinesin-like protein KIF2C	KIF2C	NaN	NaN	NaN	NaN	NaN	NaN	NaN	-0.127951	-0.127636	NaN	NaN	NaN	NaN	NaN	NaN	NaN	NaN	NaN	NaN	NaN	NaN	NaN	NaN	NaN	NaN	NaN	NaN	-0.0964218	NaN	NaN	NaN	NaN	NaN	NaN	NaN	NaN	NaN	NaN	NaN	NaN	NaN	NaN	NaN	NaN	NaN	NaN	NaN
Q9BSJ8	Extended synaptotagmin-1	ESYT1	NaN	NaN	NaN	NaN	NaN	0.301002	0.462681	NaN	NaN	NaN	NaN	NaN	NaN	NaN	NaN	NaN	NaN	NaN	NaN	NaN	NaN	NaN	NaN	NaN	-0.133132	0.103128	NaN	NaN	NaN	NaN	NaN	NaN	NaN	NaN	NaN	NaN	NaN	NaN	NaN	NaN	NaN	NaN	NaN	NaN	NaN	0.554933	NaN
Q9BT78;D6RFN0;D6RAX7;D6RD63	COP9 signalosome complex subunit 4	COPS4	NaN	NaN	NaN	NaN	NaN	NaN	NaN	NaN	NaN	NaN	NaN	NaN	0.59846	0.480989	NaN	NaN	NaN	NaN	NaN	NaN	NaN	NaN	NaN	NaN	NaN	NaN	NaN	NaN	NaN	NaN	NaN	NaN	-0.0302361	0.301822	NaN	NaN	NaN	NaN	NaN	NaN	NaN	NaN	NaN	NaN	NaN	NaN	NaN
Q9BTX1	Nucleoporin NDC1	NDC1	-0.362325	NaN	NaN	NaN	NaN	NaN	NaN	NaN	NaN	NaN	NaN	NaN	NaN	NaN	NaN	NaN	NaN	NaN	NaN	NaN	-0.386185	-0.111508	NaN	NaN	NaN	NaN	NaN	NaN	NaN	NaN	NaN	NaN	NaN	NaN	NaN	NaN	NaN	NaN	NaN	NaN	0.0839282	0.154842	NaN	NaN	NaN	NaN	NaN
Q9BWD1	Acetyl-CoA acetyltransferase, cytosolic	ACAT2	NaN	NaN	NaN	NaN	NaN	NaN	NaN	NaN	NaN	NaN	NaN	NaN	NaN	0.261952	-0.0542275	NaN	NaN	NaN	NaN	NaN	NaN	NaN	NaN	NaN	NaN	NaN	NaN	NaN	NaN	NaN	NaN	NaN	NaN	0.227864	NaN	NaN	NaN	NaN	NaN	NaN	NaN	NaN	NaN	NaN	NaN	NaN	NaN
Q9BXS5;E7ENJ6;K7EJL1	AP-1 complex subunit mu-1	AP1M1	NaN	NaN	NaN	NaN	NaN	NaN	NaN	NaN	NaN	NaN	NaN	NaN	-0.204865	NaN	NaN	NaN	NaN	NaN	NaN	NaN	NaN	NaN	NaN	NaN	NaN	NaN	NaN	NaN	NaN	NaN	NaN	NaN	-0.267948	NaN	NaN	NaN	NaN	NaN	NaN	NaN	NaN	NaN	NaN	NaN	NaN	NaN	NaN
Q9BXW9	Fanconi anemia group D2 protein	FANCD2	NaN	NaN	NaN	NaN	0.028852	0.532467	NaN	NaN	NaN	NaN	NaN	NaN	NaN	NaN	NaN	NaN	NaN	NaN	NaN	NaN	NaN	NaN	NaN	-0.022068	0.205267	NaN	NaN	NaN	NaN	NaN	NaN	NaN	NaN	NaN	NaN	NaN	NaN	NaN	NaN	NaN	NaN	NaN	NaN	NaN	0.222805	NaN	NaN
Q9BYG3;C9J808;C9J6C5	MKI67 FHA domain-interacting nucleolar phosphoprotein	NIFK	NaN	NaN	NaN	NaN	NaN	NaN	NaN	NaN	NaN	NaN	NaN	NaN	NaN	NaN	-0.257011	-0.765572	NaN	NaN	NaN	NaN	NaN	NaN	NaN	NaN	NaN	NaN	NaN	NaN	NaN	NaN	NaN	NaN	NaN	NaN	-0.80294	NaN	NaN	NaN	NaN	NaN	NaN	NaN	NaN	NaN	NaN	NaN	NaN
Q9BZF1;F8VQX7;F8VUA7	Oxysterol-binding protein-related protein 8;Oxysterol-binding protein	OSBPL8	NaN	NaN	NaN	NaN	NaN	NaN	-0.0830495	NaN	NaN	NaN	NaN	NaN	NaN	NaN	NaN	NaN	NaN	NaN	NaN	NaN	NaN	NaN	NaN	NaN	NaN	-0.201808	-0.0869364	NaN	NaN	NaN	NaN	NaN	NaN	NaN	NaN	NaN	NaN	NaN	NaN	NaN	NaN	NaN	NaN	NaN	NaN	NaN	0.0210533
Q9BZQ8	Protein Niban	FAM129A	NaN	NaN	NaN	NaN	NaN	0.203514	NaN	NaN	NaN	NaN	NaN	NaN	NaN	NaN	NaN	NaN	NaN	NaN	NaN	NaN	NaN	NaN	NaN	NaN	0.000144286	-0.00923391	NaN	NaN	NaN	NaN	NaN	NaN	NaN	NaN	NaN	NaN	NaN	NaN	NaN	NaN	NaN	NaN	NaN	NaN	NaN	0.28238	NaN
Q9H074;D6REB4	Polyadenylate-binding protein-interacting protein 1	PAIP1	NaN	NaN	NaN	NaN	NaN	NaN	NaN	NaN	NaN	NaN	0.851679	NaN	NaN	NaN	NaN	NaN	NaN	NaN	NaN	NaN	NaN	NaN	NaN	NaN	NaN	NaN	NaN	NaN	NaN	NaN	0.250477	NaN	0.392647	NaN	NaN	NaN	NaN	NaN	NaN	NaN	NaN	NaN	NaN	NaN	NaN	NaN	NaN
Q9H2G2	STE20-like serine/threonine-protein kinase	SLK	NaN	NaN	NaN	NaN	0.116631	NaN	NaN	NaN	NaN	NaN	NaN	NaN	NaN	NaN	NaN	NaN	NaN	NaN	NaN	NaN	NaN	NaN	NaN	0.100574	NaN	NaN	NaN	NaN	NaN	NaN	NaN	NaN	NaN	NaN	NaN	NaN	NaN	NaN	NaN	NaN	NaN	NaN	NaN	-0.00199233	0.0897694	-0.104884	NaN
Q9H2U1;E7EWK3	ATP-dependent RNA helicase DHX36	DHX36	NaN	NaN	NaN	NaN	NaN	NaN	-0.204399	NaN	NaN	NaN	NaN	NaN	NaN	NaN	NaN	NaN	NaN	NaN	NaN	NaN	NaN	NaN	NaN	NaN	NaN	-0.152901	NaN	NaN	NaN	NaN	NaN	NaN	NaN	NaN	NaN	NaN	NaN	NaN	NaN	NaN	NaN	NaN	NaN	NaN	NaN	-0.683576	-0.524728
Q9H4A4;A6NKB8	Aminopeptidase B	RNPEP	NaN	NaN	NaN	NaN	NaN	NaN	NaN	NaN	NaN	-0.100469	NaN	NaN	NaN	NaN	NaN	NaN	NaN	NaN	NaN	NaN	NaN	NaN	NaN	NaN	NaN	NaN	NaN	NaN	0.00805652	-0.00271481	NaN	NaN	NaN	NaN	NaN	NaN	NaN	NaN	NaN	NaN	NaN	NaN	NaN	NaN	NaN	NaN	NaN
Q9H9A6	Leucine-rich repeat-containing protein 40	LRRC40	NaN	NaN	NaN	NaN	NaN	NaN	NaN	NaN	NaN	-0.194493	NaN	NaN	NaN	NaN	NaN	NaN	NaN	NaN	NaN	NaN	NaN	NaN	NaN	NaN	NaN	NaN	NaN	NaN	0.0318186	0.365469	NaN	NaN	NaN	NaN	NaN	NaN	NaN	NaN	NaN	NaN	NaN	NaN	NaN	NaN	NaN	NaN	NaN
Q9HAV4	Exportin-5	XPO5	NaN	NaN	NaN	NaN	NaN	0.118891	NaN	NaN	NaN	NaN	NaN	NaN	NaN	NaN	NaN	NaN	NaN	NaN	NaN	NaN	NaN	NaN	NaN	NaN	-0.010454	0.00317045	NaN	NaN	NaN	NaN	NaN	NaN	NaN	NaN	NaN	NaN	NaN	NaN	NaN	NaN	NaN	NaN	NaN	NaN	NaN	0.158725	NaN
Q9NPF4	Probable tRNA N6-adenosine threonylcarbamoyltransferase	OSGEP	NaN	NaN	NaN	NaN	NaN	NaN	NaN	NaN	NaN	NaN	NaN	NaN	NaN	NaN	NaN	-0.176397	NaN	NaN	NaN	NaN	NaN	NaN	NaN	NaN	NaN	NaN	NaN	NaN	NaN	NaN	NaN	NaN	NaN	NaN	-0.115816	NaN	NaN	NaN	NaN	NaN	NaN	NaN	NaN	NaN	NaN	NaN	NaN
Q9NR31	GTP-binding protein SAR1a	SAR1A	NaN	NaN	NaN	NaN	NaN	NaN	NaN	NaN	NaN	NaN	NaN	NaN	NaN	NaN	NaN	NaN	NaN	-0.344154	-0.00888545	NaN	NaN	NaN	NaN	NaN	NaN	NaN	NaN	NaN	NaN	NaN	NaN	NaN	NaN	NaN	NaN	NaN	NaN	-0.0452676	-0.0506518	NaN	NaN	NaN	NaN	NaN	NaN	NaN	NaN
Q9NRW7;A0A087WU65;Q5T4Q0	Vacuolar protein sorting-associated protein 45	VPS45	NaN	NaN	NaN	NaN	NaN	NaN	NaN	NaN	NaN	NaN	-0.0639671	NaN	NaN	NaN	NaN	NaN	NaN	NaN	NaN	NaN	NaN	NaN	NaN	NaN	NaN	NaN	NaN	NaN	NaN	-0.00752163	-0.020677	NaN	NaN	NaN	NaN	NaN	NaN	NaN	NaN	NaN	NaN	NaN	NaN	NaN	NaN	NaN	NaN
Q9NS87;C9JKA9;D6RCT7	Kinesin-like protein KIF15	KIF15	NaN	NaN	NaN	NaN	-0.264547	0.561888	NaN	NaN	NaN	NaN	NaN	NaN	NaN	NaN	NaN	NaN	NaN	NaN	NaN	NaN	NaN	NaN	NaN	0.157949	0.0896338	NaN	NaN	NaN	NaN	NaN	NaN	NaN	NaN	NaN	NaN	NaN	NaN	NaN	NaN	NaN	NaN	NaN	NaN	NaN	0.165172	NaN	NaN
Q9NSD9	Phenylalanine--tRNA ligase beta subunit	FARSB	NaN	NaN	NaN	NaN	NaN	NaN	NaN	NaN	NaN	-0.083019	NaN	NaN	NaN	NaN	NaN	NaN	NaN	NaN	NaN	NaN	NaN	NaN	NaN	NaN	NaN	NaN	NaN	NaN	0.0265876	0.0461418	NaN	NaN	NaN	NaN	NaN	NaN	NaN	NaN	NaN	NaN	NaN	NaN	NaN	NaN	NaN	NaN	NaN
Q9NTX5;H0Y5L2	Ethylmalonyl-CoA decarboxylase	ECHDC1	NaN	NaN	NaN	NaN	NaN	NaN	NaN	NaN	NaN	NaN	NaN	NaN	NaN	NaN	NaN	-0.0780458	NaN	NaN	NaN	NaN	NaN	NaN	NaN	NaN	NaN	NaN	NaN	NaN	NaN	NaN	NaN	NaN	NaN	NaN	NaN	-0.147458	NaN	NaN	NaN	NaN	NaN	NaN	NaN	NaN	NaN	NaN	NaN
Q9NVE7;A0A0G2JR38;E9PHT6;H0YA26	Pantothenate kinase 4	PANK4	NaN	NaN	NaN	NaN	NaN	NaN	NaN	0.0287106	0.348459	NaN	NaN	NaN	NaN	NaN	NaN	NaN	NaN	NaN	NaN	NaN	NaN	NaN	NaN	NaN	NaN	NaN	NaN	-0.0853284	NaN	NaN	NaN	NaN	NaN	NaN	NaN	NaN	NaN	NaN	NaN	NaN	NaN	NaN	NaN	NaN	NaN	NaN	NaN
Q9NVJ2	ADP-ribosylation factor-like protein 8B	ARL8B	NaN	NaN	NaN	NaN	NaN	NaN	NaN	NaN	NaN	NaN	NaN	NaN	NaN	NaN	NaN	NaN	NaN	NaN	-0.234346	NaN	NaN	NaN	NaN	NaN	NaN	NaN	NaN	NaN	NaN	NaN	NaN	NaN	NaN	NaN	NaN	NaN	NaN	NaN	-0.273308	NaN	NaN	NaN	NaN	NaN	NaN	NaN	NaN
Q9NVT9;E5RJ86	Armadillo repeat-containing protein 1	ARMC1	NaN	NaN	NaN	NaN	NaN	NaN	NaN	NaN	NaN	NaN	NaN	NaN	NaN	NaN	0.428786	0.146003	NaN	NaN	NaN	NaN	NaN	NaN	NaN	NaN	NaN	NaN	NaN	NaN	NaN	NaN	NaN	NaN	NaN	NaN	0.0905825	NaN	NaN	NaN	NaN	NaN	NaN	NaN	NaN	NaN	NaN	NaN	NaN
Q9NWH9;H7C3F4;H0YMM0	SAFB-like transcription modulator	SLTM	NaN	NaN	NaN	NaN	NaN	-0.63619	NaN	NaN	NaN	NaN	NaN	NaN	NaN	NaN	NaN	NaN	NaN	NaN	NaN	NaN	NaN	NaN	NaN	NaN	-0.740794	NaN	NaN	NaN	NaN	NaN	NaN	NaN	NaN	NaN	NaN	NaN	NaN	NaN	NaN	NaN	NaN	NaN	NaN	NaN	-1.91197	-1.43366	NaN
Q9NX62	Inositol monophosphatase 3	IMPAD1	NaN	NaN	NaN	NaN	NaN	NaN	NaN	NaN	NaN	NaN	NaN	NaN	NaN	0.0996318	NaN	NaN	NaN	NaN	NaN	NaN	NaN	NaN	NaN	NaN	NaN	NaN	NaN	NaN	NaN	NaN	NaN	NaN	0.0740944	-0.0917712	NaN	NaN	NaN	NaN	NaN	NaN	NaN	NaN	NaN	NaN	NaN	NaN	NaN
Q9NXG2	THUMP domain-containing protein 1	THUMPD1	NaN	NaN	NaN	NaN	NaN	NaN	NaN	NaN	NaN	NaN	NaN	NaN	0.033652	NaN	NaN	NaN	NaN	NaN	NaN	NaN	NaN	NaN	NaN	NaN	NaN	NaN	NaN	NaN	NaN	NaN	NaN	-0.0232551	0.265797	NaN	NaN	NaN	NaN	NaN	NaN	NaN	NaN	NaN	NaN	NaN	NaN	NaN	NaN
Q9NZB2;A0A0C4DG79	Constitutive coactivator of PPAR-gamma-like protein 1	FAM120A	NaN	NaN	NaN	NaN	NaN	-0.222111	NaN	NaN	NaN	NaN	NaN	NaN	NaN	NaN	NaN	NaN	NaN	NaN	NaN	NaN	NaN	NaN	NaN	NaN	-0.0667295	-0.0450444	NaN	NaN	NaN	NaN	NaN	NaN	NaN	NaN	NaN	NaN	NaN	NaN	NaN	NaN	NaN	NaN	NaN	NaN	NaN	-0.406484	NaN
Q9P253	Vacuolar protein sorting-associated protein 18 homolog	VPS18	NaN	NaN	NaN	NaN	NaN	NaN	-0.131171	NaN	NaN	NaN	NaN	NaN	NaN	NaN	NaN	NaN	NaN	NaN	NaN	NaN	NaN	NaN	NaN	NaN	NaN	-0.286885	-0.190948	NaN	NaN	NaN	NaN	NaN	NaN	NaN	NaN	NaN	NaN	NaN	NaN	NaN	NaN	NaN	NaN	NaN	NaN	NaN	-0.189763
Q9P2J5	Leucine--tRNA ligase, cytoplasmic	LARS	NaN	NaN	NaN	NaN	NaN	-0.0725283	NaN	NaN	NaN	NaN	NaN	NaN	NaN	NaN	NaN	NaN	NaN	NaN	NaN	NaN	NaN	NaN	NaN	NaN	-0.0262933	0.0143553	NaN	NaN	NaN	NaN	NaN	NaN	NaN	NaN	NaN	NaN	NaN	NaN	NaN	NaN	NaN	NaN	NaN	NaN	NaN	-0.0920941	NaN
Q9UBQ7;U3KQ56	Glyoxylate reductase/hydroxypyruvate reductase	GRHPR	NaN	NaN	NaN	NaN	NaN	NaN	NaN	NaN	NaN	NaN	NaN	NaN	NaN	NaN	0.126312	-0.289316	NaN	NaN	NaN	NaN	NaN	NaN	NaN	NaN	NaN	NaN	NaN	NaN	NaN	NaN	NaN	NaN	NaN	NaN	0.00733906	NaN	NaN	NaN	NaN	NaN	NaN	NaN	NaN	NaN	NaN	NaN	NaN
Q9UBT2	SUMO-activating enzyme subunit 2	UBA2	NaN	NaN	NaN	NaN	NaN	NaN	NaN	0.0518593	0.192068	NaN	NaN	NaN	NaN	NaN	NaN	NaN	NaN	NaN	NaN	NaN	NaN	NaN	NaN	NaN	NaN	NaN	NaN	0.0395595	NaN	NaN	NaN	NaN	NaN	NaN	NaN	NaN	NaN	NaN	NaN	NaN	NaN	NaN	NaN	NaN	NaN	NaN	NaN
Q9UBV2	Protein sel-1 homolog 1	SEL1L	NaN	NaN	NaN	NaN	NaN	NaN	NaN	0.128425	NaN	NaN	NaN	NaN	NaN	NaN	NaN	NaN	NaN	NaN	NaN	NaN	NaN	NaN	NaN	NaN	NaN	NaN	0.0308304	-0.195021	NaN	NaN	NaN	NaN	NaN	NaN	NaN	NaN	NaN	NaN	NaN	NaN	NaN	NaN	NaN	NaN	NaN	NaN	0.545079
Q9UDY2	Tight junction protein ZO-2	TJP2	NaN	NaN	NaN	NaN	NaN	-0.177914	NaN	NaN	NaN	NaN	NaN	NaN	NaN	NaN	NaN	NaN	NaN	NaN	NaN	NaN	NaN	NaN	NaN	NaN	-0.192447	-0.170654	NaN	NaN	NaN	NaN	NaN	NaN	NaN	NaN	NaN	NaN	NaN	NaN	NaN	NaN	NaN	NaN	NaN	NaN	0.274769	0.286645	NaN
Q9UET6	Putative tRNA (cytidine(32)/guanosine(34)-2-O)-methyltransferase	FTSJ1	NaN	NaN	NaN	NaN	NaN	NaN	NaN	NaN	NaN	NaN	NaN	NaN	NaN	-0.0800879	-0.0461909	NaN	NaN	NaN	NaN	NaN	NaN	NaN	NaN	NaN	NaN	NaN	NaN	NaN	NaN	NaN	NaN	NaN	NaN	-0.207228	NaN	NaN	NaN	NaN	NaN	NaN	NaN	NaN	NaN	NaN	NaN	NaN	NaN
Q9UGP8	Translocation protein SEC63 homolog	SEC63	NaN	NaN	NaN	NaN	NaN	NaN	NaN	0.0211954	0.333309	NaN	NaN	NaN	NaN	NaN	NaN	NaN	NaN	NaN	NaN	NaN	NaN	NaN	NaN	NaN	NaN	NaN	NaN	-0.0272926	NaN	NaN	NaN	NaN	NaN	NaN	NaN	NaN	NaN	NaN	NaN	NaN	NaN	NaN	NaN	NaN	NaN	NaN	NaN
Q9UIA9;E7ESC6	Exportin-7	XPO7	NaN	NaN	NaN	NaN	NaN	NaN	0.13014	NaN	NaN	NaN	NaN	NaN	NaN	NaN	NaN	NaN	NaN	NaN	NaN	NaN	NaN	NaN	NaN	NaN	NaN	0.0067647	-0.00307618	NaN	NaN	NaN	NaN	NaN	NaN	NaN	NaN	NaN	NaN	NaN	NaN	NaN	NaN	NaN	NaN	NaN	NaN	NaN	0.245739
Q9UJS0	Calcium-binding mitochondrial carrier protein Aralar2	SLC25A13	NaN	NaN	NaN	NaN	NaN	NaN	NaN	NaN	NaN	-0.251934	NaN	NaN	NaN	NaN	NaN	NaN	NaN	NaN	NaN	NaN	NaN	NaN	NaN	NaN	NaN	NaN	NaN	NaN	-0.098243	-0.0155638	NaN	NaN	NaN	NaN	NaN	NaN	NaN	NaN	NaN	NaN	NaN	NaN	NaN	NaN	NaN	NaN	NaN
Q9UJX3	Anaphase-promoting complex subunit 7	ANAPC7	NaN	NaN	NaN	NaN	NaN	NaN	NaN	NaN	NaN	NaN	-0.297467	NaN	NaN	NaN	NaN	NaN	NaN	NaN	NaN	NaN	NaN	NaN	NaN	NaN	NaN	NaN	NaN	NaN	NaN	-0.00920483	-0.222414	NaN	NaN	NaN	NaN	NaN	NaN	NaN	NaN	NaN	NaN	NaN	NaN	NaN	NaN	NaN	NaN
Q9UKF6;G5E9W3	Cleavage and polyadenylation specificity factor subunit 3	CPSF3	NaN	NaN	NaN	NaN	NaN	NaN	NaN	NaN	-0.137013	-0.769133	NaN	NaN	NaN	NaN	NaN	NaN	NaN	NaN	NaN	NaN	NaN	NaN	NaN	NaN	NaN	NaN	NaN	0.00115371	-0.0656421	NaN	NaN	NaN	NaN	NaN	NaN	NaN	NaN	NaN	NaN	NaN	NaN	NaN	NaN	NaN	NaN	NaN	NaN
Q9UMZ2	Synergin gamma	SYNRG	NaN	NaN	NaN	NaN	-0.110106	-0.233193	NaN	NaN	NaN	NaN	NaN	NaN	NaN	NaN	NaN	NaN	NaN	NaN	NaN	NaN	NaN	NaN	NaN	0.306029	-0.309485	NaN	NaN	NaN	NaN	NaN	NaN	NaN	NaN	NaN	NaN	NaN	NaN	NaN	NaN	NaN	NaN	NaN	NaN	NaN	0.103397	NaN	NaN
Q9UNF1;Q5H909;Q5H907	Melanoma-associated antigen D2	MAGED2	NaN	NaN	NaN	NaN	NaN	NaN	NaN	NaN	0.336055	-0.192546	NaN	NaN	NaN	NaN	NaN	NaN	NaN	NaN	NaN	NaN	NaN	NaN	NaN	NaN	NaN	NaN	NaN	NaN	-0.112319	NaN	NaN	NaN	NaN	NaN	NaN	NaN	NaN	NaN	NaN	NaN	NaN	NaN	NaN	NaN	NaN	NaN	NaN
Q9UNM6;J3KNQ3;A0A087WUL9;E9PL38;H0YD73	26S proteasome non-ATPase regulatory subunit 13	PSMD13	NaN	NaN	NaN	NaN	NaN	NaN	NaN	NaN	NaN	NaN	NaN	NaN	NaN	0.242328	0.405012	NaN	NaN	NaN	NaN	NaN	NaN	NaN	NaN	NaN	NaN	NaN	NaN	NaN	NaN	NaN	NaN	NaN	NaN	0.185867	NaN	NaN	NaN	NaN	NaN	NaN	NaN	NaN	NaN	NaN	NaN	NaN	NaN
Q9UQ80;F8VR77	Proliferation-associated protein 2G4	PA2G4	NaN	NaN	NaN	NaN	NaN	NaN	NaN	NaN	NaN	NaN	NaN	NaN	-0.00910324	NaN	NaN	NaN	NaN	NaN	NaN	NaN	NaN	NaN	NaN	NaN	NaN	NaN	NaN	NaN	NaN	NaN	NaN	NaN	-0.0142227	NaN	NaN	NaN	NaN	NaN	NaN	NaN	NaN	NaN	NaN	NaN	NaN	NaN	NaN
Q9Y223	Bifunctional UDP-N-acetylglucosamine 2-epimerase/N-acetylmannosamine kinase;UDP-N-acetylglucosamine 2-epimerase (hydrolyzing);N-acetylmannosamine kinase	GNE	NaN	NaN	NaN	NaN	NaN	NaN	NaN	NaN	0.00460933	-0.281386	NaN	NaN	NaN	NaN	NaN	NaN	NaN	NaN	NaN	NaN	NaN	NaN	NaN	NaN	NaN	NaN	NaN	-0.0330676	0.0798389	NaN	NaN	NaN	NaN	NaN	NaN	NaN	NaN	NaN	NaN	NaN	NaN	NaN	NaN	NaN	NaN	NaN	NaN
Q9Y2U8	Inner nuclear membrane protein Man1	LEMD3	NaN	NaN	NaN	NaN	NaN	NaN	0.0771063	NaN	NaN	NaN	NaN	NaN	NaN	NaN	NaN	NaN	NaN	NaN	NaN	NaN	NaN	NaN	NaN	NaN	NaN	-0.0246486	0.0227584	NaN	NaN	NaN	NaN	NaN	NaN	NaN	NaN	NaN	NaN	NaN	NaN	NaN	NaN	NaN	NaN	NaN	NaN	NaN	-0.0235484
Q9Y303;H3BQ15;H3BTE3;H3BTZ6;H3BSV9	Putative N-acetylglucosamine-6-phosphate deacetylase	AMDHD2	NaN	NaN	NaN	NaN	NaN	NaN	NaN	NaN	NaN	NaN	NaN	NaN	-0.504509	NaN	NaN	NaN	NaN	NaN	NaN	NaN	NaN	NaN	NaN	NaN	NaN	NaN	NaN	NaN	NaN	NaN	NaN	NaN	-0.438249	-0.486529	NaN	NaN	NaN	NaN	NaN	NaN	NaN	NaN	NaN	NaN	NaN	NaN	NaN
Q9Y305;H7C5Q2	Acyl-coenzyme A thioesterase 9, mitochondrial	ACOT9	NaN	NaN	NaN	NaN	NaN	NaN	NaN	NaN	NaN	NaN	NaN	NaN	0.112767	NaN	NaN	NaN	NaN	NaN	NaN	NaN	NaN	NaN	NaN	NaN	NaN	NaN	NaN	NaN	NaN	NaN	NaN	0.203389	-0.0952038	NaN	NaN	NaN	NaN	NaN	NaN	NaN	NaN	NaN	NaN	NaN	NaN	NaN	NaN
Q9Y394;A0A087X0Z7;H0YJ66	Dehydrogenase/reductase SDR family member 7	DHRS7	NaN	NaN	NaN	NaN	NaN	NaN	NaN	NaN	NaN	NaN	NaN	NaN	NaN	NaN	0.361095	0.216486	NaN	NaN	NaN	NaN	NaN	NaN	NaN	NaN	NaN	NaN	NaN	NaN	NaN	NaN	NaN	NaN	NaN	NaN	0.0630888	NaN	NaN	NaN	NaN	NaN	NaN	NaN	NaN	NaN	NaN	NaN	NaN
Q9Y3P9	Rab GTPase-activating protein 1	RABGAP1	NaN	NaN	NaN	NaN	NaN	0.130272	NaN	NaN	NaN	NaN	NaN	NaN	NaN	NaN	NaN	NaN	NaN	NaN	NaN	NaN	NaN	NaN	NaN	NaN	-0.0493823	0.0448837	NaN	NaN	NaN	NaN	NaN	NaN	NaN	NaN	NaN	NaN	NaN	NaN	NaN	NaN	NaN	NaN	NaN	NaN	NaN	0.250355	NaN
Q9Y3U8	60S ribosomal protein L36	RPL36	NaN	NaN	NaN	NaN	NaN	NaN	NaN	NaN	NaN	NaN	NaN	NaN	NaN	NaN	NaN	NaN	NaN	NaN	-0.993666	-0.540442	NaN	NaN	NaN	NaN	NaN	NaN	NaN	NaN	NaN	NaN	NaN	NaN	NaN	NaN	NaN	NaN	NaN	NaN	-0.841223	-0.697383	NaN	NaN	NaN	NaN	NaN	NaN	NaN
A0A024R4E5;Q00341;H0Y394	Vigilin	HDLBP	NaN	NaN	NaN	NaN	-0.52639	0.283566	NaN	NaN	NaN	NaN	NaN	NaN	NaN	NaN	NaN	NaN	NaN	NaN	NaN	NaN	NaN	NaN	NaN	NaN	0.132511	NaN	NaN	NaN	NaN	NaN	NaN	NaN	NaN	NaN	NaN	NaN	NaN	NaN	NaN	NaN	NaN	NaN	NaN	NaN	0.413811	NaN	NaN
A0A024RA52;P25787;C9JCK5	Proteasome subunit alpha type;Proteasome subunit alpha type-2	PSMA2	NaN	NaN	NaN	NaN	NaN	NaN	NaN	NaN	NaN	NaN	NaN	NaN	NaN	NaN	NaN	NaN	NaN	-0.116238	NaN	NaN	NaN	NaN	NaN	NaN	NaN	NaN	NaN	NaN	NaN	NaN	NaN	NaN	NaN	NaN	NaN	NaN	NaN	-0.15719	-0.271862	NaN	NaN	NaN	NaN	NaN	NaN	NaN	NaN
A0A024RCR6;A0A0G2JK23;P46379;A0A0G2JL47	Large proline-rich protein BAG6	BAT3;BAG6	NaN	NaN	NaN	NaN	NaN	0.189793	NaN	NaN	NaN	NaN	NaN	NaN	NaN	NaN	NaN	NaN	NaN	NaN	NaN	NaN	NaN	NaN	NaN	NaN	0.0132121	NaN	NaN	NaN	NaN	NaN	NaN	NaN	NaN	NaN	NaN	NaN	NaN	NaN	NaN	NaN	NaN	NaN	NaN	NaN	0.374622	0.254957	NaN
K7ERP4;A0A087X2I2;A0A087WT12;P36969;K7EKX7;R4GNE4;K7ENB4;K7EJ20;A0A0A0MTT1	Glutathione peroxidase;Phospholipid hydroperoxide glutathione peroxidase, mitochondrial	GPX4	NaN	NaN	NaN	NaN	NaN	NaN	NaN	NaN	NaN	NaN	NaN	NaN	NaN	NaN	NaN	NaN	NaN	NaN	0.248049	NaN	NaN	NaN	NaN	NaN	NaN	NaN	NaN	NaN	NaN	NaN	NaN	NaN	NaN	NaN	NaN	NaN	NaN	NaN	0.147567	NaN	NaN	NaN	NaN	NaN	NaN	NaN	NaN
A0A087WTA5			NaN	NaN	NaN	NaN	NaN	NaN	NaN	NaN	NaN	NaN	-0.140857	NaN	NaN	NaN	NaN	NaN	NaN	NaN	NaN	NaN	NaN	NaN	NaN	NaN	NaN	NaN	NaN	NaN	NaN	NaN	-0.136997	NaN	NaN	NaN	NaN	NaN	NaN	NaN	NaN	NaN	NaN	NaN	NaN	NaN	NaN	NaN	NaN
A0A087WUB9;Q8WYA6	Beta-catenin-like protein 1	CTNNBL1	NaN	NaN	NaN	NaN	NaN	NaN	NaN	NaN	NaN	-0.100561	NaN	NaN	NaN	NaN	NaN	NaN	NaN	NaN	NaN	NaN	NaN	NaN	NaN	NaN	NaN	NaN	NaN	NaN	-0.193849	-0.0177384	NaN	NaN	NaN	NaN	NaN	NaN	NaN	NaN	NaN	NaN	NaN	NaN	NaN	NaN	NaN	NaN	NaN
A0A087WV73;P46087	Probable 28S rRNA (cytosine(4447)-C(5))-methyltransferase	NOP2	NaN	NaN	NaN	NaN	NaN	NaN	-0.835626	NaN	NaN	NaN	NaN	NaN	NaN	NaN	NaN	NaN	NaN	NaN	NaN	NaN	NaN	NaN	NaN	NaN	NaN	NaN	-1.10703	NaN	NaN	NaN	NaN	NaN	NaN	NaN	NaN	NaN	NaN	NaN	NaN	NaN	NaN	NaN	NaN	NaN	NaN	NaN	-2.19258
A0A087WWA3;Q4R9M9;O60333	Kinesin-like protein KIF1B	KIF1Bbeta;KIF1B	NaN	NaN	NaN	NaN	0.0137839	NaN	NaN	NaN	NaN	NaN	NaN	NaN	NaN	NaN	NaN	NaN	NaN	NaN	NaN	NaN	NaN	NaN	NaN	-0.183179	-0.076402	NaN	NaN	NaN	NaN	NaN	NaN	NaN	NaN	NaN	NaN	NaN	NaN	NaN	NaN	NaN	NaN	NaN	NaN	-0.119761	NaN	NaN	NaN
A0A087WWP7;A0A087X1P0;P23470	Receptor-type tyrosine-protein phosphatase gamma	PTPRG	NaN	NaN	NaN	0.013355	0.935233	NaN	NaN	NaN	NaN	NaN	NaN	NaN	NaN	NaN	NaN	NaN	NaN	NaN	NaN	NaN	NaN	NaN	NaN	0.244887	NaN	NaN	NaN	NaN	NaN	NaN	NaN	NaN	NaN	NaN	NaN	NaN	NaN	NaN	NaN	NaN	NaN	NaN	NaN	0.348459	NaN	NaN	NaN
A0A087WXM8;P50895;K7ENU8	Basal cell adhesion molecule	BCAM	NaN	NaN	NaN	NaN	NaN	NaN	NaN	NaN	0.621618	NaN	NaN	NaN	NaN	NaN	NaN	NaN	NaN	NaN	NaN	NaN	NaN	NaN	NaN	NaN	NaN	NaN	NaN	0.534062	NaN	NaN	NaN	NaN	NaN	NaN	NaN	NaN	NaN	NaN	NaN	NaN	NaN	NaN	NaN	NaN	NaN	NaN	NaN
A0A087WXS7;O43681	ATPase ASNA1	ASNA1	NaN	NaN	NaN	NaN	NaN	NaN	NaN	NaN	NaN	NaN	NaN	NaN	NaN	0.281075	0.167101	NaN	NaN	NaN	NaN	NaN	NaN	NaN	NaN	NaN	NaN	NaN	NaN	NaN	NaN	NaN	NaN	NaN	NaN	0.0571383	NaN	NaN	NaN	NaN	NaN	NaN	NaN	NaN	NaN	NaN	NaN	NaN	NaN
A0A087WXZ3;Q9Y5A9	YTH domain-containing family protein 2	YTHDF2	NaN	NaN	NaN	NaN	NaN	NaN	NaN	NaN	NaN	-0.30893	NaN	NaN	NaN	NaN	NaN	NaN	NaN	NaN	NaN	NaN	NaN	NaN	NaN	NaN	NaN	NaN	NaN	NaN	NaN	-0.297413	NaN	NaN	NaN	NaN	NaN	NaN	NaN	NaN	NaN	NaN	NaN	NaN	NaN	NaN	NaN	NaN	NaN
A0A087WY71;Q96CW1;E9PFW3;C9JJ47	AP-2 complex subunit mu	AP2M1	NaN	NaN	NaN	NaN	NaN	NaN	NaN	NaN	NaN	NaN	NaN	-0.470829	NaN	NaN	NaN	NaN	NaN	NaN	NaN	NaN	NaN	NaN	NaN	NaN	NaN	NaN	NaN	NaN	NaN	NaN	NaN	-1.29467	NaN	NaN	NaN	NaN	NaN	NaN	NaN	NaN	NaN	NaN	NaN	NaN	NaN	NaN	NaN
A0A087X0C8;E7EV01;O15484	Calpain-5	ASB2;CAPN5	NaN	NaN	NaN	NaN	NaN	NaN	NaN	NaN	NaN	-0.0353278	NaN	NaN	NaN	NaN	NaN	NaN	NaN	NaN	NaN	NaN	NaN	NaN	NaN	NaN	NaN	NaN	NaN	NaN	0.147567	NaN	NaN	NaN	NaN	NaN	NaN	NaN	NaN	NaN	NaN	NaN	NaN	NaN	NaN	NaN	NaN	NaN	NaN
A0A087X176;Q6ZRP7	Sulfhydryl oxidase 2	QSOX2	NaN	NaN	NaN	NaN	NaN	NaN	NaN	0.177344	NaN	NaN	NaN	NaN	NaN	NaN	NaN	NaN	NaN	NaN	NaN	NaN	NaN	NaN	NaN	NaN	NaN	NaN	NaN	-0.0133197	NaN	NaN	NaN	NaN	NaN	NaN	NaN	NaN	NaN	NaN	NaN	NaN	NaN	NaN	NaN	NaN	NaN	NaN	NaN
A0A087X211;Q8TCG1	Protein CIP2A	KIAA1524	NaN	NaN	NaN	NaN	NaN	NaN	NaN	0.0608775	NaN	NaN	NaN	NaN	NaN	NaN	NaN	NaN	NaN	NaN	NaN	NaN	NaN	NaN	NaN	NaN	NaN	NaN	0.129085	NaN	NaN	NaN	NaN	NaN	NaN	NaN	NaN	NaN	NaN	NaN	NaN	NaN	NaN	NaN	NaN	NaN	NaN	NaN	0.26123
A0A087X256;Q2M389	WASH complex subunit 7	KIAA1033	NaN	NaN	NaN	NaN	NaN	-0.0388953	NaN	NaN	NaN	NaN	NaN	NaN	NaN	NaN	NaN	NaN	NaN	NaN	NaN	NaN	NaN	NaN	NaN	NaN	-0.309038	NaN	NaN	NaN	NaN	NaN	NaN	NaN	NaN	NaN	NaN	NaN	NaN	NaN	NaN	NaN	NaN	NaN	NaN	NaN	NaN	0.033652	NaN
A0A087X2H1;Q9ULT8;H0YJP0	E3 ubiquitin-protein ligase HECTD1	HECTD1	NaN	NaN	-0.395796	-0.0366295	NaN	NaN	NaN	NaN	NaN	NaN	NaN	NaN	NaN	NaN	NaN	NaN	NaN	NaN	NaN	NaN	NaN	NaN	0.0370308	NaN	NaN	NaN	NaN	NaN	NaN	NaN	NaN	NaN	NaN	NaN	NaN	NaN	NaN	NaN	NaN	NaN	NaN	NaN	-0.22201	NaN	NaN	NaN	NaN
A0A087X2I1;P62333;H0YJC0	26S protease regulatory subunit 10B	PSMC6	NaN	NaN	NaN	NaN	NaN	NaN	NaN	NaN	NaN	NaN	NaN	NaN	NaN	0.0855606	NaN	NaN	NaN	NaN	NaN	NaN	NaN	NaN	NaN	NaN	NaN	NaN	NaN	NaN	NaN	NaN	NaN	NaN	NaN	0.258941	NaN	NaN	NaN	NaN	NaN	NaN	NaN	NaN	NaN	NaN	NaN	NaN	NaN
A0A088AWP5;Q8WUY3;H7BZH9;E9PDC2	Protein prune homolog 2	PRUNE2	NaN	-0.153848	NaN	NaN	NaN	NaN	NaN	NaN	NaN	NaN	NaN	NaN	NaN	NaN	NaN	NaN	NaN	NaN	NaN	NaN	NaN	-0.100546	NaN	NaN	NaN	NaN	NaN	NaN	NaN	NaN	NaN	NaN	NaN	NaN	NaN	NaN	NaN	NaN	NaN	NaN	NaN	0.458487	NaN	NaN	NaN	NaN	NaN
A0A096LNH6;Q14185	Dedicator of cytokinesis protein 1	DOCK1	NaN	NaN	NaN	-0.237541	0.695905	NaN	NaN	NaN	NaN	NaN	NaN	NaN	NaN	NaN	NaN	NaN	NaN	NaN	NaN	NaN	NaN	NaN	NaN	0.435095	NaN	NaN	NaN	NaN	NaN	NaN	NaN	NaN	NaN	NaN	NaN	NaN	NaN	NaN	NaN	NaN	NaN	NaN	NaN	0.32964	NaN	NaN	NaN
A0A096LP26;A0A096LP75;C4AMC7;Q6VEQ5;A8K0Z3;A0A096LNU2;A8MWX3	Putative WAS protein family homolog 3;WAS protein family homolog 2;WAS protein family homolog 1;Putative WAS protein family homolog 4	WASH3P;WASH2P;WASH1;WASH4P	NaN	NaN	NaN	NaN	NaN	NaN	NaN	NaN	NaN	NaN	0.0980152	NaN	NaN	NaN	NaN	NaN	NaN	NaN	NaN	NaN	NaN	NaN	NaN	NaN	NaN	NaN	NaN	NaN	NaN	NaN	0.247563	NaN	NaN	NaN	NaN	NaN	NaN	NaN	NaN	NaN	NaN	NaN	NaN	NaN	NaN	NaN	NaN
U3KQC1;A0A0A0MQU0;Q9BV38;K7EIR0	WD repeat-containing protein 18	WDR18	NaN	NaN	NaN	NaN	NaN	NaN	NaN	NaN	NaN	NaN	NaN	NaN	-0.106576	NaN	NaN	NaN	NaN	NaN	NaN	NaN	1.28659	NaN	NaN	NaN	NaN	NaN	NaN	NaN	NaN	NaN	NaN	NaN	-0.524811	NaN	NaN	NaN	NaN	NaN	NaN	NaN	NaN	NaN	NaN	NaN	NaN	NaN	NaN
A0A0A0MRJ0;Q5VT25	Serine/threonine-protein kinase MRCK alpha	CDC42BPA	NaN	NaN	NaN	NaN	-0.00843551	NaN	NaN	NaN	NaN	NaN	NaN	NaN	NaN	NaN	NaN	NaN	NaN	NaN	NaN	NaN	NaN	NaN	NaN	-0.442124	NaN	NaN	NaN	NaN	NaN	NaN	NaN	NaN	NaN	NaN	NaN	NaN	NaN	NaN	NaN	NaN	NaN	NaN	NaN	-0.196575	NaN	NaN	NaN
A0A0A0MRK6;Q13505;A0A0C4DFQ1	Metaxin-1	MTX1	NaN	NaN	NaN	NaN	NaN	NaN	NaN	NaN	NaN	NaN	NaN	NaN	NaN	NaN	NaN	0.121281	NaN	NaN	NaN	NaN	NaN	NaN	NaN	NaN	NaN	NaN	NaN	NaN	NaN	NaN	NaN	NaN	NaN	NaN	-0.103953	NaN	NaN	NaN	NaN	NaN	NaN	NaN	NaN	NaN	NaN	NaN	NaN
A0A0A0MS41;Q9BWM7;S4R3N9	Sideroflexin-3	SFXN3	NaN	NaN	NaN	NaN	NaN	NaN	NaN	NaN	NaN	NaN	NaN	NaN	NaN	NaN	NaN	-0.324329	NaN	NaN	NaN	NaN	NaN	NaN	NaN	NaN	NaN	NaN	NaN	NaN	NaN	NaN	NaN	NaN	NaN	NaN	-0.519321	-0.333716	NaN	NaN	NaN	NaN	NaN	NaN	NaN	NaN	NaN	NaN	NaN
A0A0A0MS45;J3KNI1;Q9H9E3	Conserved oligomeric Golgi complex subunit 4	COG4	NaN	NaN	NaN	NaN	NaN	NaN	NaN	-0.0153742	NaN	NaN	NaN	NaN	NaN	NaN	NaN	NaN	NaN	NaN	NaN	NaN	NaN	NaN	NaN	NaN	NaN	NaN	NaN	0.138552	NaN	NaN	NaN	NaN	NaN	NaN	NaN	NaN	NaN	NaN	NaN	NaN	NaN	NaN	NaN	NaN	NaN	NaN	NaN
A0A0A0MSA7;A0A0U1RQK7;O43432	Eukaryotic translation initiation factor 4 gamma 3	EIF4G3	NaN	NaN	NaN	0.0347792	0.108625	NaN	NaN	NaN	NaN	NaN	NaN	NaN	NaN	NaN	NaN	NaN	NaN	NaN	NaN	NaN	NaN	NaN	NaN	0.141825	NaN	NaN	NaN	NaN	NaN	NaN	NaN	NaN	NaN	NaN	NaN	NaN	NaN	NaN	NaN	NaN	NaN	NaN	NaN	0.167615	NaN	NaN	NaN
A0A0A0MSI8;O00471;F8W9B8	Exocyst complex component 5	EXOC5	NaN	NaN	NaN	NaN	NaN	NaN	NaN	NaN	0.261591	NaN	NaN	NaN	NaN	NaN	NaN	NaN	NaN	NaN	NaN	NaN	NaN	NaN	NaN	NaN	NaN	NaN	NaN	0.188021	-0.22334	NaN	NaN	NaN	NaN	NaN	NaN	NaN	NaN	NaN	NaN	NaN	NaN	NaN	NaN	NaN	NaN	NaN	NaN
A0A0B4J1V9;Q9NRZ9;F6XU50;A0A087WSW7	Lymphoid-specific helicase	HELLS	NaN	NaN	NaN	NaN	NaN	NaN	-0.125809	-0.221791	NaN	NaN	NaN	NaN	NaN	NaN	NaN	NaN	NaN	NaN	NaN	NaN	NaN	NaN	NaN	NaN	NaN	NaN	-0.104294	NaN	NaN	NaN	NaN	NaN	NaN	NaN	NaN	NaN	NaN	NaN	NaN	NaN	NaN	NaN	NaN	NaN	NaN	NaN	-0.126171
Q5W0H4;A0A0B4J2C3;P13693;J3KPG2;E9PJF7	Translationally-controlled tumor protein	TPT1	NaN	NaN	NaN	NaN	NaN	-3.66896	NaN	NaN	NaN	NaN	NaN	NaN	NaN	NaN	NaN	NaN	NaN	0.118891	NaN	NaN	NaN	NaN	NaN	NaN	NaN	NaN	NaN	NaN	NaN	NaN	NaN	NaN	NaN	NaN	NaN	NaN	NaN	0.257493	NaN	NaN	NaN	NaN	NaN	NaN	NaN	NaN	NaN
A0A0C4DFT3;Q12959;E7EQD7	Disks large homolog 1	DLG1	NaN	NaN	NaN	NaN	NaN	NaN	0.559736	NaN	NaN	NaN	NaN	NaN	NaN	NaN	NaN	NaN	NaN	NaN	NaN	NaN	NaN	NaN	NaN	NaN	NaN	0.120883	NaN	NaN	NaN	NaN	NaN	NaN	NaN	NaN	NaN	NaN	NaN	NaN	NaN	NaN	NaN	NaN	NaN	NaN	NaN	0.542308	0.976584
A0A0C4DGA2;O75521;F1LLU7;F8WAW4;C9JB63	Enoyl-CoA delta isomerase 2, mitochondrial	ECI2	NaN	NaN	NaN	NaN	NaN	NaN	NaN	NaN	NaN	NaN	NaN	NaN	NaN	0.479955	NaN	NaN	NaN	NaN	NaN	NaN	NaN	NaN	NaN	NaN	NaN	NaN	NaN	NaN	NaN	NaN	NaN	NaN	NaN	0.246226	NaN	NaN	NaN	NaN	NaN	NaN	NaN	NaN	NaN	NaN	NaN	NaN	NaN
A0A0C4DGQ5;P04632;K7EIV0;A0A075B7C0;K7ELJ7;U3KQE2;K7EM73;K7EKD8;U3KPR7	Calpain small subunit 1	CAPNS1	NaN	NaN	NaN	NaN	NaN	NaN	NaN	NaN	NaN	NaN	NaN	NaN	NaN	NaN	NaN	NaN	NaN	0.348459	NaN	NaN	NaN	NaN	NaN	NaN	NaN	NaN	NaN	NaN	NaN	NaN	NaN	NaN	NaN	NaN	NaN	NaN	NaN	0.177344	NaN	NaN	NaN	NaN	NaN	NaN	NaN	NaN	NaN
A0A0G2JNZ5;A0A0G2JLB3;P04062;A0A0G2JNZ0	Glucosylceramidase	GBA	NaN	NaN	NaN	NaN	NaN	NaN	NaN	NaN	NaN	NaN	-0.118054	NaN	NaN	NaN	NaN	NaN	NaN	NaN	NaN	NaN	NaN	NaN	NaN	NaN	NaN	NaN	NaN	NaN	NaN	NaN	-0.201593	NaN	NaN	NaN	NaN	NaN	NaN	NaN	NaN	NaN	NaN	NaN	NaN	NaN	NaN	NaN	NaN
A0A0G2JQ41;Q12979;B7Z683	Active breakpoint cluster region-related protein	ABR	NaN	NaN	NaN	NaN	NaN	NaN	NaN	-0.105178	NaN	NaN	NaN	NaN	NaN	NaN	NaN	NaN	NaN	NaN	NaN	NaN	NaN	NaN	NaN	NaN	NaN	NaN	-0.214056	NaN	NaN	NaN	NaN	NaN	NaN	NaN	NaN	NaN	NaN	NaN	NaN	NaN	NaN	NaN	NaN	NaN	NaN	NaN	0.0404014
A0A0X1KG71;Q8WX92	Negative elongation factor B	NELFB	NaN	NaN	NaN	NaN	NaN	NaN	NaN	NaN	NaN	0.0739573	NaN	NaN	NaN	NaN	NaN	NaN	NaN	NaN	NaN	NaN	NaN	NaN	NaN	NaN	NaN	NaN	NaN	NaN	-0.0659743	0.0304067	NaN	NaN	NaN	NaN	NaN	NaN	NaN	NaN	NaN	NaN	NaN	NaN	NaN	NaN	NaN	NaN	NaN
A3KMH1	von Willebrand factor A domain-containing protein 8	VWA8	NaN	NaN	NaN	NaN	-0.221119	NaN	NaN	NaN	NaN	NaN	NaN	NaN	NaN	NaN	NaN	NaN	NaN	NaN	NaN	NaN	NaN	NaN	NaN	-0.0989072	NaN	NaN	NaN	NaN	NaN	NaN	NaN	NaN	NaN	NaN	NaN	NaN	NaN	NaN	NaN	NaN	NaN	NaN	NaN	-0.437975	NaN	NaN	NaN
A6NDG6	Phosphoglycolate phosphatase	PGP	NaN	NaN	NaN	NaN	NaN	NaN	NaN	NaN	NaN	NaN	NaN	NaN	NaN	NaN	NaN	-0.00093804	NaN	NaN	NaN	NaN	NaN	NaN	NaN	NaN	NaN	NaN	NaN	NaN	NaN	NaN	NaN	NaN	NaN	NaN	-0.161589	0.0982848	NaN	NaN	NaN	NaN	NaN	NaN	NaN	NaN	NaN	NaN	NaN
K7EIJ0;K7ENL2;A6NG10;K7EMC9;Q969T9;B4DFG2;K7EIN1;K7ESN4	WW domain-binding protein 2	WBP2	NaN	NaN	NaN	NaN	NaN	NaN	NaN	NaN	NaN	NaN	NaN	NaN	NaN	NaN	0.739416	0.722903	NaN	NaN	NaN	NaN	NaN	NaN	NaN	NaN	NaN	NaN	NaN	NaN	NaN	NaN	NaN	NaN	NaN	NaN	0.269751	NaN	NaN	NaN	NaN	NaN	NaN	NaN	NaN	NaN	NaN	NaN	NaN
A6NNK5;Q12888	Tumor suppressor p53-binding protein 1	TP53BP1	NaN	NaN	-0.0453421	NaN	NaN	NaN	NaN	NaN	NaN	NaN	NaN	NaN	NaN	NaN	NaN	NaN	NaN	NaN	NaN	NaN	NaN	NaN	0.06226	NaN	NaN	NaN	NaN	NaN	NaN	NaN	NaN	NaN	NaN	NaN	NaN	NaN	NaN	NaN	NaN	NaN	NaN	NaN	-0.0353278	NaN	NaN	NaN	NaN
B1AKJ5;O43847;A0A087WYK8;G3V1R5;F5H7V1	Nardilysin	NRD1	NaN	NaN	NaN	NaN	NaN	0.0335111	NaN	NaN	NaN	NaN	NaN	NaN	NaN	NaN	NaN	NaN	NaN	NaN	NaN	NaN	NaN	NaN	NaN	NaN	-0.019185	NaN	NaN	NaN	NaN	NaN	NaN	NaN	NaN	NaN	NaN	NaN	NaN	NaN	NaN	NaN	NaN	NaN	NaN	NaN	NaN	0.174279	NaN
B3KTM8;H0YLJ3;Q9UBU8;H0YMJ0	Mortality factor 4-like protein 1	MORF4L1	NaN	NaN	NaN	NaN	NaN	NaN	NaN	NaN	NaN	NaN	NaN	NaN	NaN	NaN	-0.233278	1.27971	NaN	NaN	NaN	NaN	NaN	NaN	NaN	NaN	NaN	NaN	NaN	NaN	NaN	NaN	NaN	NaN	NaN	NaN	0.0760118	NaN	NaN	NaN	NaN	NaN	NaN	NaN	NaN	NaN	NaN	NaN	NaN
B4DDF4;B4DUT8;Q99439;A0A087X271;A0A087X1X5;H3BVI6	Calponin-2	CNN2	NaN	NaN	NaN	NaN	NaN	NaN	NaN	NaN	NaN	NaN	NaN	NaN	NaN	NaN	NaN	0.587845	NaN	NaN	NaN	NaN	NaN	NaN	NaN	NaN	NaN	NaN	NaN	NaN	NaN	NaN	NaN	NaN	NaN	NaN	0.470927	0.381062	NaN	NaN	NaN	NaN	NaN	NaN	NaN	NaN	NaN	NaN	NaN
B4DUC8;Q13126;J3QSB7	S-methyl-5-thioadenosine phosphorylase;Purine nucleoside phosphorylase	MTAP	NaN	NaN	NaN	NaN	NaN	NaN	NaN	NaN	NaN	NaN	NaN	NaN	NaN	NaN	NaN	NaN	0.423417	NaN	NaN	NaN	NaN	NaN	NaN	NaN	NaN	NaN	NaN	NaN	NaN	NaN	NaN	NaN	NaN	NaN	NaN	-0.163236	NaN	NaN	NaN	NaN	NaN	NaN	NaN	NaN	NaN	NaN	NaN
B7WPG3;C9IYN3;D6W592;Q8WVV9	Heterogeneous nuclear ribonucleoprotein L-like	HNRPLL;HNRNPLL	NaN	NaN	NaN	NaN	NaN	NaN	NaN	NaN	NaN	NaN	-0.102465	NaN	NaN	NaN	NaN	NaN	NaN	NaN	NaN	NaN	NaN	NaN	NaN	NaN	NaN	NaN	NaN	NaN	NaN	NaN	-0.325395	NaN	NaN	NaN	NaN	NaN	NaN	NaN	NaN	NaN	NaN	NaN	NaN	NaN	NaN	NaN	NaN
B8ZZC5;B8ZZA8		GLS	NaN	NaN	NaN	NaN	NaN	NaN	NaN	NaN	NaN	NaN	-0.110075	NaN	NaN	NaN	NaN	NaN	NaN	NaN	NaN	NaN	NaN	NaN	NaN	NaN	NaN	NaN	NaN	NaN	NaN	NaN	-0.0500543	NaN	NaN	NaN	NaN	NaN	NaN	NaN	NaN	NaN	NaN	NaN	NaN	NaN	NaN	NaN	NaN
C9JIF9;P13798	Acylamino-acid-releasing enzyme	APEH	NaN	NaN	NaN	NaN	NaN	NaN	NaN	NaN	-0.0728924	NaN	NaN	NaN	NaN	NaN	NaN	NaN	NaN	NaN	NaN	NaN	NaN	NaN	NaN	NaN	NaN	NaN	NaN	-0.09968	NaN	NaN	NaN	NaN	NaN	NaN	NaN	NaN	NaN	NaN	NaN	NaN	NaN	NaN	NaN	NaN	NaN	NaN	NaN
C9JRZ6;Q9NX63;F8WAR4	MICOS complex subunit MIC19	CHCHD3	NaN	NaN	NaN	NaN	NaN	NaN	NaN	NaN	NaN	NaN	NaN	NaN	NaN	NaN	NaN	NaN	NaN	-0.301017	NaN	NaN	NaN	NaN	NaN	NaN	NaN	NaN	NaN	NaN	NaN	NaN	NaN	NaN	NaN	NaN	NaN	NaN	NaN	0.302407	NaN	NaN	NaN	NaN	NaN	NaN	NaN	NaN	NaN
CON__P00978			NaN	NaN	NaN	-3.77564	1.42282	NaN	NaN	NaN	NaN	NaN	NaN	NaN	NaN	NaN	NaN	NaN	NaN	NaN	NaN	NaN	NaN	NaN	NaN	NaN	NaN	NaN	NaN	NaN	NaN	NaN	NaN	NaN	NaN	NaN	NaN	NaN	NaN	NaN	NaN	NaN	NaN	NaN	NaN	-1.24479	NaN	-4.78234	NaN
CON__P41361			NaN	NaN	NaN	NaN	NaN	NaN	NaN	NaN	NaN	NaN	NaN	NaN	NaN	NaN	NaN	NaN	NaN	NaN	NaN	NaN	NaN	NaN	NaN	NaN	NaN	NaN	NaN	NaN	NaN	NaN	-3.05242	NaN	NaN	NaN	NaN	NaN	NaN	NaN	NaN	NaN	NaN	NaN	NaN	NaN	NaN	NaN	NaN
CON__Q03247			NaN	NaN	NaN	NaN	NaN	NaN	NaN	NaN	NaN	NaN	NaN	NaN	NaN	NaN	-4.71505	-3.3454	NaN	NaN	NaN	NaN	NaN	NaN	NaN	NaN	NaN	NaN	NaN	NaN	NaN	NaN	NaN	NaN	NaN	NaN	-4.56391	-2.11322	NaN	NaN	NaN	NaN	NaN	NaN	NaN	NaN	NaN	NaN	NaN
CON__Q2KJF1			NaN	NaN	NaN	NaN	NaN	NaN	NaN	NaN	NaN	-2.62968	NaN	NaN	NaN	NaN	NaN	NaN	NaN	NaN	NaN	NaN	NaN	NaN	NaN	NaN	NaN	NaN	NaN	NaN	-3.32213	-6.07009	NaN	NaN	NaN	NaN	NaN	NaN	NaN	NaN	NaN	NaN	NaN	NaN	NaN	NaN	NaN	NaN	NaN
D3YTB1;F8W727;P62910	60S ribosomal protein L32	RPL32	NaN	NaN	NaN	NaN	NaN	NaN	NaN	NaN	NaN	NaN	NaN	NaN	NaN	NaN	NaN	NaN	NaN	NaN	-0.39051	NaN	NaN	NaN	NaN	NaN	NaN	NaN	NaN	NaN	NaN	NaN	NaN	NaN	NaN	NaN	NaN	NaN	NaN	NaN	-0.626714	NaN	NaN	NaN	NaN	NaN	NaN	NaN	NaN
D6RIY6;Q06265;D6R905;H0Y9L5;D6RA17	Exosome complex component RRP45	EXOSC9	NaN	NaN	NaN	NaN	NaN	NaN	NaN	NaN	NaN	0.0227584	-0.592245	NaN	NaN	NaN	NaN	NaN	NaN	NaN	NaN	NaN	NaN	NaN	NaN	NaN	NaN	NaN	NaN	NaN	NaN	-0.201029	NaN	NaN	NaN	NaN	NaN	NaN	NaN	NaN	NaN	NaN	NaN	NaN	NaN	NaN	NaN	NaN	NaN
E5RJR5;P63208;E7ERH2;F8W8N3;E5RGM3	S-phase kinase-associated protein 1	SKP1	NaN	NaN	NaN	NaN	NaN	NaN	NaN	NaN	NaN	NaN	NaN	NaN	NaN	NaN	NaN	NaN	NaN	NaN	0.868292	NaN	NaN	NaN	NaN	NaN	NaN	NaN	NaN	NaN	NaN	NaN	NaN	NaN	NaN	NaN	NaN	NaN	NaN	NaN	0.270589	NaN	NaN	NaN	NaN	NaN	NaN	NaN	NaN
E7EM64;Q7L5N1	COP9 signalosome complex subunit 6	COPS6	NaN	NaN	NaN	NaN	NaN	NaN	NaN	NaN	NaN	NaN	NaN	NaN	NaN	NaN	0.431676	0.46728	NaN	NaN	NaN	NaN	NaN	NaN	NaN	NaN	NaN	NaN	NaN	NaN	NaN	NaN	NaN	NaN	NaN	NaN	0.189919	NaN	NaN	NaN	NaN	NaN	NaN	NaN	NaN	NaN	NaN	NaN	NaN
J3QLD9;E7EMK3;Q14254;K7EKW9	Flotillin-2	FLOT2	NaN	NaN	NaN	NaN	NaN	NaN	NaN	NaN	NaN	NaN	NaN	NaN	0.184852	NaN	NaN	NaN	NaN	NaN	NaN	NaN	NaN	NaN	NaN	NaN	NaN	NaN	NaN	NaN	NaN	NaN	NaN	0.100574	NaN	NaN	NaN	NaN	NaN	NaN	NaN	NaN	NaN	NaN	NaN	NaN	NaN	NaN	NaN
E7EN20;Q9UPN9;H0Y612	E3 ubiquitin-protein ligase TRIM33	TRIM33	NaN	NaN	NaN	NaN	NaN	0.0335111	NaN	NaN	NaN	NaN	NaN	NaN	NaN	NaN	NaN	NaN	NaN	NaN	NaN	NaN	NaN	NaN	NaN	NaN	-0.0301036	0.150949	NaN	NaN	NaN	NaN	NaN	NaN	NaN	NaN	NaN	NaN	NaN	NaN	NaN	NaN	NaN	NaN	NaN	NaN	0.0684644	NaN	NaN
E7EQ72;Q15363;F5GX39	Transmembrane emp24 domain-containing protein 2	TMED2	NaN	NaN	NaN	NaN	NaN	NaN	NaN	NaN	NaN	NaN	NaN	NaN	NaN	NaN	NaN	NaN	NaN	NaN	0.192447	NaN	NaN	NaN	NaN	NaN	NaN	NaN	NaN	NaN	NaN	NaN	NaN	NaN	NaN	NaN	NaN	NaN	NaN	NaN	0.0110662	NaN	NaN	NaN	NaN	NaN	NaN	NaN	NaN
E7EQY4;E7EV10;Q9BTC8;E9PCS8;D6W5A2	Metastasis-associated protein MTA3	MTA3	NaN	NaN	NaN	NaN	NaN	NaN	NaN	NaN	NaN	NaN	-0.0742891	NaN	NaN	NaN	NaN	NaN	NaN	NaN	NaN	NaN	NaN	NaN	NaN	NaN	NaN	NaN	NaN	NaN	NaN	NaN	-0.0110064	NaN	NaN	NaN	NaN	NaN	NaN	NaN	NaN	NaN	NaN	NaN	NaN	NaN	NaN	NaN	NaN
E7ERI8;E7EW49		CLASP2	NaN	NaN	NaN	NaN	-0.193404	NaN	NaN	NaN	NaN	NaN	NaN	NaN	NaN	NaN	NaN	NaN	NaN	NaN	NaN	NaN	NaN	NaN	NaN	-0.101691	0.239398	NaN	NaN	NaN	NaN	NaN	NaN	NaN	NaN	NaN	NaN	NaN	NaN	NaN	NaN	NaN	NaN	NaN	NaN	NaN	-0.0302361	NaN	NaN
E7ESY4;Q13330;H0Y4T7	Metastasis-associated protein MTA1	MTA1	NaN	NaN	NaN	NaN	NaN	NaN	NaN	NaN	-0.0286459	NaN	NaN	NaN	NaN	NaN	NaN	NaN	NaN	NaN	NaN	NaN	NaN	NaN	NaN	NaN	NaN	NaN	NaN	-0.133907	NaN	NaN	NaN	NaN	NaN	NaN	NaN	NaN	NaN	NaN	NaN	NaN	NaN	NaN	NaN	NaN	NaN	NaN	NaN
E7EVZ1;Q86UP3	Zinc finger homeobox protein 4	ZFHX4	NaN	0.224781	-0.283984	NaN	NaN	NaN	NaN	NaN	NaN	NaN	NaN	NaN	NaN	NaN	NaN	NaN	NaN	NaN	NaN	NaN	NaN	-0.195781	NaN	NaN	NaN	NaN	NaN	NaN	NaN	NaN	NaN	NaN	NaN	NaN	NaN	NaN	NaN	NaN	NaN	NaN	NaN	-0.623087	NaN	NaN	NaN	NaN	NaN
E7EW05;Q9NVU7	Protein SDA1 homolog	SDAD1	NaN	NaN	NaN	NaN	NaN	NaN	NaN	NaN	-0.24214	NaN	NaN	NaN	NaN	NaN	NaN	NaN	NaN	NaN	NaN	NaN	NaN	NaN	NaN	NaN	NaN	NaN	NaN	-0.399806	NaN	NaN	NaN	NaN	NaN	NaN	NaN	NaN	NaN	NaN	NaN	NaN	NaN	NaN	NaN	NaN	NaN	NaN	NaN
E7EX44;Q05682	Caldesmon	CALD1	NaN	NaN	NaN	NaN	NaN	NaN	NaN	NaN	0.860287	NaN	NaN	NaN	NaN	NaN	NaN	NaN	NaN	NaN	NaN	NaN	NaN	NaN	NaN	NaN	NaN	NaN	NaN	0.452701	0.169668	NaN	NaN	NaN	NaN	NaN	NaN	NaN	NaN	NaN	NaN	NaN	NaN	NaN	NaN	NaN	NaN	NaN	NaN
E7EX90;Q14203;Q6AWB1	Dynactin subunit 1	DCTN1;DKFZp686E0752	NaN	NaN	NaN	NaN	NaN	0.00963388	NaN	NaN	NaN	NaN	NaN	NaN	NaN	NaN	NaN	NaN	NaN	NaN	NaN	NaN	NaN	NaN	NaN	NaN	-0.0149951	NaN	NaN	NaN	NaN	NaN	NaN	NaN	NaN	NaN	NaN	NaN	NaN	NaN	NaN	NaN	NaN	NaN	NaN	NaN	0.206018	0.328147	NaN
F8VZJ2;H0YHX9;Q13765;E9PAV3;F8W0W4;F8W1N5;F8VNW4	Nascent polypeptide-associated complex subunit alpha;Nascent polypeptide-associated complex subunit alpha, muscle-specific form	NACA	NaN	NaN	NaN	NaN	NaN	NaN	NaN	NaN	NaN	NaN	NaN	NaN	NaN	NaN	NaN	0.417596	NaN	NaN	NaN	NaN	NaN	NaN	NaN	NaN	NaN	NaN	NaN	NaN	NaN	NaN	NaN	NaN	NaN	NaN	-0.263196	-0.0208526	NaN	NaN	NaN	NaN	NaN	NaN	NaN	NaN	NaN	NaN	NaN
E9PF19;Q9Y4P3;Q96E41	Transducin beta-like protein 2	TBL2	NaN	NaN	NaN	NaN	NaN	NaN	NaN	NaN	NaN	NaN	NaN	NaN	-0.179645	NaN	NaN	NaN	NaN	NaN	NaN	NaN	NaN	NaN	NaN	NaN	NaN	NaN	NaN	NaN	NaN	NaN	NaN	NaN	-0.207611	NaN	NaN	NaN	NaN	NaN	NaN	NaN	NaN	NaN	NaN	NaN	NaN	NaN	NaN
H7BXH2;E9PKF6;Q5H9R7;E9PQP7;H0YEN2	Serine/threonine-protein phosphatase 6 regulatory subunit 3	PPP6R3	NaN	NaN	NaN	NaN	NaN	NaN	0.0388575	NaN	NaN	NaN	NaN	NaN	NaN	NaN	NaN	NaN	NaN	NaN	NaN	NaN	NaN	NaN	NaN	NaN	NaN	0.0440444	NaN	NaN	NaN	NaN	NaN	NaN	NaN	NaN	NaN	NaN	NaN	NaN	NaN	NaN	NaN	NaN	NaN	NaN	NaN	0.0476779	0.169155
E9PMS6;A0A0A0MTE2;E9PMT2;H0Y424		LMO7	NaN	NaN	NaN	NaN	-0.604301	NaN	NaN	NaN	NaN	NaN	NaN	NaN	NaN	NaN	NaN	NaN	NaN	NaN	NaN	NaN	NaN	NaN	NaN	-0.659358	-0.553087	NaN	NaN	NaN	NaN	NaN	NaN	NaN	NaN	NaN	NaN	NaN	NaN	NaN	NaN	NaN	NaN	NaN	NaN	NaN	-0.716078	NaN	NaN
E9PS17;Q96KG9;E9PK59;E9PPN3	N-terminal kinase-like protein	SCYL1	NaN	NaN	NaN	NaN	NaN	NaN	-0.0606832	-0.147857	NaN	NaN	NaN	NaN	NaN	NaN	NaN	NaN	NaN	NaN	NaN	NaN	NaN	NaN	NaN	NaN	NaN	NaN	-0.103689	NaN	NaN	NaN	NaN	NaN	NaN	NaN	NaN	NaN	NaN	NaN	NaN	NaN	NaN	NaN	NaN	NaN	NaN	NaN	-0.145382
F1T0I1;J3KNL6;O15027;X6RGP5;A0A0C4DH09	Protein transport protein Sec16A	SEC16A	NaN	NaN	0.371726	-0.159557	NaN	NaN	NaN	NaN	NaN	NaN	NaN	NaN	NaN	NaN	NaN	NaN	NaN	NaN	NaN	NaN	NaN	NaN	0.00216244	NaN	NaN	NaN	NaN	NaN	NaN	NaN	NaN	NaN	NaN	NaN	NaN	NaN	NaN	NaN	NaN	NaN	NaN	NaN	0.00776951	NaN	NaN	NaN	NaN
F2Z2E2;Q86VI3	Ras GTPase-activating-like protein IQGAP3	IQGAP3	NaN	NaN	NaN	NaN	-0.224722	NaN	NaN	NaN	NaN	NaN	NaN	NaN	NaN	NaN	NaN	NaN	NaN	NaN	NaN	NaN	NaN	NaN	NaN	-0.237728	NaN	NaN	NaN	NaN	NaN	NaN	NaN	NaN	NaN	NaN	NaN	NaN	NaN	NaN	NaN	NaN	NaN	NaN	NaN	-0.319064	-0.3394	NaN	NaN
F5GWT4;Q9H4A3	Serine/threonine-protein kinase WNK1	WNK1	NaN	NaN	-0.21419	0.384823	NaN	NaN	NaN	NaN	NaN	NaN	NaN	NaN	NaN	NaN	NaN	NaN	NaN	NaN	NaN	NaN	NaN	NaN	0.0999011	NaN	NaN	NaN	NaN	NaN	NaN	NaN	NaN	NaN	NaN	NaN	NaN	NaN	NaN	NaN	NaN	NaN	NaN	NaN	0.168129	NaN	NaN	NaN	NaN
F5H5N1;F5GXJ1;O75251;A0A087WXF6;A0A087WTI3	NADH dehydrogenase [ubiquinone] iron-sulfur protein 7, mitochondrial	NDUFS7	NaN	NaN	NaN	NaN	NaN	NaN	NaN	NaN	NaN	NaN	NaN	NaN	NaN	NaN	NaN	NaN	NaN	NaN	-0.460429	NaN	NaN	NaN	NaN	NaN	NaN	NaN	NaN	NaN	NaN	NaN	NaN	NaN	NaN	NaN	NaN	NaN	NaN	NaN	-0.5032	NaN	NaN	NaN	NaN	NaN	NaN	NaN	NaN
F8W1R7;G3V1V0;P60660;J3KND3;G8JLA2;B7Z6Z4;G3V1Y7;F8VPF3;F8VZU9;F8W180	Myosin light polypeptide 6	PDE6H;MYL6	NaN	NaN	NaN	NaN	NaN	NaN	NaN	NaN	NaN	NaN	NaN	NaN	NaN	NaN	NaN	NaN	NaN	NaN	NaN	-0.121957	NaN	NaN	NaN	NaN	NaN	NaN	NaN	NaN	NaN	NaN	NaN	NaN	NaN	NaN	NaN	NaN	NaN	NaN	NaN	-0.243694	NaN	NaN	NaN	NaN	NaN	NaN	NaN
F8W7U3;Q641Q2;E7ESD2;A0A087WYF6	WASH complex subunit FAM21A	FAM21A	NaN	NaN	NaN	NaN	0.332393	NaN	NaN	NaN	NaN	NaN	NaN	NaN	NaN	NaN	NaN	NaN	NaN	NaN	NaN	NaN	NaN	NaN	NaN	0.110764	-0.0585631	NaN	NaN	NaN	NaN	NaN	NaN	NaN	NaN	NaN	NaN	NaN	NaN	NaN	NaN	NaN	NaN	NaN	NaN	0.60502	NaN	NaN	NaN
F8W9X7;Q567U6	Coiled-coil domain-containing protein 93	CCDC93	NaN	NaN	NaN	NaN	NaN	NaN	NaN	NaN	-0.0319313	NaN	NaN	NaN	NaN	NaN	NaN	NaN	NaN	NaN	NaN	NaN	NaN	NaN	NaN	NaN	NaN	NaN	NaN	0.0333701	0.537743	NaN	NaN	NaN	NaN	NaN	NaN	NaN	NaN	NaN	NaN	NaN	NaN	NaN	NaN	NaN	NaN	NaN	NaN
G3V529;Q9GZR7;F5GYL3;A0A087WXU8	ATP-dependent RNA helicase DDX24	DDX24	NaN	NaN	NaN	NaN	NaN	NaN	-0.616282	NaN	NaN	NaN	NaN	NaN	NaN	NaN	NaN	NaN	NaN	NaN	NaN	NaN	NaN	NaN	NaN	NaN	NaN	-0.768223	NaN	NaN	NaN	NaN	NaN	NaN	NaN	NaN	NaN	NaN	NaN	NaN	NaN	NaN	NaN	NaN	NaN	NaN	NaN	NaN	-1.51515
G5E9A6;P51784	Ubiquitin carboxyl-terminal hydrolase;Ubiquitin carboxyl-terminal hydrolase 11	USP11	NaN	NaN	NaN	NaN	NaN	NaN	-0.131282	NaN	NaN	NaN	NaN	NaN	NaN	NaN	NaN	NaN	NaN	NaN	NaN	NaN	NaN	NaN	NaN	NaN	NaN	-0.255994	-0.189614	NaN	NaN	NaN	NaN	NaN	NaN	NaN	NaN	NaN	NaN	NaN	NaN	NaN	NaN	NaN	NaN	NaN	NaN	NaN	-0.170979
G5E9V4;Q969F9;H7C5G2	Hermansky-Pudlak syndrome 3 protein	HPS3	0.282143	NaN	NaN	NaN	NaN	NaN	NaN	NaN	NaN	NaN	NaN	NaN	NaN	NaN	NaN	NaN	NaN	NaN	NaN	NaN	0.0186342	NaN	NaN	NaN	NaN	NaN	NaN	NaN	NaN	NaN	NaN	NaN	NaN	NaN	NaN	NaN	NaN	NaN	NaN	NaN	-0.214006	NaN	NaN	NaN	NaN	NaN	NaN
G5EA36;P30260	Cell division cycle protein 27 homolog	CDC27	NaN	NaN	NaN	NaN	NaN	NaN	NaN	-0.293164	NaN	NaN	NaN	NaN	NaN	NaN	NaN	NaN	NaN	NaN	NaN	NaN	NaN	NaN	NaN	NaN	NaN	NaN	-0.547257	NaN	NaN	NaN	NaN	NaN	NaN	NaN	NaN	NaN	NaN	NaN	NaN	NaN	NaN	NaN	NaN	NaN	NaN	NaN	-0.386638
H3BMQ0;P49815	Tuberin	TSC2	NaN	NaN	NaN	NaN	-0.330284	NaN	NaN	NaN	NaN	NaN	NaN	NaN	NaN	NaN	NaN	NaN	NaN	NaN	NaN	NaN	NaN	NaN	NaN	-0.700286	NaN	NaN	NaN	NaN	NaN	NaN	NaN	NaN	NaN	NaN	NaN	NaN	NaN	NaN	NaN	NaN	NaN	NaN	NaN	-0.271966	NaN	NaN	NaN
H3BPJ9;O96000;H3BV16	NADH dehydrogenase [ubiquinone] 1 beta subcomplex subunit 10	NDUFB10	NaN	NaN	NaN	NaN	NaN	NaN	NaN	NaN	NaN	NaN	NaN	NaN	NaN	NaN	NaN	NaN	NaN	-0.408014	NaN	NaN	NaN	NaN	NaN	NaN	NaN	NaN	NaN	NaN	NaN	NaN	NaN	NaN	NaN	NaN	NaN	NaN	NaN	0.0839282	0.00949053	NaN	NaN	NaN	NaN	NaN	NaN	NaN	NaN
H3BTN5	Pyruvate kinase	PKM	NaN	NaN	NaN	NaN	NaN	NaN	NaN	NaN	NaN	NaN	-0.0971315	NaN	NaN	NaN	NaN	NaN	NaN	NaN	NaN	NaN	NaN	NaN	NaN	NaN	NaN	NaN	NaN	NaN	NaN	NaN	-0.0166434	NaN	NaN	NaN	NaN	NaN	NaN	NaN	NaN	NaN	NaN	NaN	NaN	NaN	NaN	NaN	NaN
H7C5S6;Q9UFC0	Leucine-rich repeat and WD repeat-containing protein 1	LRWD1	NaN	NaN	NaN	NaN	NaN	NaN	NaN	NaN	NaN	NaN	NaN	NaN	NaN	NaN	NaN	NaN	NaN	NaN	NaN	NaN	-0.404267	-0.419584	NaN	NaN	NaN	NaN	NaN	NaN	NaN	NaN	NaN	NaN	NaN	NaN	NaN	NaN	NaN	NaN	NaN	NaN	-0.132056	NaN	NaN	NaN	NaN	NaN	NaN
I3L159;I3L1F5;P30519;A0A087WT44;I3L276;I3L4P8;I3L463	Heme oxygenase 2	HMOX2	NaN	NaN	NaN	NaN	NaN	NaN	NaN	NaN	NaN	NaN	NaN	NaN	NaN	NaN	NaN	0.69964	NaN	NaN	NaN	NaN	NaN	NaN	NaN	NaN	NaN	NaN	NaN	NaN	NaN	NaN	NaN	NaN	NaN	NaN	0.0482362	NaN	NaN	NaN	NaN	NaN	NaN	NaN	NaN	NaN	NaN	NaN	NaN
S4R3Q9;J3KNA0;Q15070;C9JC63;E7EVY0	Mitochondrial inner membrane protein OXA1L	OXA1L	NaN	NaN	NaN	NaN	NaN	NaN	NaN	NaN	NaN	NaN	NaN	NaN	NaN	0.137504	-0.522945	NaN	NaN	NaN	NaN	NaN	NaN	NaN	NaN	NaN	NaN	NaN	NaN	NaN	NaN	NaN	NaN	NaN	NaN	-0.134841	NaN	NaN	NaN	NaN	NaN	NaN	NaN	NaN	NaN	NaN	NaN	NaN	NaN
J3KNN5;Q9UJV9	Probable ATP-dependent RNA helicase DDX41	DDX41	NaN	NaN	NaN	NaN	NaN	NaN	NaN	NaN	NaN	-0.541492	NaN	NaN	NaN	NaN	NaN	NaN	NaN	NaN	NaN	NaN	NaN	NaN	NaN	NaN	NaN	NaN	NaN	NaN	-0.513234	NaN	NaN	NaN	NaN	NaN	NaN	NaN	NaN	NaN	NaN	NaN	NaN	NaN	NaN	NaN	NaN	NaN	NaN
J3KNQ4;Q9NVD7;E9PS97	Alpha-parvin	PARVA	NaN	NaN	NaN	NaN	NaN	NaN	NaN	NaN	NaN	NaN	NaN	NaN	0.524064	NaN	NaN	NaN	NaN	NaN	NaN	NaN	NaN	NaN	NaN	NaN	NaN	NaN	NaN	NaN	NaN	NaN	NaN	NaN	0.139862	NaN	NaN	NaN	NaN	NaN	NaN	NaN	NaN	NaN	NaN	NaN	NaN	NaN	NaN
J3KPX7;Q99623;F5GY37;F5GWA7;F5H3X6	Prohibitin-2	PHB2	NaN	NaN	NaN	NaN	NaN	NaN	NaN	NaN	NaN	NaN	NaN	NaN	NaN	NaN	NaN	-0.0976717	NaN	NaN	NaN	NaN	NaN	NaN	NaN	NaN	NaN	NaN	NaN	NaN	NaN	NaN	NaN	NaN	NaN	NaN	NaN	-0.067198	NaN	NaN	NaN	NaN	NaN	NaN	NaN	NaN	NaN	NaN	NaN
J3KR97;Q9BTW9	Tubulin-specific chaperone D	TBCD	NaN	NaN	NaN	NaN	NaN	0.218347	0.590243	NaN	NaN	NaN	NaN	NaN	NaN	NaN	NaN	NaN	NaN	NaN	NaN	NaN	NaN	NaN	NaN	NaN	NaN	0.184979	NaN	NaN	NaN	NaN	NaN	NaN	NaN	NaN	NaN	NaN	NaN	NaN	NaN	NaN	NaN	NaN	NaN	NaN	NaN	0.282855	NaN
J3KRA9;Q96Q15	Serine/threonine-protein kinase SMG1	SMG1	NaN	NaN	-0.0975791	NaN	NaN	NaN	NaN	NaN	NaN	NaN	NaN	NaN	NaN	NaN	NaN	NaN	NaN	NaN	NaN	NaN	NaN	-0.229416	NaN	NaN	NaN	NaN	NaN	NaN	NaN	NaN	NaN	NaN	NaN	NaN	NaN	NaN	NaN	NaN	NaN	NaN	NaN	-0.569993	-0.115691	NaN	NaN	NaN	NaN
J3KS22;J3QS36;Q7Z4W1;J3QS45;J3KSZ5;J3QL34	L-xylulose reductase	DCXR	NaN	NaN	NaN	NaN	NaN	NaN	NaN	NaN	NaN	NaN	NaN	NaN	NaN	NaN	NaN	NaN	NaN	0.0851526	NaN	NaN	NaN	NaN	NaN	NaN	NaN	NaN	NaN	NaN	NaN	NaN	NaN	NaN	NaN	NaN	NaN	NaN	NaN	0.12499	NaN	NaN	NaN	NaN	NaN	NaN	NaN	NaN	NaN
J3QR09;J3KTE4;P84098	Ribosomal protein L19;60S ribosomal protein L19	RPL19	NaN	NaN	NaN	NaN	NaN	NaN	NaN	NaN	NaN	NaN	NaN	NaN	NaN	NaN	NaN	NaN	NaN	-0.454921	NaN	NaN	NaN	NaN	NaN	NaN	NaN	NaN	NaN	NaN	NaN	NaN	NaN	NaN	NaN	NaN	NaN	NaN	NaN	-0.373514	NaN	NaN	NaN	NaN	NaN	NaN	NaN	NaN	NaN
J3KTL2;Q07955	Serine/arginine-rich splicing factor 1	SRSF1	NaN	NaN	NaN	NaN	NaN	NaN	NaN	NaN	NaN	NaN	NaN	NaN	NaN	NaN	NaN	NaN	-0.184687	NaN	NaN	NaN	NaN	NaN	NaN	NaN	NaN	NaN	NaN	NaN	NaN	NaN	NaN	NaN	NaN	NaN	NaN	NaN	NaN	NaN	NaN	NaN	NaN	NaN	NaN	NaN	NaN	NaN	NaN
K7ELQ9;Q6UW68;K7ER05;K7EJQ9;K7EM09;K7EPR0	Transmembrane protein 205	TMEM205	-0.336027	NaN	NaN	NaN	NaN	NaN	NaN	NaN	NaN	NaN	NaN	NaN	NaN	NaN	NaN	NaN	NaN	NaN	NaN	NaN	-0.040126	NaN	NaN	NaN	NaN	NaN	NaN	NaN	NaN	NaN	NaN	NaN	NaN	NaN	NaN	NaN	NaN	NaN	NaN	NaN	0.0817487	NaN	NaN	NaN	NaN	NaN	NaN
K7ENR6;Q969U7;V9GZ55	Proteasome assembly chaperone 2	PSMG2	NaN	NaN	NaN	NaN	NaN	NaN	NaN	NaN	NaN	NaN	NaN	NaN	NaN	NaN	NaN	NaN	0.0935602	NaN	NaN	NaN	NaN	NaN	NaN	NaN	NaN	NaN	NaN	NaN	NaN	NaN	NaN	NaN	NaN	NaN	NaN	-0.0966378	NaN	NaN	NaN	NaN	NaN	NaN	NaN	NaN	NaN	NaN	NaN
M0QZR4;Q92888;M0QYC1	Rho guanine nucleotide exchange factor 1	ARHGEF1	NaN	NaN	NaN	NaN	NaN	NaN	-0.0273955	NaN	NaN	NaN	NaN	NaN	NaN	NaN	NaN	NaN	NaN	NaN	NaN	NaN	NaN	NaN	NaN	NaN	NaN	-0.0319609	NaN	NaN	NaN	NaN	NaN	NaN	NaN	NaN	NaN	NaN	NaN	NaN	NaN	NaN	NaN	NaN	NaN	NaN	NaN	-0.162315	0.0173518
M0R0F0;P46782;M0R0R2;M0QZN2	40S ribosomal protein S5;40S ribosomal protein S5, N-terminally processed	RPS5	NaN	NaN	NaN	NaN	NaN	NaN	NaN	NaN	NaN	NaN	NaN	NaN	NaN	NaN	NaN	NaN	NaN	-0.38289	NaN	NaN	NaN	NaN	NaN	NaN	NaN	NaN	NaN	NaN	NaN	NaN	NaN	NaN	NaN	NaN	NaN	NaN	NaN	-0.00242579	-0.154538	NaN	NaN	NaN	NaN	NaN	NaN	NaN	NaN
M0R1I2;Q03405;M0R2E9;M0R0H5;M0QYR6	Urokinase plasminogen activator surface receptor	PLAUR	NaN	NaN	NaN	NaN	NaN	NaN	NaN	NaN	NaN	NaN	NaN	NaN	NaN	NaN	NaN	NaN	NaN	NaN	NaN	NaN	NaN	NaN	NaN	NaN	NaN	NaN	NaN	NaN	NaN	NaN	NaN	NaN	0.0920721	-0.546561	-0.636683	NaN	NaN	NaN	NaN	NaN	NaN	NaN	NaN	NaN	NaN	NaN	NaN
O00148;K7EQN7	ATP-dependent RNA helicase DDX39A	DDX39A	NaN	NaN	NaN	NaN	NaN	NaN	NaN	NaN	NaN	NaN	NaN	NaN	-0.26557	NaN	NaN	NaN	NaN	NaN	NaN	NaN	NaN	NaN	NaN	NaN	NaN	NaN	NaN	NaN	NaN	NaN	NaN	NaN	-0.51612	NaN	NaN	NaN	NaN	NaN	NaN	NaN	NaN	NaN	NaN	NaN	NaN	NaN	NaN
O00410;H0Y8C6	Importin-5	IPO5	NaN	NaN	NaN	NaN	NaN	NaN	0.433707	NaN	NaN	NaN	NaN	NaN	NaN	NaN	NaN	NaN	NaN	NaN	NaN	NaN	NaN	NaN	NaN	NaN	NaN	0.157949	NaN	NaN	NaN	NaN	NaN	NaN	NaN	NaN	NaN	NaN	NaN	NaN	NaN	NaN	NaN	NaN	NaN	NaN	NaN	0.675726	0.636729
O00429	Dynamin-1-like protein	DNM1L	NaN	NaN	NaN	NaN	NaN	NaN	NaN	NaN	0.0717627	NaN	NaN	NaN	NaN	NaN	NaN	NaN	NaN	NaN	NaN	NaN	NaN	NaN	NaN	NaN	NaN	NaN	NaN	-0.0477112	NaN	NaN	NaN	NaN	NaN	NaN	NaN	NaN	NaN	NaN	NaN	NaN	NaN	NaN	NaN	NaN	NaN	NaN	NaN
O00743	Serine/threonine-protein phosphatase 6 catalytic subunit;Serine/threonine-protein phosphatase 6 catalytic subunit, N-terminally processed	PPP6C	NaN	NaN	NaN	NaN	NaN	NaN	NaN	NaN	NaN	NaN	NaN	NaN	NaN	NaN	NaN	0.0469799	NaN	NaN	NaN	NaN	NaN	NaN	NaN	NaN	NaN	NaN	NaN	NaN	NaN	NaN	NaN	NaN	NaN	NaN	-0.157785	-0.0632585	NaN	NaN	NaN	NaN	NaN	NaN	NaN	NaN	NaN	NaN	NaN
O00762	Ubiquitin-conjugating enzyme E2 C	UBE2C	NaN	NaN	NaN	NaN	NaN	NaN	NaN	NaN	NaN	NaN	NaN	NaN	NaN	NaN	NaN	NaN	NaN	NaN	0.622556	NaN	NaN	NaN	NaN	NaN	NaN	NaN	NaN	NaN	NaN	NaN	NaN	NaN	NaN	NaN	NaN	NaN	NaN	NaN	0.286763	NaN	NaN	NaN	NaN	NaN	NaN	NaN	NaN
O00764;F2Z2Y4	Pyridoxal kinase	PDXK	NaN	NaN	NaN	NaN	NaN	NaN	NaN	NaN	NaN	NaN	NaN	NaN	NaN	NaN	0.855671	0.410884	NaN	NaN	NaN	NaN	NaN	NaN	NaN	NaN	NaN	NaN	NaN	NaN	NaN	NaN	NaN	NaN	NaN	NaN	0.0277203	NaN	NaN	NaN	NaN	NaN	NaN	NaN	NaN	NaN	NaN	NaN	NaN
O14497;H0Y488	AT-rich interactive domain-containing protein 1A	ARID1A	NaN	NaN	NaN	0.258941	NaN	NaN	NaN	NaN	NaN	NaN	NaN	NaN	NaN	NaN	NaN	NaN	NaN	NaN	NaN	NaN	NaN	NaN	0.234256	NaN	NaN	NaN	NaN	NaN	NaN	NaN	NaN	NaN	NaN	NaN	NaN	NaN	NaN	NaN	NaN	NaN	NaN	NaN	0.0635029	NaN	NaN	NaN	NaN
O14734;H7C5A7;E9PJN0	Acyl-coenzyme A thioesterase 8	ACOT8	NaN	NaN	NaN	NaN	NaN	NaN	NaN	NaN	NaN	NaN	NaN	NaN	NaN	NaN	-0.143437	-0.448272	NaN	NaN	NaN	NaN	NaN	NaN	NaN	NaN	NaN	NaN	NaN	NaN	NaN	NaN	NaN	NaN	NaN	NaN	-0.173384	NaN	NaN	NaN	NaN	NaN	NaN	NaN	NaN	NaN	NaN	NaN	NaN
O14787;A0A075B780	Transportin-2	TNPO2	NaN	NaN	NaN	NaN	NaN	NaN	NaN	0.363788	NaN	NaN	NaN	NaN	NaN	NaN	NaN	NaN	NaN	NaN	NaN	NaN	NaN	NaN	NaN	NaN	NaN	NaN	0.0514416	NaN	NaN	NaN	NaN	NaN	NaN	NaN	NaN	NaN	NaN	NaN	NaN	NaN	NaN	NaN	NaN	NaN	NaN	NaN	0.514501
O14879	Interferon-induced protein with tetratricopeptide repeats 3	IFIT3	NaN	NaN	NaN	NaN	NaN	NaN	NaN	NaN	NaN	NaN	NaN	NaN	NaN	NaN	NaN	NaN	NaN	NaN	NaN	NaN	NaN	NaN	NaN	NaN	NaN	NaN	NaN	NaN	NaN	NaN	-0.0760217	NaN	NaN	NaN	NaN	NaN	NaN	NaN	NaN	NaN	NaN	NaN	NaN	NaN	NaN	NaN	NaN
O15067	Phosphoribosylformylglycinamidine synthase	PFAS	NaN	NaN	NaN	NaN	NaN	0.00532815	NaN	NaN	NaN	NaN	NaN	NaN	NaN	NaN	NaN	NaN	NaN	NaN	NaN	NaN	NaN	NaN	NaN	NaN	0.0856966	NaN	NaN	NaN	NaN	NaN	NaN	NaN	NaN	NaN	NaN	NaN	NaN	NaN	NaN	NaN	NaN	NaN	NaN	NaN	0.013498	NaN	NaN
O15084;B4DIW9	Serine/threonine-protein phosphatase 6 regulatory ankyrin repeat subunit A	ANKRD28	NaN	NaN	NaN	NaN	NaN	NaN	-0.0616916	NaN	NaN	NaN	NaN	NaN	NaN	NaN	NaN	NaN	NaN	NaN	NaN	NaN	NaN	NaN	NaN	NaN	NaN	-0.0701333	NaN	NaN	NaN	NaN	NaN	NaN	NaN	NaN	NaN	NaN	NaN	NaN	NaN	NaN	NaN	NaN	NaN	NaN	NaN	-0.204349	-0.0990309
O15118;K7EQ23	Niemann-Pick C1 protein	NPC1	NaN	NaN	0.193456	NaN	-0.386808	NaN	NaN	NaN	NaN	NaN	NaN	NaN	NaN	NaN	NaN	NaN	NaN	NaN	NaN	NaN	0.152508	0.106884	NaN	NaN	NaN	NaN	NaN	NaN	NaN	NaN	NaN	NaN	NaN	NaN	NaN	NaN	NaN	NaN	NaN	NaN	0.458697	NaN	NaN	NaN	NaN	NaN	NaN
O15144	Actin-related protein 2/3 complex subunit 2	ARPC2	NaN	NaN	NaN	NaN	NaN	NaN	NaN	NaN	NaN	NaN	NaN	NaN	NaN	NaN	NaN	-0.125384	0.49293	NaN	NaN	NaN	NaN	NaN	NaN	NaN	NaN	NaN	NaN	NaN	NaN	NaN	NaN	NaN	NaN	NaN	NaN	-0.0730138	NaN	NaN	NaN	NaN	NaN	NaN	NaN	NaN	NaN	NaN	NaN
O15160;E7EQB9	DNA-directed RNA polymerases I and III subunit RPAC1	POLR1C	NaN	NaN	NaN	NaN	NaN	NaN	NaN	NaN	NaN	NaN	NaN	NaN	NaN	-0.0750336	NaN	NaN	NaN	NaN	NaN	NaN	NaN	NaN	NaN	NaN	NaN	NaN	NaN	NaN	NaN	NaN	NaN	NaN	NaN	-0.0977952	NaN	NaN	NaN	NaN	NaN	NaN	NaN	NaN	NaN	NaN	NaN	NaN	NaN
O15270;H0YJV2	Serine palmitoyltransferase 2	SPTLC2	NaN	NaN	NaN	NaN	NaN	NaN	NaN	NaN	NaN	NaN	0.0536674	-0.145414	NaN	NaN	NaN	NaN	NaN	NaN	NaN	NaN	NaN	NaN	NaN	NaN	NaN	NaN	NaN	NaN	NaN	NaN	-0.149857	NaN	NaN	NaN	NaN	NaN	NaN	NaN	NaN	NaN	NaN	NaN	NaN	NaN	NaN	NaN	NaN
O15294	UDP-N-acetylglucosamine--peptide N-acetylglucosaminyltransferase 110 kDa subunit	OGT	NaN	NaN	NaN	NaN	NaN	NaN	-0.0361116	NaN	NaN	NaN	NaN	NaN	NaN	NaN	NaN	NaN	NaN	NaN	NaN	NaN	NaN	NaN	NaN	NaN	NaN	-0.043869	NaN	NaN	NaN	NaN	NaN	NaN	NaN	NaN	NaN	NaN	NaN	NaN	NaN	NaN	NaN	NaN	NaN	NaN	NaN	-0.21409	0.00662125
O15355	Protein phosphatase 1G	PPM1G	NaN	NaN	NaN	NaN	NaN	NaN	NaN	NaN	NaN	0.000432815	NaN	NaN	NaN	NaN	NaN	NaN	NaN	NaN	NaN	NaN	NaN	NaN	NaN	NaN	NaN	NaN	NaN	NaN	-0.132293	NaN	NaN	NaN	NaN	NaN	NaN	NaN	NaN	NaN	NaN	NaN	NaN	NaN	NaN	NaN	NaN	NaN	NaN
O15397	Importin-8	IPO8	NaN	NaN	NaN	NaN	NaN	NaN	0.12618	NaN	NaN	NaN	NaN	NaN	NaN	NaN	NaN	NaN	NaN	NaN	NaN	NaN	NaN	NaN	NaN	NaN	NaN	0.0855606	NaN	NaN	NaN	NaN	NaN	NaN	NaN	NaN	NaN	NaN	NaN	NaN	NaN	NaN	NaN	NaN	NaN	NaN	NaN	0.214622	0.143655
O15511;B1ALC0	Actin-related protein 2/3 complex subunit 5	ARPC5	NaN	NaN	NaN	NaN	NaN	NaN	NaN	NaN	NaN	NaN	NaN	NaN	NaN	NaN	NaN	NaN	NaN	NaN	0.054779	0.30906	NaN	NaN	NaN	NaN	NaN	NaN	NaN	NaN	NaN	NaN	NaN	NaN	NaN	NaN	NaN	NaN	NaN	NaN	0.349592	NaN	NaN	NaN	NaN	NaN	NaN	NaN	NaN
O43290	U4/U6.U5 tri-snRNP-associated protein 1	SART1	NaN	NaN	NaN	NaN	NaN	NaN	-0.07268	NaN	NaN	NaN	NaN	NaN	NaN	NaN	NaN	NaN	NaN	NaN	NaN	NaN	NaN	NaN	NaN	NaN	NaN	NaN	-0.17829	NaN	NaN	NaN	NaN	NaN	NaN	NaN	NaN	NaN	NaN	NaN	NaN	NaN	NaN	NaN	NaN	NaN	NaN	NaN	-0.190026
O43318;Q9UG54	Mitogen-activated protein kinase kinase kinase 7	MAP3K7;DKFZp586F0420	NaN	NaN	NaN	NaN	NaN	NaN	NaN	NaN	NaN	-0.0741676	NaN	NaN	NaN	NaN	NaN	NaN	NaN	NaN	NaN	NaN	NaN	NaN	NaN	NaN	NaN	NaN	NaN	NaN	-0.263144	0.222063	NaN	NaN	NaN	NaN	NaN	NaN	NaN	NaN	NaN	NaN	NaN	NaN	NaN	NaN	NaN	NaN	NaN
O43427;E9PSD3	Acidic fibroblast growth factor intracellular-binding protein	FIBP	NaN	NaN	NaN	NaN	NaN	NaN	NaN	NaN	NaN	NaN	NaN	NaN	NaN	NaN	0.0363276	NaN	NaN	NaN	NaN	NaN	NaN	NaN	NaN	NaN	NaN	NaN	NaN	NaN	NaN	NaN	NaN	NaN	NaN	-0.0850222	-0.0888376	NaN	NaN	NaN	NaN	NaN	NaN	NaN	NaN	NaN	NaN	NaN	NaN
O43447;C9JQD4	Peptidyl-prolyl cis-trans isomerase H;Peptidyl-prolyl cis-trans isomerase	PPIH	NaN	NaN	NaN	NaN	NaN	NaN	NaN	NaN	NaN	NaN	NaN	NaN	NaN	NaN	NaN	NaN	NaN	NaN	-0.0248981	NaN	NaN	NaN	NaN	NaN	NaN	NaN	NaN	NaN	NaN	NaN	NaN	NaN	NaN	NaN	NaN	NaN	NaN	NaN	0.119821	NaN	NaN	NaN	NaN	NaN	NaN	NaN	NaN
O43660	Pleiotropic regulator 1	PLRG1	NaN	NaN	NaN	NaN	NaN	NaN	NaN	NaN	NaN	NaN	NaN	-0.110729	NaN	NaN	NaN	NaN	NaN	NaN	NaN	NaN	NaN	NaN	NaN	NaN	NaN	NaN	NaN	NaN	NaN	NaN	-0.595358	NaN	NaN	NaN	NaN	NaN	NaN	NaN	NaN	NaN	NaN	NaN	NaN	NaN	NaN	NaN	NaN
O43719	HIV Tat-specific factor 1	HTATSF1	NaN	NaN	NaN	NaN	NaN	NaN	0.0104934	NaN	NaN	NaN	NaN	NaN	NaN	NaN	NaN	NaN	NaN	NaN	NaN	NaN	NaN	NaN	NaN	NaN	NaN	-0.0153013	NaN	NaN	NaN	NaN	NaN	NaN	NaN	NaN	NaN	NaN	NaN	NaN	NaN	NaN	NaN	NaN	NaN	NaN	NaN	0.10608	0.130799
O43747	AP-1 complex subunit gamma-1	AP1G1	NaN	NaN	NaN	NaN	NaN	NaN	NaN	-0.109063	NaN	NaN	NaN	0.302875	NaN	NaN	NaN	NaN	NaN	NaN	NaN	NaN	NaN	NaN	NaN	NaN	NaN	NaN	NaN	0.0234683	NaN	NaN	NaN	NaN	NaN	NaN	NaN	NaN	NaN	NaN	NaN	NaN	NaN	NaN	NaN	NaN	NaN	NaN	NaN
O60216	Double-strand-break repair protein rad21 homolog	RAD21	NaN	NaN	NaN	NaN	NaN	NaN	0.0192037	0.132116	NaN	NaN	NaN	NaN	NaN	NaN	NaN	NaN	NaN	NaN	NaN	NaN	NaN	NaN	NaN	NaN	NaN	NaN	0.0183493	NaN	NaN	NaN	NaN	NaN	NaN	NaN	NaN	NaN	NaN	NaN	NaN	NaN	NaN	NaN	NaN	NaN	NaN	NaN	0.134221
O60287	Nucleolar pre-ribosomal-associated protein 1	URB1	NaN	NaN	NaN	-0.537319	NaN	NaN	NaN	NaN	NaN	NaN	NaN	NaN	NaN	NaN	NaN	NaN	NaN	NaN	NaN	NaN	NaN	NaN	-0.562794	NaN	NaN	NaN	NaN	NaN	NaN	NaN	NaN	NaN	NaN	NaN	NaN	NaN	NaN	NaN	NaN	NaN	NaN	NaN	-2.0683	-1.65731	NaN	NaN	NaN
O60306	Intron-binding protein aquarius	AQR	NaN	NaN	NaN	NaN	-0.0682867	NaN	NaN	NaN	NaN	NaN	NaN	NaN	NaN	NaN	NaN	NaN	NaN	NaN	NaN	NaN	NaN	NaN	NaN	-0.0530895	NaN	NaN	NaN	NaN	NaN	NaN	NaN	NaN	NaN	NaN	NaN	NaN	NaN	NaN	NaN	NaN	NaN	NaN	NaN	NaN	-0.155984	NaN	NaN
O60568	Procollagen-lysine,2-oxoglutarate 5-dioxygenase 3	PLOD3	NaN	NaN	NaN	NaN	NaN	NaN	NaN	NaN	0.315334	NaN	NaN	NaN	NaN	NaN	NaN	NaN	NaN	NaN	NaN	NaN	NaN	NaN	NaN	NaN	NaN	NaN	NaN	0.1595	NaN	NaN	NaN	NaN	NaN	NaN	NaN	NaN	NaN	NaN	NaN	NaN	NaN	NaN	NaN	NaN	NaN	NaN	NaN
O60684;Q5TFJ7;O15131	Importin subunit alpha-7;Importin subunit alpha-6	KPNA6;KPNA5	NaN	NaN	NaN	NaN	NaN	NaN	NaN	NaN	NaN	NaN	-0.0763868	NaN	NaN	NaN	NaN	NaN	NaN	NaN	NaN	NaN	NaN	NaN	NaN	NaN	NaN	NaN	NaN	NaN	NaN	NaN	-0.0256175	NaN	NaN	NaN	NaN	NaN	NaN	NaN	NaN	NaN	NaN	NaN	NaN	NaN	NaN	NaN	NaN
O60832	H/ACA ribonucleoprotein complex subunit 4	DKC1	NaN	NaN	NaN	NaN	NaN	NaN	NaN	NaN	NaN	NaN	NaN	NaN	NaN	NaN	NaN	NaN	NaN	NaN	NaN	NaN	NaN	NaN	NaN	NaN	NaN	NaN	NaN	NaN	NaN	NaN	-1.15011	NaN	NaN	NaN	NaN	NaN	NaN	NaN	NaN	NaN	NaN	NaN	NaN	NaN	NaN	NaN	NaN
O60942	mRNA-capping enzyme;Polynucleotide 5-triphosphatase;mRNA guanylyltransferase	RNGTT	NaN	NaN	NaN	NaN	NaN	NaN	NaN	NaN	NaN	-0.223963	NaN	NaN	NaN	NaN	NaN	NaN	NaN	NaN	NaN	NaN	NaN	NaN	NaN	NaN	NaN	NaN	NaN	NaN	-0.100283	NaN	NaN	NaN	NaN	NaN	NaN	NaN	NaN	NaN	NaN	NaN	NaN	NaN	NaN	NaN	NaN	NaN	NaN
O75061	Putative tyrosine-protein phosphatase auxilin	DNAJC6	NaN	NaN	NaN	NaN	NaN	NaN	-0.066246	NaN	NaN	NaN	NaN	NaN	NaN	NaN	NaN	NaN	NaN	NaN	NaN	NaN	NaN	NaN	NaN	NaN	NaN	NaN	0.0149266	NaN	NaN	NaN	NaN	NaN	NaN	NaN	NaN	NaN	NaN	NaN	NaN	NaN	NaN	NaN	NaN	NaN	NaN	NaN	0.0416635
O75165	DnaJ homolog subfamily C member 13	DNAJC13	NaN	NaN	NaN	-0.0665634	NaN	NaN	NaN	NaN	NaN	NaN	NaN	NaN	NaN	NaN	NaN	NaN	NaN	NaN	NaN	NaN	NaN	NaN	0.0579701	NaN	NaN	NaN	NaN	NaN	NaN	NaN	NaN	NaN	NaN	NaN	NaN	NaN	NaN	NaN	NaN	NaN	NaN	NaN	-0.19019	-0.0765998	NaN	NaN	NaN
O75340;A0A024QZ42	Programmed cell death protein 6	PDCD6;hCG_1985580	NaN	NaN	NaN	NaN	NaN	NaN	NaN	NaN	NaN	NaN	NaN	NaN	NaN	NaN	NaN	NaN	NaN	NaN	0.262553	NaN	NaN	NaN	NaN	NaN	NaN	NaN	NaN	NaN	NaN	NaN	NaN	NaN	NaN	NaN	NaN	NaN	NaN	NaN	0.188781	NaN	NaN	NaN	NaN	NaN	NaN	NaN	NaN
O75400	Pre-mRNA-processing factor 40 homolog A	PRPF40A	NaN	NaN	NaN	NaN	NaN	NaN	0.104873	NaN	NaN	NaN	NaN	NaN	NaN	NaN	NaN	NaN	NaN	NaN	NaN	NaN	NaN	NaN	NaN	NaN	NaN	-0.0462208	NaN	NaN	NaN	NaN	NaN	NaN	NaN	NaN	NaN	NaN	NaN	NaN	NaN	NaN	NaN	NaN	NaN	NaN	NaN	0.202386	0.319387
O75419	Cell division control protein 45 homolog	CDC45	NaN	NaN	NaN	NaN	NaN	NaN	NaN	NaN	NaN	-0.793807	-0.477703	NaN	NaN	NaN	NaN	NaN	NaN	NaN	NaN	NaN	NaN	NaN	NaN	NaN	NaN	NaN	NaN	NaN	NaN	-0.974744	NaN	NaN	NaN	NaN	NaN	NaN	NaN	NaN	NaN	NaN	NaN	NaN	NaN	NaN	NaN	NaN	NaN
O75489	NADH dehydrogenase [ubiquinone] iron-sulfur protein 3, mitochondrial	NDUFS3	NaN	NaN	NaN	NaN	NaN	NaN	NaN	NaN	NaN	NaN	NaN	NaN	NaN	NaN	NaN	NaN	NaN	-0.0664424	NaN	NaN	NaN	NaN	NaN	NaN	NaN	NaN	NaN	NaN	NaN	NaN	NaN	NaN	NaN	NaN	NaN	NaN	NaN	0.194844	NaN	NaN	NaN	NaN	NaN	NaN	NaN	NaN	NaN
O75569;F8WEG8;G5E9Q4;C9JMM3	Interferon-inducible double-stranded RNA-dependent protein kinase activator A	PRKRA	NaN	NaN	NaN	NaN	NaN	NaN	NaN	NaN	NaN	NaN	NaN	NaN	NaN	NaN	NaN	-0.202555	NaN	NaN	NaN	NaN	NaN	NaN	NaN	NaN	NaN	NaN	NaN	NaN	NaN	NaN	NaN	NaN	NaN	NaN	-0.131945	-0.140921	NaN	NaN	NaN	NaN	NaN	NaN	NaN	NaN	NaN	NaN	NaN
O75676;E9PJN1;A0A0A6YYC0	Ribosomal protein S6 kinase alpha-4;Ribosomal protein S6 kinase	RPS6KA4	NaN	NaN	NaN	NaN	NaN	NaN	NaN	-0.0628967	-0.0621133	NaN	NaN	NaN	NaN	NaN	NaN	NaN	NaN	NaN	NaN	NaN	NaN	NaN	NaN	NaN	NaN	NaN	NaN	-0.151891	NaN	NaN	NaN	NaN	NaN	NaN	NaN	NaN	NaN	NaN	NaN	NaN	NaN	NaN	NaN	NaN	NaN	NaN	NaN
O75691	Small subunit processome component 20 homolog	UTP20	NaN	NaN	-0.147873	NaN	NaN	NaN	NaN	NaN	NaN	NaN	NaN	NaN	NaN	NaN	NaN	NaN	NaN	NaN	NaN	NaN	NaN	NaN	-0.273901	NaN	NaN	NaN	NaN	NaN	NaN	NaN	NaN	NaN	NaN	NaN	NaN	NaN	NaN	NaN	NaN	NaN	NaN	NaN	-0.816698	NaN	NaN	NaN	NaN
O75717	WD repeat and HMG-box DNA-binding protein 1	WDHD1	NaN	NaN	NaN	NaN	NaN	0.0446039	NaN	NaN	NaN	NaN	NaN	NaN	NaN	NaN	NaN	NaN	NaN	NaN	NaN	NaN	NaN	NaN	NaN	NaN	0.0129261	NaN	NaN	NaN	NaN	NaN	NaN	NaN	NaN	NaN	NaN	NaN	NaN	NaN	NaN	NaN	NaN	NaN	NaN	NaN	NaN	-0.0364519	NaN
O75718;C9JP16	Cartilage-associated protein	CRTAP	NaN	NaN	NaN	NaN	NaN	NaN	NaN	NaN	NaN	NaN	NaN	NaN	0.304978	NaN	NaN	NaN	NaN	NaN	NaN	NaN	NaN	NaN	NaN	NaN	NaN	NaN	NaN	NaN	NaN	NaN	NaN	NaN	0.154972	NaN	NaN	NaN	NaN	NaN	NaN	NaN	NaN	NaN	NaN	NaN	NaN	NaN	NaN
O75746	Calcium-binding mitochondrial carrier protein Aralar1	SLC25A12	NaN	NaN	NaN	NaN	NaN	NaN	NaN	NaN	NaN	-0.18236	NaN	NaN	NaN	NaN	NaN	NaN	NaN	NaN	NaN	NaN	NaN	NaN	NaN	NaN	NaN	NaN	NaN	NaN	-0.131487	NaN	NaN	NaN	NaN	NaN	NaN	NaN	NaN	NaN	NaN	NaN	NaN	NaN	NaN	NaN	NaN	NaN	NaN
O75843;H0YJ08	AP-1 complex subunit gamma-like 2	AP1G2	NaN	NaN	NaN	NaN	NaN	NaN	NaN	-0.159782	NaN	NaN	NaN	NaN	NaN	NaN	NaN	NaN	NaN	NaN	NaN	NaN	NaN	NaN	NaN	NaN	NaN	NaN	NaN	0.185993	NaN	NaN	NaN	NaN	NaN	NaN	NaN	NaN	NaN	NaN	NaN	NaN	NaN	NaN	NaN	NaN	NaN	NaN	NaN
O75874	Isocitrate dehydrogenase [NADP] cytoplasmic	IDH1	NaN	NaN	NaN	NaN	NaN	NaN	NaN	NaN	NaN	NaN	NaN	NaN	0.154454	NaN	NaN	NaN	NaN	NaN	NaN	NaN	NaN	NaN	NaN	NaN	NaN	NaN	NaN	NaN	NaN	NaN	NaN	NaN	0.0854246	NaN	NaN	NaN	NaN	NaN	NaN	NaN	NaN	NaN	NaN	NaN	NaN	NaN	NaN
X6RCK5;O75935;X6RA56;A0A0A0MRV8;X6RLR1	Dynactin subunit 3	DCTN3	NaN	NaN	NaN	NaN	NaN	NaN	NaN	NaN	NaN	NaN	NaN	NaN	NaN	NaN	NaN	NaN	NaN	-0.0860632	-0.0635599	NaN	NaN	NaN	NaN	NaN	NaN	NaN	NaN	NaN	NaN	NaN	NaN	NaN	NaN	NaN	NaN	NaN	NaN	NaN	0.0923428	NaN	NaN	NaN	NaN	NaN	NaN	NaN	NaN
O75955;A0A140T9R1;A2AB10;A2AB12;A0A140T9X0;A2AB09;A2AB13;A0A0G2JJQ6	Flotillin-1	FLOT1	NaN	NaN	NaN	NaN	NaN	NaN	NaN	NaN	NaN	NaN	NaN	NaN	-0.0388953	NaN	NaN	NaN	NaN	NaN	NaN	NaN	NaN	NaN	NaN	NaN	NaN	NaN	NaN	NaN	NaN	NaN	NaN	NaN	-0.104356	NaN	NaN	NaN	NaN	NaN	NaN	NaN	NaN	NaN	NaN	NaN	NaN	NaN	NaN
O76031	ATP-dependent Clp protease ATP-binding subunit clpX-like, mitochondrial	CLPX	NaN	NaN	NaN	NaN	NaN	NaN	NaN	NaN	NaN	-0.0875954	NaN	NaN	NaN	NaN	NaN	NaN	NaN	NaN	NaN	NaN	NaN	NaN	NaN	NaN	NaN	NaN	NaN	NaN	NaN	-0.0805455	NaN	NaN	NaN	NaN	NaN	NaN	NaN	NaN	NaN	NaN	NaN	NaN	NaN	NaN	NaN	NaN	NaN
O94760	N(G),N(G)-dimethylarginine dimethylaminohydrolase 1	DDAH1	NaN	NaN	NaN	NaN	NaN	NaN	NaN	NaN	NaN	NaN	NaN	NaN	NaN	NaN	NaN	0.0432045	NaN	NaN	NaN	NaN	NaN	NaN	NaN	NaN	NaN	NaN	NaN	NaN	NaN	NaN	NaN	NaN	NaN	NaN	0.0461418	NaN	NaN	NaN	NaN	NaN	NaN	NaN	NaN	NaN	NaN	NaN	NaN
O94826	Mitochondrial import receptor subunit TOM70	TOMM70A	NaN	NaN	NaN	NaN	NaN	NaN	NaN	NaN	NaN	0.250234	NaN	NaN	NaN	NaN	NaN	NaN	NaN	NaN	NaN	NaN	NaN	NaN	NaN	NaN	NaN	NaN	NaN	NaN	0.134484	NaN	NaN	NaN	NaN	NaN	NaN	NaN	NaN	NaN	NaN	NaN	NaN	NaN	NaN	NaN	NaN	NaN	NaN
O94874	E3 UFM1-protein ligase 1	UFL1	NaN	NaN	NaN	NaN	NaN	NaN	NaN	0.0124972	NaN	NaN	NaN	NaN	NaN	NaN	NaN	NaN	NaN	NaN	NaN	NaN	NaN	NaN	NaN	NaN	NaN	NaN	NaN	0.0619835	NaN	NaN	NaN	NaN	NaN	NaN	NaN	NaN	NaN	NaN	NaN	NaN	NaN	NaN	NaN	NaN	NaN	NaN	NaN
O94966	Ubiquitin carboxyl-terminal hydrolase 19	USP19	NaN	NaN	NaN	NaN	0.0387171	NaN	NaN	NaN	NaN	NaN	NaN	NaN	NaN	NaN	NaN	NaN	NaN	NaN	NaN	NaN	NaN	NaN	NaN	0.024036	NaN	NaN	NaN	NaN	NaN	NaN	NaN	NaN	NaN	NaN	NaN	NaN	NaN	NaN	NaN	NaN	NaN	NaN	NaN	NaN	0.278698	NaN	0.275841
O94973;A0A0G2JS82;A0A0G2JQM1	AP-2 complex subunit alpha-2	AP2A2	NaN	NaN	NaN	NaN	NaN	NaN	0.00460933	0.290424	NaN	NaN	NaN	NaN	NaN	NaN	NaN	NaN	NaN	NaN	NaN	NaN	NaN	NaN	NaN	NaN	NaN	NaN	-0.122287	NaN	NaN	NaN	NaN	NaN	NaN	NaN	NaN	NaN	NaN	NaN	NaN	NaN	NaN	NaN	NaN	NaN	NaN	NaN	-0.393008
O95155	Ubiquitin conjugation factor E4 B	UBE4B	NaN	NaN	NaN	NaN	NaN	0.073546	NaN	NaN	NaN	NaN	NaN	NaN	NaN	NaN	NaN	NaN	NaN	NaN	NaN	NaN	NaN	NaN	NaN	NaN	0.0123541	NaN	NaN	NaN	NaN	NaN	NaN	NaN	NaN	NaN	NaN	NaN	NaN	NaN	NaN	NaN	NaN	NaN	NaN	NaN	-0.27638	-0.00343773	NaN
O95302	Peptidyl-prolyl cis-trans isomerase FKBP9	FKBP9	NaN	NaN	NaN	NaN	NaN	NaN	NaN	NaN	NaN	0.363115	NaN	NaN	NaN	NaN	NaN	NaN	NaN	NaN	NaN	NaN	NaN	NaN	NaN	NaN	NaN	NaN	NaN	NaN	0.298776	0.032524	NaN	NaN	NaN	NaN	NaN	NaN	NaN	NaN	NaN	NaN	NaN	NaN	NaN	NaN	NaN	NaN	NaN
O95347	Structural mainteNaNce of chromosomes protein 2	SMC2	NaN	NaN	NaN	NaN	NaN	0.123401	NaN	NaN	NaN	NaN	NaN	NaN	NaN	NaN	NaN	NaN	NaN	NaN	NaN	NaN	NaN	NaN	NaN	NaN	0.113167	NaN	NaN	NaN	NaN	NaN	NaN	NaN	NaN	NaN	NaN	NaN	NaN	NaN	NaN	NaN	NaN	NaN	NaN	NaN	0.0905825	0.0716254	NaN
O95433;H0YJG7	Activator of 90 kDa heat shock protein ATPase homolog 1	AHSA1	NaN	NaN	NaN	NaN	NaN	NaN	NaN	NaN	NaN	NaN	NaN	NaN	NaN	0.0297002	NaN	NaN	NaN	NaN	NaN	NaN	NaN	NaN	NaN	NaN	NaN	NaN	NaN	NaN	NaN	NaN	NaN	NaN	NaN	0.120617	NaN	NaN	NaN	NaN	NaN	NaN	NaN	NaN	NaN	NaN	NaN	NaN	NaN
O95456	Proteasome assembly chaperone 1	PSMG1	NaN	NaN	NaN	NaN	NaN	NaN	NaN	NaN	NaN	NaN	NaN	NaN	NaN	NaN	NaN	-0.14229	-0.173303	NaN	NaN	NaN	NaN	NaN	NaN	NaN	NaN	NaN	NaN	NaN	NaN	NaN	NaN	NaN	NaN	NaN	NaN	-0.0869057	NaN	NaN	NaN	NaN	NaN	NaN	NaN	NaN	NaN	NaN	NaN
O95486	Protein transport protein Sec24A	SEC24A	NaN	NaN	NaN	NaN	NaN	-0.137695	0.0980152	NaN	NaN	NaN	NaN	NaN	NaN	NaN	NaN	NaN	NaN	NaN	NaN	NaN	NaN	NaN	NaN	NaN	NaN	-0.0207648	NaN	NaN	NaN	NaN	NaN	NaN	NaN	NaN	NaN	NaN	NaN	NaN	NaN	NaN	NaN	NaN	NaN	NaN	NaN	-0.0711635	NaN
O95747;C9JIG9	Serine/threonine-protein kinase OSR1	OXSR1	NaN	NaN	NaN	NaN	NaN	NaN	NaN	NaN	NaN	NaN	0.168899	NaN	NaN	NaN	NaN	NaN	NaN	NaN	NaN	NaN	NaN	NaN	NaN	NaN	NaN	NaN	NaN	NaN	NaN	NaN	0.194087	NaN	NaN	NaN	NaN	NaN	NaN	NaN	NaN	NaN	NaN	NaN	NaN	NaN	NaN	NaN	NaN
O95757;E9PDE8;D6RJ96	Heat shock 70 kDa protein 4L	HSPA4L	NaN	NaN	NaN	NaN	NaN	NaN	0.0482362	0.0126402	NaN	NaN	NaN	NaN	NaN	NaN	NaN	NaN	NaN	NaN	NaN	NaN	NaN	NaN	NaN	NaN	NaN	NaN	0.146264	NaN	NaN	NaN	NaN	NaN	NaN	NaN	NaN	NaN	NaN	NaN	NaN	NaN	NaN	NaN	NaN	NaN	NaN	NaN	0.0313951
O95782	AP-2 complex subunit alpha-1	AP2A1	NaN	NaN	NaN	NaN	NaN	NaN	-0.141462	0.140255	NaN	NaN	NaN	NaN	NaN	NaN	NaN	NaN	NaN	NaN	NaN	NaN	NaN	NaN	NaN	NaN	NaN	NaN	-0.176577	NaN	NaN	NaN	NaN	NaN	NaN	NaN	NaN	NaN	NaN	NaN	NaN	NaN	NaN	NaN	NaN	NaN	NaN	NaN	-0.452195
O95793;A0A087X1A5;Q5JW30	Double-stranded RNA-binding protein Staufen homolog 1	STAU1	NaN	NaN	NaN	NaN	NaN	NaN	NaN	NaN	NaN	NaN	NaN	NaN	NaN	NaN	NaN	NaN	NaN	NaN	NaN	NaN	NaN	NaN	NaN	NaN	NaN	NaN	NaN	NaN	NaN	NaN	NaN	NaN	NaN	NaN	NaN	NaN	NaN	NaN	NaN	NaN	NaN	NaN	NaN	NaN	NaN	NaN	NaN
O95864	Fatty acid desaturase 2	FADS2	-0.021819	0.0193461	NaN	NaN	NaN	NaN	NaN	NaN	NaN	NaN	NaN	NaN	NaN	NaN	NaN	NaN	NaN	NaN	NaN	NaN	-0.320342	NaN	NaN	NaN	NaN	NaN	NaN	NaN	NaN	NaN	NaN	NaN	NaN	NaN	NaN	NaN	NaN	NaN	NaN	NaN	-0.208378	NaN	NaN	NaN	NaN	NaN	NaN
O96008;K7EKG4	Mitochondrial import receptor subunit TOM40 homolog	TOMM40	NaN	NaN	NaN	NaN	NaN	NaN	NaN	NaN	NaN	NaN	NaN	NaN	NaN	0.0282862	NaN	NaN	NaN	NaN	NaN	NaN	NaN	NaN	NaN	NaN	NaN	NaN	NaN	NaN	NaN	NaN	NaN	NaN	NaN	-0.0959746	NaN	NaN	NaN	NaN	NaN	NaN	NaN	NaN	NaN	NaN	NaN	NaN	NaN
P00387;B1AHF3	NADH-cytochrome b5 reductase 3;NADH-cytochrome b5 reductase 3 membrane-bound form;NADH-cytochrome b5 reductase 3 soluble form	CYB5R3	NaN	NaN	NaN	NaN	NaN	NaN	NaN	NaN	NaN	NaN	NaN	NaN	NaN	NaN	NaN	-0.239242	0.182184	NaN	NaN	NaN	NaN	NaN	NaN	NaN	NaN	NaN	NaN	NaN	NaN	NaN	NaN	NaN	NaN	NaN	NaN	-0.169436	NaN	NaN	NaN	NaN	NaN	NaN	NaN	NaN	NaN	NaN	NaN
P00491;G3V5M2	Purine nucleoside phosphorylase	PNP	NaN	NaN	NaN	NaN	NaN	NaN	NaN	NaN	NaN	NaN	NaN	NaN	NaN	NaN	NaN	-0.781479	-0.100206	NaN	NaN	NaN	NaN	NaN	NaN	NaN	NaN	NaN	NaN	NaN	NaN	NaN	NaN	NaN	NaN	NaN	NaN	-0.510108	NaN	NaN	NaN	NaN	NaN	NaN	NaN	NaN	NaN	NaN	NaN
P02794;G3V192;E9PRK8;G3V1D1;E9PKY7	Ferritin heavy chain;Ferritin heavy chain, N-terminally processed;Ferritin	FTH1	NaN	NaN	NaN	NaN	NaN	NaN	NaN	NaN	NaN	NaN	NaN	NaN	NaN	NaN	NaN	NaN	NaN	0.713168	NaN	NaN	NaN	NaN	NaN	NaN	NaN	NaN	NaN	NaN	NaN	NaN	NaN	NaN	NaN	NaN	NaN	NaN	NaN	0.566572	0.136716	NaN	NaN	NaN	NaN	NaN	NaN	NaN	NaN
P04040	Catalase	CAT	NaN	NaN	NaN	NaN	NaN	NaN	NaN	NaN	NaN	NaN	0.309176	NaN	NaN	NaN	NaN	NaN	NaN	NaN	NaN	NaN	NaN	NaN	NaN	NaN	NaN	NaN	NaN	NaN	NaN	NaN	0.0738202	NaN	NaN	NaN	NaN	NaN	NaN	NaN	NaN	NaN	NaN	NaN	NaN	NaN	NaN	NaN	NaN
P04049;H7C155	RAF proto-oncogene serine/threonine-protein kinase	RAF1	NaN	NaN	NaN	NaN	NaN	NaN	NaN	NaN	NaN	-0.212969	NaN	NaN	NaN	NaN	NaN	NaN	NaN	NaN	NaN	NaN	NaN	NaN	NaN	NaN	NaN	NaN	NaN	NaN	-0.42082	-0.621	NaN	NaN	NaN	NaN	NaN	NaN	NaN	NaN	NaN	NaN	NaN	NaN	NaN	NaN	NaN	NaN	NaN
P04181	Ornithine aminotransferase, mitochondrial;Ornithine aminotransferase, hepatic form;Ornithine aminotransferase, renal form	OAT	NaN	NaN	NaN	NaN	NaN	NaN	NaN	NaN	NaN	NaN	NaN	NaN	0.239642	NaN	NaN	NaN	NaN	NaN	NaN	NaN	NaN	NaN	NaN	NaN	NaN	NaN	NaN	NaN	NaN	NaN	NaN	NaN	0.0747794	NaN	NaN	NaN	NaN	NaN	NaN	NaN	NaN	NaN	NaN	NaN	NaN	NaN	NaN
P05091	Aldehyde dehydrogenase, mitochondrial	ALDH2	NaN	NaN	NaN	NaN	NaN	-4.00224	NaN	NaN	NaN	NaN	NaN	0.286053	NaN	NaN	NaN	NaN	NaN	NaN	NaN	NaN	NaN	NaN	NaN	NaN	NaN	NaN	NaN	NaN	NaN	NaN	NaN	-0.13733	NaN	NaN	NaN	NaN	NaN	NaN	NaN	NaN	NaN	NaN	NaN	NaN	NaN	NaN	NaN
P05187;A0A087X0P5;P10696	Alkaline phosphatase, placental type;Alkaline phosphatase, placental-like	ALPP;ALPPL2	NaN	NaN	NaN	NaN	NaN	NaN	NaN	NaN	NaN	0.637286	0.817132	NaN	NaN	NaN	NaN	NaN	NaN	NaN	NaN	NaN	NaN	NaN	NaN	NaN	NaN	NaN	NaN	NaN	NaN	0.601316	NaN	NaN	NaN	NaN	NaN	NaN	NaN	NaN	NaN	NaN	NaN	NaN	NaN	NaN	NaN	NaN	NaN
P05455;E7ERC4	Lupus La protein	SSB	NaN	NaN	NaN	NaN	NaN	NaN	NaN	NaN	NaN	NaN	NaN	NaN	0.816641	NaN	NaN	NaN	NaN	NaN	NaN	NaN	NaN	NaN	NaN	NaN	NaN	NaN	NaN	NaN	NaN	NaN	NaN	NaN	0.474047	NaN	NaN	NaN	NaN	NaN	NaN	NaN	NaN	NaN	NaN	NaN	NaN	NaN	NaN
HIT000015463	P05783;F8VZY9	Keratin, type I cytoskeletal 18	NaN	NaN	NaN	NaN	NaN	NaN	NaN	NaN	NaN	NaN	NaN	NaN	-0.365425	NaN	NaN	NaN	NaN	NaN	NaN	NaN	NaN	NaN	NaN	NaN	NaN	NaN	NaN	NaN	NaN	NaN	NaN	NaN	-0.566934	NaN	NaN	NaN	NaN	NaN	NaN	NaN	NaN	-3.81785	NaN	NaN	NaN	NaN	NaN
P07384	Calpain-1 catalytic subunit	CAPN1	NaN	NaN	NaN	NaN	NaN	NaN	NaN	NaN	-0.042026	NaN	NaN	NaN	NaN	NaN	NaN	NaN	NaN	NaN	NaN	NaN	NaN	NaN	NaN	NaN	NaN	NaN	NaN	0.00805652	NaN	NaN	NaN	NaN	NaN	NaN	NaN	NaN	NaN	NaN	NaN	NaN	NaN	NaN	NaN	NaN	NaN	NaN	NaN
P08236	Beta-glucuronidase	GUSB	NaN	NaN	NaN	NaN	NaN	NaN	NaN	NaN	0.635894	NaN	NaN	NaN	NaN	NaN	NaN	NaN	NaN	NaN	NaN	NaN	NaN	NaN	NaN	NaN	NaN	NaN	NaN	-0.0272632	0.453965	NaN	NaN	NaN	NaN	NaN	NaN	NaN	NaN	NaN	NaN	NaN	NaN	NaN	NaN	NaN	NaN	NaN	NaN
P08240	Signal recognition particle receptor subunit alpha	SRPR	NaN	NaN	NaN	NaN	NaN	NaN	NaN	NaN	NaN	-0.140476	NaN	NaN	NaN	NaN	NaN	NaN	NaN	NaN	NaN	NaN	NaN	NaN	NaN	NaN	NaN	NaN	NaN	NaN	-0.197616	NaN	NaN	NaN	NaN	NaN	NaN	NaN	NaN	NaN	NaN	NaN	NaN	NaN	NaN	NaN	NaN	NaN	NaN
P08581	Hepatocyte growth factor receptor	MET	NaN	NaN	NaN	NaN	NaN	0.164529	NaN	NaN	NaN	NaN	NaN	NaN	NaN	NaN	NaN	NaN	NaN	NaN	NaN	NaN	NaN	NaN	NaN	NaN	0.0769695	0.488104	NaN	NaN	NaN	NaN	NaN	NaN	NaN	NaN	NaN	NaN	NaN	NaN	NaN	NaN	NaN	NaN	NaN	NaN	NaN	0.122474	NaN
P08621	U1 small nuclear ribonucleoprotein 70 kDa	SNRNP70	NaN	NaN	NaN	NaN	NaN	NaN	NaN	NaN	NaN	NaN	0.570366	NaN	NaN	NaN	NaN	NaN	NaN	NaN	NaN	NaN	NaN	NaN	NaN	NaN	NaN	NaN	NaN	NaN	NaN	NaN	0.191689	NaN	NaN	NaN	NaN	NaN	NaN	NaN	NaN	NaN	NaN	NaN	NaN	NaN	NaN	NaN	NaN
P08754	Guanine nucleotide-binding protein G(k) subunit alpha	GNAI3	NaN	NaN	NaN	NaN	NaN	NaN	NaN	NaN	NaN	NaN	NaN	NaN	NaN	NaN	-0.0582326	NaN	NaN	NaN	NaN	NaN	NaN	NaN	NaN	NaN	NaN	NaN	NaN	NaN	NaN	NaN	NaN	NaN	NaN	0.0938305	-0.0910488	NaN	NaN	NaN	NaN	NaN	NaN	NaN	NaN	NaN	NaN	NaN	NaN
P09619	Platelet-derived growth factor receptor beta	PDGFRB	NaN	NaN	NaN	NaN	0.599413	NaN	NaN	NaN	NaN	NaN	NaN	NaN	NaN	NaN	NaN	NaN	NaN	NaN	NaN	NaN	NaN	NaN	NaN	0.614192	NaN	NaN	NaN	NaN	NaN	NaN	NaN	NaN	NaN	NaN	NaN	NaN	NaN	NaN	NaN	NaN	NaN	NaN	NaN	NaN	0.53077	NaN	NaN
P11137	Microtubule-associated protein 2	MAP2	NaN	NaN	0.222063	0.570463	NaN	NaN	NaN	NaN	NaN	NaN	NaN	NaN	NaN	NaN	NaN	NaN	NaN	NaN	NaN	NaN	NaN	NaN	0.480265	NaN	NaN	NaN	NaN	NaN	NaN	NaN	NaN	NaN	NaN	NaN	NaN	NaN	NaN	NaN	NaN	NaN	NaN	NaN	0.848318	NaN	NaN	NaN	NaN
P11498	Pyruvate carboxylase, mitochondrial	PC	NaN	NaN	NaN	NaN	NaN	-0.0319903	NaN	NaN	NaN	NaN	NaN	NaN	NaN	NaN	NaN	NaN	NaN	NaN	NaN	NaN	NaN	NaN	NaN	NaN	0.264356	0.105008	NaN	NaN	NaN	NaN	NaN	NaN	NaN	NaN	NaN	NaN	NaN	NaN	NaN	NaN	NaN	NaN	NaN	NaN	NaN	-0.0901117	NaN
P12429;D6RA82	Annexin A3;Annexin	ANXA3	NaN	NaN	NaN	NaN	NaN	NaN	NaN	NaN	NaN	NaN	NaN	NaN	NaN	NaN	NaN	0.197865	NaN	NaN	NaN	NaN	NaN	NaN	NaN	NaN	NaN	NaN	NaN	NaN	NaN	NaN	NaN	NaN	NaN	NaN	0.0305479	0.169925	NaN	NaN	NaN	NaN	NaN	NaN	NaN	NaN	NaN	NaN	NaN
P13674	Prolyl 4-hydroxylase subunit alpha-1	P4HA1	NaN	NaN	NaN	NaN	NaN	NaN	NaN	NaN	NaN	NaN	0.561399	NaN	NaN	NaN	NaN	NaN	NaN	NaN	NaN	NaN	NaN	NaN	NaN	NaN	NaN	NaN	NaN	NaN	NaN	NaN	0.39605	NaN	NaN	NaN	NaN	NaN	NaN	NaN	NaN	NaN	NaN	NaN	NaN	NaN	NaN	NaN	NaN
P13861	cAMP-dependent protein kinase type II-alpha regulatory subunit	PRKAR2A	NaN	NaN	NaN	NaN	NaN	NaN	NaN	NaN	NaN	NaN	NaN	0.0821575	NaN	NaN	NaN	NaN	NaN	NaN	NaN	NaN	NaN	NaN	NaN	NaN	NaN	NaN	NaN	NaN	NaN	NaN	NaN	-0.017899	NaN	NaN	NaN	NaN	NaN	NaN	NaN	NaN	NaN	NaN	NaN	NaN	NaN	NaN	NaN
P14324;A0A087X1D8;A0A087WVN4	Farnesyl pyrophosphate synthase	FDPS	NaN	NaN	NaN	NaN	NaN	NaN	NaN	NaN	NaN	NaN	NaN	NaN	NaN	NaN	0.0522768	0.358846	NaN	NaN	NaN	NaN	NaN	NaN	NaN	NaN	NaN	NaN	NaN	NaN	NaN	NaN	NaN	NaN	NaN	NaN	-0.0108755	NaN	NaN	NaN	NaN	NaN	NaN	NaN	NaN	NaN	NaN	NaN	NaN
P14550	Alcohol dehydrogenase [NADP(+)]	AKR1A1	NaN	NaN	NaN	NaN	NaN	NaN	NaN	NaN	NaN	NaN	NaN	NaN	NaN	NaN	0.383497	0.00863037	NaN	NaN	NaN	NaN	NaN	NaN	NaN	NaN	NaN	NaN	NaN	NaN	NaN	NaN	NaN	NaN	NaN	NaN	0.0858326	NaN	NaN	NaN	NaN	NaN	NaN	NaN	NaN	NaN	NaN	NaN	NaN
P15531	Nucleoside diphosphate kinase A	NME1	NaN	NaN	NaN	NaN	NaN	NaN	NaN	NaN	NaN	NaN	NaN	NaN	NaN	NaN	NaN	NaN	NaN	NaN	0.599794	0.834307	NaN	NaN	NaN	NaN	NaN	NaN	NaN	NaN	NaN	NaN	NaN	NaN	NaN	NaN	NaN	NaN	NaN	NaN	0.327112	NaN	NaN	NaN	NaN	NaN	NaN	NaN	NaN
P15559;B4DLR8;H3BNV2;H3BRK3	NAD(P)H dehydrogenase [quinone] 1	NQO1	NaN	NaN	NaN	NaN	NaN	NaN	NaN	NaN	NaN	NaN	NaN	NaN	NaN	NaN	NaN	NaN	0.657457	NaN	NaN	NaN	NaN	NaN	NaN	NaN	NaN	NaN	NaN	NaN	NaN	NaN	NaN	NaN	NaN	NaN	NaN	0.0220482	NaN	NaN	NaN	NaN	NaN	NaN	NaN	NaN	NaN	NaN	NaN
P17152	Transmembrane protein 11, mitochondrial	TMEM11	NaN	NaN	NaN	NaN	NaN	NaN	NaN	NaN	NaN	NaN	NaN	NaN	NaN	NaN	NaN	NaN	NaN	NaN	-0.208961	NaN	NaN	NaN	NaN	NaN	NaN	NaN	NaN	NaN	NaN	NaN	NaN	NaN	NaN	NaN	NaN	NaN	NaN	NaN	-0.117881	NaN	NaN	NaN	NaN	NaN	NaN	NaN	NaN
P17706;K7EQG9	Tyrosine-protein phosphatase non-receptor type 2;Tyrosine-protein phosphatase non-receptor type	PTPN2	NaN	NaN	NaN	NaN	NaN	NaN	NaN	NaN	NaN	NaN	NaN	NaN	-0.14634	NaN	NaN	NaN	NaN	NaN	NaN	NaN	NaN	NaN	NaN	NaN	NaN	NaN	NaN	NaN	NaN	NaN	NaN	NaN	-0.136426	NaN	NaN	NaN	NaN	NaN	NaN	NaN	NaN	NaN	NaN	NaN	NaN	NaN	NaN
P18754;C9JW69;C9JRH2;C9JMJ4;C9J3R0;C9JQZ4	Regulator of chromosome condensation	RCC1	NaN	NaN	NaN	NaN	NaN	NaN	NaN	NaN	NaN	NaN	NaN	NaN	-0.111976	NaN	NaN	NaN	NaN	NaN	NaN	NaN	NaN	NaN	NaN	NaN	NaN	NaN	NaN	NaN	NaN	NaN	NaN	NaN	-0.144329	NaN	NaN	NaN	NaN	NaN	NaN	NaN	NaN	NaN	NaN	NaN	NaN	NaN	NaN
P18858;F5GZ28;M0R0Q7	DNA ligase 1;DNA ligase	LIG1	NaN	NaN	NaN	NaN	NaN	-0.137489	0.0993626	NaN	NaN	NaN	NaN	NaN	NaN	NaN	NaN	NaN	NaN	NaN	NaN	NaN	NaN	NaN	NaN	NaN	NaN	0.0172092	NaN	NaN	NaN	NaN	NaN	NaN	NaN	NaN	NaN	NaN	NaN	NaN	NaN	NaN	NaN	NaN	NaN	NaN	NaN	0.0515809	NaN
P19367	Hexokinase-1	HK1	NaN	NaN	NaN	NaN	NaN	NaN	-0.0811863	0.331132	NaN	NaN	NaN	NaN	NaN	NaN	NaN	NaN	NaN	NaN	NaN	NaN	NaN	NaN	NaN	NaN	NaN	NaN	-0.0261316	NaN	NaN	NaN	NaN	NaN	NaN	NaN	NaN	NaN	NaN	NaN	NaN	NaN	NaN	NaN	NaN	NaN	NaN	NaN	-0.0487554
P19525	Interferon-induced, double-stranded RNA-activated protein kinase	EIF2AK2	NaN	NaN	NaN	NaN	NaN	NaN	NaN	NaN	NaN	-0.364478	NaN	NaN	NaN	NaN	NaN	NaN	NaN	NaN	NaN	NaN	NaN	NaN	NaN	NaN	NaN	NaN	NaN	NaN	NaN	-0.329395	NaN	NaN	NaN	NaN	NaN	NaN	NaN	NaN	NaN	NaN	NaN	NaN	NaN	NaN	NaN	NaN	NaN
P20337	Ras-related protein Rab-3B	RAB3B	NaN	NaN	NaN	NaN	NaN	NaN	NaN	NaN	NaN	NaN	NaN	NaN	NaN	NaN	NaN	NaN	NaN	-0.4617	NaN	NaN	NaN	NaN	NaN	NaN	NaN	NaN	NaN	NaN	NaN	NaN	NaN	NaN	NaN	NaN	NaN	NaN	NaN	NaN	NaN	NaN	-0.296988	NaN	NaN	NaN	NaN	NaN	NaN
P20645;F5GXE0;F5GXU0;F5H883;F5GX30	Cation-dependent mannose-6-phosphate receptor	M6PR	NaN	NaN	NaN	NaN	NaN	NaN	NaN	NaN	NaN	NaN	NaN	NaN	NaN	0.390227	0.405012	NaN	NaN	NaN	NaN	NaN	NaN	NaN	NaN	NaN	NaN	NaN	NaN	NaN	NaN	NaN	NaN	NaN	NaN	0.183201	NaN	NaN	NaN	NaN	NaN	NaN	NaN	NaN	NaN	NaN	NaN	NaN	NaN
P21283;E7EV59	V-type proton ATPase subunit C 1	ATP6V1C1	NaN	NaN	NaN	NaN	NaN	NaN	NaN	NaN	NaN	NaN	NaN	NaN	NaN	0.298658	NaN	NaN	NaN	NaN	NaN	NaN	NaN	NaN	NaN	NaN	NaN	NaN	NaN	NaN	NaN	NaN	NaN	NaN	NaN	0.118094	NaN	NaN	NaN	NaN	NaN	NaN	NaN	NaN	NaN	NaN	NaN	NaN	NaN
P21359;H0Y465	Neurofibromin;Neurofibromin truncated	NF1	NaN	NaN	-0.127132	-0.0881321	NaN	NaN	NaN	NaN	NaN	NaN	NaN	NaN	NaN	NaN	NaN	NaN	NaN	NaN	NaN	NaN	NaN	NaN	-0.724206	NaN	NaN	NaN	NaN	NaN	NaN	NaN	NaN	NaN	NaN	NaN	NaN	NaN	NaN	NaN	NaN	NaN	NaN	NaN	-0.109717	NaN	NaN	NaN	NaN
P21399	Cytoplasmic aconitate hydratase	ACO1	NaN	NaN	NaN	NaN	NaN	NaN	NaN	-0.0483973	NaN	NaN	NaN	NaN	NaN	NaN	NaN	NaN	NaN	NaN	NaN	NaN	NaN	NaN	NaN	NaN	NaN	NaN	0.0197731	NaN	NaN	NaN	NaN	NaN	NaN	NaN	NaN	NaN	NaN	NaN	NaN	NaN	NaN	NaN	NaN	NaN	NaN	NaN	-0.0125627
P21589;Q96B60	5-nucleotidase	NT5E	NaN	NaN	NaN	NaN	NaN	NaN	NaN	NaN	NaN	-0.0394439	NaN	NaN	NaN	NaN	NaN	NaN	NaN	NaN	NaN	NaN	NaN	NaN	NaN	NaN	NaN	NaN	NaN	NaN	NaN	-0.294862	NaN	NaN	NaN	NaN	NaN	NaN	NaN	NaN	NaN	NaN	NaN	NaN	NaN	NaN	NaN	NaN	NaN
P21964;E7EMS6;E7EUU8	Catechol O-methyltransferase	COMT	NaN	NaN	NaN	NaN	NaN	NaN	NaN	NaN	NaN	NaN	NaN	NaN	NaN	NaN	NaN	NaN	NaN	0.206768	NaN	NaN	NaN	NaN	NaN	NaN	NaN	NaN	NaN	NaN	NaN	NaN	NaN	NaN	NaN	NaN	NaN	NaN	NaN	0.0740944	NaN	NaN	NaN	NaN	NaN	NaN	NaN	NaN	NaN
P22059	Oxysterol-binding protein 1	OSBP	NaN	NaN	NaN	NaN	NaN	NaN	NaN	0.145873	NaN	NaN	NaN	NaN	NaN	NaN	NaN	NaN	NaN	NaN	NaN	NaN	NaN	NaN	NaN	NaN	NaN	NaN	-0.0818275	0.0422241	NaN	NaN	NaN	NaN	NaN	NaN	NaN	NaN	NaN	NaN	NaN	NaN	NaN	NaN	NaN	NaN	NaN	NaN	NaN
P22087;M0QXL5;M0R299;M0R2Q4;M0R0P1;M0R2U2;M0R1H0;M0R2B0	rRNA 2-O-methyltransferase fibrillarin	FBL	NaN	NaN	NaN	NaN	NaN	NaN	NaN	NaN	NaN	NaN	NaN	NaN	NaN	NaN	-0.285706	-0.54494	NaN	NaN	NaN	NaN	NaN	NaN	NaN	NaN	NaN	NaN	NaN	NaN	NaN	NaN	NaN	NaN	NaN	NaN	-0.537215	NaN	NaN	NaN	NaN	NaN	NaN	NaN	NaN	NaN	NaN	NaN	NaN
P22570;A0A0C4DFN8;A0A0A0MSZ4;A0A0A0MTN9;A0A0A0MTR6;A0A0C4DGN7;A0A0A0MT64;J3QQX3	NADPH	adrenodoxin oxidoreductase, mitochondrial	NaN	NaN	NaN	NaN	NaN	NaN	NaN	NaN	NaN	NaN	NaN	NaN	-0.0651891	NaN	NaN	NaN	NaN	NaN	NaN	NaN	NaN	NaN	NaN	NaN	NaN	NaN	NaN	NaN	NaN	NaN	NaN	0.0455827	NaN	NaN	NaN	NaN	NaN	NaN	NaN	NaN	NaN	NaN	NaN	NaN	NaN	NaN	NaN
P22695;H3BRG4;H3BSJ9;H3BP04	Cytochrome b-c1 complex subunit 2, mitochondrial	UQCRC2	NaN	NaN	NaN	NaN	NaN	NaN	NaN	NaN	NaN	NaN	NaN	NaN	0.0344974	NaN	NaN	NaN	NaN	NaN	NaN	NaN	NaN	NaN	NaN	NaN	NaN	NaN	NaN	NaN	NaN	NaN	NaN	NaN	0.0483758	NaN	NaN	NaN	NaN	NaN	NaN	NaN	NaN	NaN	NaN	NaN	NaN	NaN	NaN
P24534;C9JZW3	Elongation factor 1-beta	EEF1B2	NaN	NaN	NaN	NaN	NaN	-5.12693	NaN	NaN	NaN	NaN	NaN	NaN	NaN	NaN	NaN	NaN	-0.259202	NaN	NaN	NaN	NaN	NaN	NaN	NaN	NaN	NaN	NaN	NaN	NaN	NaN	NaN	NaN	NaN	NaN	NaN	NaN	NaN	NaN	NaN	NaN	NaN	NaN	NaN	NaN	NaN	NaN	NaN
P24844;J3KTJ1	Myosin regulatory light polypeptide 9	MYL9;MYL12A	NaN	NaN	NaN	NaN	NaN	NaN	NaN	NaN	NaN	NaN	NaN	NaN	NaN	NaN	NaN	NaN	NaN	NaN	-0.341464	NaN	NaN	NaN	NaN	NaN	NaN	NaN	NaN	NaN	NaN	NaN	NaN	NaN	NaN	NaN	NaN	NaN	NaN	NaN	-0.332135	NaN	NaN	NaN	NaN	NaN	NaN	NaN	NaN
P27707;D6RFG8;D6RCP9	Deoxycytidine kinase	DCK	NaN	NaN	NaN	NaN	NaN	NaN	NaN	NaN	NaN	NaN	NaN	NaN	NaN	NaN	NaN	NaN	0.180784	NaN	NaN	NaN	NaN	NaN	NaN	NaN	NaN	NaN	NaN	NaN	NaN	NaN	NaN	NaN	NaN	NaN	NaN	NaN	NaN	NaN	NaN	NaN	NaN	NaN	NaN	NaN	NaN	NaN	NaN
P27797;K7EJB9	Calreticulin	CALR	NaN	NaN	NaN	NaN	NaN	-1.72705	NaN	NaN	NaN	NaN	NaN	0.592828	NaN	NaN	NaN	NaN	NaN	NaN	NaN	NaN	NaN	NaN	NaN	NaN	NaN	NaN	NaN	NaN	NaN	NaN	NaN	0.330214	NaN	NaN	NaN	NaN	NaN	NaN	NaN	NaN	NaN	NaN	NaN	NaN	NaN	NaN	NaN
Q5VZU9;P29144	Tripeptidyl-peptidase 2	TPP2	NaN	NaN	NaN	NaN	NaN	0.0713507	NaN	NaN	NaN	NaN	NaN	NaN	NaN	NaN	NaN	NaN	NaN	NaN	NaN	NaN	NaN	NaN	NaN	NaN	0.105946	NaN	NaN	NaN	NaN	NaN	NaN	NaN	NaN	NaN	NaN	NaN	NaN	NaN	NaN	NaN	NaN	NaN	NaN	NaN	0.0378742	0.187768	NaN
P29218;E5RIP7;H0YBL1;E5RG94;E5RHE9;E5RI82;E5RGY4;E5RIF4;E5RG13	Inositol monophosphatase 1	IMPA1	NaN	NaN	NaN	NaN	NaN	NaN	NaN	NaN	NaN	NaN	NaN	NaN	NaN	NaN	NaN	NaN	0.222557	NaN	NaN	NaN	NaN	NaN	NaN	NaN	NaN	NaN	NaN	NaN	NaN	NaN	NaN	NaN	NaN	NaN	NaN	NaN	NaN	NaN	NaN	NaN	NaN	NaN	NaN	NaN	NaN	NaN	NaN
P30043;M0R192	Flavin reductase (NADPH)	BLVRB	NaN	NaN	NaN	NaN	NaN	NaN	NaN	NaN	NaN	NaN	NaN	NaN	NaN	NaN	NaN	NaN	NaN	-0.143803	NaN	NaN	NaN	NaN	NaN	NaN	NaN	NaN	NaN	NaN	NaN	NaN	NaN	NaN	NaN	NaN	NaN	NaN	NaN	-0.193849	-0.482432	NaN	NaN	NaN	NaN	NaN	NaN	NaN	NaN
P30154	Serine/threonine-protein phosphatase 2A 65 kDa regulatory subunit A beta isoform	PPP2R1B	NaN	NaN	NaN	NaN	NaN	NaN	NaN	NaN	NaN	NaN	0.26111	NaN	NaN	NaN	NaN	NaN	NaN	NaN	NaN	NaN	NaN	NaN	NaN	NaN	NaN	NaN	NaN	NaN	NaN	NaN	0.129876	NaN	NaN	NaN	NaN	NaN	NaN	NaN	NaN	NaN	NaN	NaN	NaN	NaN	NaN	NaN	NaN
P30520	Adenylosuccinate synthetase isozyme 2	ADSS	NaN	NaN	NaN	NaN	NaN	NaN	NaN	NaN	NaN	NaN	NaN	NaN	-0.136426	NaN	NaN	NaN	NaN	NaN	NaN	NaN	NaN	NaN	NaN	NaN	NaN	NaN	NaN	NaN	NaN	NaN	NaN	-0.0956662	NaN	NaN	NaN	NaN	NaN	NaN	NaN	NaN	NaN	NaN	NaN	NaN	NaN	NaN	NaN
P30530;M0R0W6	Tyrosine-protein kinase receptor UFO	AXL	NaN	NaN	NaN	NaN	NaN	-0.0621133	-0.298353	NaN	NaN	NaN	NaN	NaN	NaN	NaN	NaN	NaN	NaN	NaN	NaN	NaN	NaN	NaN	NaN	NaN	NaN	-0.244959	NaN	NaN	NaN	NaN	NaN	NaN	NaN	NaN	NaN	NaN	NaN	NaN	NaN	NaN	NaN	NaN	NaN	NaN	NaN	-0.00310513	NaN
P30740	Leukocyte elastase inhibitor	SERPINB1	NaN	NaN	NaN	NaN	NaN	NaN	NaN	NaN	NaN	NaN	NaN	NaN	NaN	0.464773	NaN	NaN	NaN	NaN	NaN	NaN	NaN	NaN	NaN	NaN	NaN	NaN	NaN	NaN	NaN	NaN	NaN	NaN	NaN	0.226015	NaN	NaN	NaN	NaN	NaN	NaN	NaN	NaN	NaN	NaN	NaN	NaN	NaN
P31327	Carbamoyl-phosphate synthase [ammonia], mitochondrial	CPS1	NaN	NaN	NaN	NaN	NaN	-0.779323	NaN	NaN	NaN	NaN	NaN	NaN	NaN	NaN	NaN	NaN	NaN	NaN	NaN	NaN	NaN	NaN	NaN	-2.7135	-0.698834	NaN	NaN	NaN	NaN	NaN	NaN	NaN	NaN	NaN	NaN	NaN	NaN	NaN	NaN	NaN	NaN	NaN	NaN	NaN	-0.236588	NaN	NaN
P31939	Bifunctional purine biosynthesis protein PURH;Phosphoribosylaminoimidazolecarboxamide formyltransferase;IMP cyclohydrolase	ATIC	NaN	NaN	NaN	NaN	NaN	NaN	NaN	NaN	NaN	-0.370732	0.134089	NaN	NaN	NaN	NaN	NaN	NaN	NaN	NaN	NaN	NaN	NaN	NaN	NaN	NaN	NaN	NaN	NaN	NaN	-0.270104	NaN	NaN	NaN	NaN	NaN	NaN	NaN	NaN	NaN	NaN	NaN	NaN	NaN	NaN	NaN	NaN	NaN
P32969;D6RAN4;H0Y9V9;E7ESE0	60S ribosomal protein L9	RPL9	NaN	NaN	NaN	NaN	NaN	NaN	NaN	NaN	NaN	NaN	NaN	NaN	NaN	NaN	NaN	NaN	NaN	-0.596165	NaN	NaN	NaN	NaN	NaN	NaN	NaN	NaN	NaN	NaN	NaN	NaN	NaN	NaN	NaN	NaN	NaN	NaN	NaN	-0.326769	-0.491024	NaN	NaN	NaN	NaN	NaN	NaN	NaN	NaN
P33176	Kinesin-1 heavy chain	KIF5B	NaN	NaN	NaN	NaN	NaN	NaN	-0.0233871	NaN	NaN	NaN	NaN	NaN	NaN	NaN	NaN	NaN	NaN	NaN	NaN	NaN	NaN	NaN	NaN	NaN	NaN	-0.0777565	NaN	NaN	NaN	NaN	NaN	NaN	NaN	NaN	NaN	NaN	NaN	NaN	NaN	NaN	NaN	NaN	NaN	NaN	NaN	0.0164963	0.00432164
P33981	Dual specificity protein kinase TTK	TTK	NaN	NaN	NaN	NaN	NaN	NaN	-0.246447	0.09815	NaN	NaN	NaN	NaN	NaN	NaN	NaN	NaN	NaN	NaN	NaN	NaN	NaN	NaN	NaN	NaN	NaN	NaN	-0.159928	NaN	NaN	NaN	NaN	NaN	NaN	NaN	NaN	NaN	NaN	NaN	NaN	NaN	NaN	NaN	NaN	NaN	NaN	NaN	-0.314679
P33993	DNA replication licensing factor MCM7	MCM7	NaN	NaN	NaN	NaN	NaN	NaN	NaN	NaN	-0.144122	NaN	NaN	NaN	NaN	NaN	NaN	NaN	NaN	NaN	NaN	NaN	NaN	NaN	NaN	NaN	NaN	NaN	NaN	-0.118257	NaN	NaN	NaN	NaN	NaN	NaN	NaN	NaN	NaN	NaN	NaN	NaN	NaN	NaN	NaN	NaN	NaN	NaN	NaN
P34897;H0YIZ0	Serine hydroxymethyltransferase, mitochondrial;Serine hydroxymethyltransferase	SHMT2	NaN	NaN	NaN	NaN	NaN	NaN	NaN	NaN	NaN	NaN	0.354791	0.183074	NaN	NaN	NaN	NaN	NaN	NaN	NaN	NaN	NaN	NaN	NaN	NaN	NaN	NaN	NaN	NaN	NaN	NaN	NaN	0.208517	NaN	NaN	NaN	NaN	NaN	NaN	NaN	NaN	NaN	NaN	NaN	NaN	NaN	NaN	NaN
P35221;G3XAM7	Catenin alpha-1	CTNNA1	NaN	NaN	NaN	NaN	NaN	NaN	0.548535	0.395611	NaN	NaN	NaN	NaN	NaN	NaN	NaN	NaN	NaN	NaN	NaN	NaN	NaN	NaN	NaN	NaN	NaN	NaN	0.316725	NaN	NaN	NaN	NaN	NaN	NaN	NaN	NaN	NaN	NaN	NaN	NaN	NaN	NaN	NaN	NaN	NaN	NaN	NaN	0.699552
P35222;B4DGU4	Catenin beta-1	CTNNB1	NaN	NaN	NaN	NaN	NaN	NaN	NaN	-0.0357418	NaN	NaN	NaN	NaN	NaN	NaN	NaN	NaN	NaN	NaN	NaN	NaN	NaN	NaN	NaN	NaN	NaN	NaN	NaN	-0.0315921	NaN	NaN	NaN	NaN	NaN	NaN	NaN	NaN	NaN	NaN	NaN	NaN	NaN	NaN	NaN	NaN	NaN	NaN	NaN
P35269;M0QXD6	General transcription factor IIF subunit 1	GTF2F1	NaN	NaN	NaN	NaN	NaN	NaN	NaN	NaN	NaN	0.407407	NaN	NaN	NaN	NaN	NaN	NaN	NaN	NaN	NaN	NaN	NaN	NaN	NaN	NaN	NaN	NaN	NaN	NaN	-0.149169	NaN	NaN	NaN	NaN	NaN	NaN	NaN	NaN	NaN	NaN	NaN	NaN	NaN	NaN	NaN	NaN	NaN	NaN
P35573	Glycogen debranching enzyme;4-alpha-glucanotransferase;Amylo-alpha-1,6-glucosidase	AGL	NaN	NaN	NaN	NaN	0.0684644	NaN	NaN	NaN	NaN	NaN	NaN	NaN	NaN	NaN	NaN	NaN	NaN	NaN	NaN	NaN	NaN	NaN	NaN	0.148479	NaN	NaN	NaN	NaN	NaN	NaN	NaN	NaN	NaN	NaN	NaN	NaN	NaN	NaN	NaN	NaN	NaN	NaN	NaN	NaN	0.0533895	NaN	NaN
P35813	Protein phosphatase 1A	PPM1A	NaN	NaN	NaN	NaN	NaN	NaN	NaN	NaN	NaN	NaN	NaN	NaN	-0.124	-0.296084	NaN	NaN	NaN	NaN	NaN	NaN	NaN	NaN	NaN	NaN	NaN	NaN	NaN	NaN	NaN	NaN	NaN	NaN	-0.0889451	NaN	NaN	NaN	NaN	NaN	NaN	NaN	NaN	NaN	NaN	NaN	NaN	NaN	NaN
P36551	Oxygen-dependent coproporphyrinogen-III oxidase, mitochondrial	CPOX	NaN	NaN	NaN	NaN	NaN	NaN	NaN	NaN	NaN	NaN	NaN	NaN	NaN	NaN	0.238053	NaN	NaN	NaN	NaN	NaN	NaN	NaN	NaN	NaN	NaN	NaN	NaN	NaN	NaN	NaN	NaN	NaN	NaN	0.0772429	0.125387	NaN	NaN	NaN	NaN	NaN	NaN	NaN	NaN	NaN	NaN	NaN	NaN
P36776;K7EJE8;K7EKE6	Lon protease homolog, mitochondrial	LONP1	NaN	NaN	NaN	NaN	NaN	NaN	-0.0263226	NaN	NaN	NaN	NaN	NaN	NaN	NaN	NaN	NaN	NaN	NaN	NaN	NaN	NaN	NaN	NaN	NaN	NaN	-0.228469	0.024036	NaN	NaN	NaN	NaN	NaN	NaN	NaN	NaN	NaN	NaN	NaN	NaN	NaN	NaN	NaN	NaN	NaN	NaN	NaN	0.00245056
P37268;E9PNM1	Squalene synthase	FDFT1	NaN	NaN	NaN	NaN	NaN	NaN	NaN	NaN	NaN	NaN	NaN	NaN	0.135929	NaN	NaN	NaN	NaN	NaN	NaN	NaN	NaN	NaN	NaN	NaN	NaN	NaN	NaN	NaN	NaN	NaN	NaN	NaN	-0.0426797	NaN	NaN	NaN	NaN	NaN	NaN	NaN	NaN	NaN	NaN	NaN	NaN	NaN	NaN
P38432	Coilin	COIL	NaN	NaN	NaN	NaN	NaN	NaN	NaN	NaN	NaN	-0.36329	NaN	NaN	NaN	NaN	NaN	NaN	NaN	NaN	NaN	NaN	NaN	NaN	NaN	NaN	NaN	NaN	NaN	NaN	-0.325594	NaN	NaN	NaN	NaN	NaN	NaN	NaN	NaN	NaN	NaN	NaN	NaN	NaN	NaN	NaN	NaN	NaN	NaN
P38606	V-type proton ATPase catalytic subunit A	ATP6V1A	NaN	NaN	NaN	NaN	NaN	NaN	NaN	NaN	NaN	0.313362	NaN	NaN	NaN	NaN	NaN	NaN	NaN	NaN	NaN	NaN	NaN	NaN	NaN	NaN	NaN	NaN	NaN	NaN	0.00115371	0.0190613	NaN	NaN	NaN	NaN	NaN	NaN	NaN	NaN	NaN	NaN	NaN	NaN	NaN	NaN	NaN	NaN	NaN
P40222	Alpha-taxilin	TXLNA	NaN	NaN	NaN	NaN	NaN	NaN	NaN	NaN	0.659103	0.416515	NaN	NaN	NaN	NaN	NaN	NaN	NaN	NaN	NaN	NaN	NaN	NaN	NaN	NaN	NaN	NaN	NaN	NaN	0.0350608	NaN	NaN	NaN	NaN	NaN	NaN	NaN	NaN	NaN	NaN	NaN	NaN	NaN	NaN	NaN	NaN	NaN	NaN
P40261	Nicotinamide N-methyltransferase	NNMT	NaN	NaN	NaN	NaN	NaN	NaN	NaN	NaN	NaN	NaN	NaN	NaN	NaN	NaN	NaN	NaN	NaN	0.616358	NaN	NaN	NaN	NaN	NaN	NaN	NaN	NaN	NaN	NaN	NaN	NaN	NaN	NaN	NaN	NaN	NaN	NaN	NaN	0.535555	NaN	NaN	NaN	NaN	NaN	NaN	NaN	NaN	NaN
P40429;M0QYS1;Q8J015	60S ribosomal protein L13a	RPL13A;RPL13a	NaN	NaN	NaN	NaN	NaN	NaN	NaN	NaN	NaN	NaN	NaN	NaN	NaN	NaN	NaN	NaN	NaN	-0.691243	NaN	NaN	NaN	NaN	NaN	NaN	NaN	NaN	NaN	NaN	NaN	NaN	NaN	NaN	NaN	NaN	NaN	NaN	NaN	-0.769895	NaN	NaN	NaN	NaN	NaN	NaN	NaN	NaN	NaN
P40939	Trifunctional enzyme subunit alpha, mitochondrial;Long-chain enoyl-CoA hydratase;Long chain 3-hydroxyacyl-CoA dehydrogenase	HADHA	NaN	NaN	NaN	NaN	NaN	NaN	NaN	NaN	-0.0529847	NaN	NaN	NaN	NaN	NaN	NaN	NaN	NaN	NaN	NaN	NaN	NaN	NaN	NaN	NaN	NaN	NaN	NaN	-0.0529548	NaN	NaN	NaN	NaN	NaN	NaN	NaN	NaN	NaN	NaN	NaN	NaN	NaN	NaN	NaN	NaN	NaN	NaN	NaN
P41214	Eukaryotic translation initiation factor 2D	EIF2D	NaN	NaN	NaN	NaN	NaN	NaN	NaN	NaN	NaN	-0.407746	NaN	NaN	NaN	NaN	NaN	NaN	NaN	NaN	NaN	NaN	NaN	NaN	NaN	NaN	NaN	NaN	NaN	NaN	-0.221758	NaN	NaN	NaN	NaN	NaN	NaN	NaN	NaN	NaN	NaN	NaN	NaN	NaN	NaN	NaN	NaN	NaN	NaN
P41250	Glycine--tRNA ligase	GARS	NaN	NaN	NaN	NaN	NaN	NaN	NaN	NaN	-0.065944	NaN	NaN	NaN	NaN	NaN	NaN	NaN	NaN	NaN	NaN	NaN	NaN	NaN	NaN	NaN	NaN	NaN	NaN	-0.0894976	-0.335645	NaN	NaN	NaN	NaN	NaN	NaN	NaN	NaN	NaN	NaN	NaN	NaN	NaN	NaN	NaN	NaN	NaN	NaN
P41743	Protein kinase C iota type	PRKCI	NaN	NaN	NaN	NaN	NaN	NaN	NaN	NaN	NaN	-0.506763	NaN	NaN	NaN	NaN	NaN	NaN	NaN	NaN	NaN	NaN	NaN	NaN	NaN	NaN	NaN	NaN	NaN	NaN	-0.905088	NaN	NaN	NaN	NaN	NaN	NaN	NaN	NaN	NaN	NaN	NaN	NaN	NaN	NaN	NaN	NaN	NaN	NaN
P43155	Carnitine O-acetyltransferase	CRAT	NaN	NaN	NaN	NaN	NaN	NaN	NaN	NaN	NaN	-0.117928	NaN	NaN	NaN	NaN	NaN	NaN	NaN	NaN	NaN	NaN	NaN	NaN	NaN	NaN	NaN	NaN	NaN	NaN	NaN	0.064469	NaN	NaN	NaN	NaN	NaN	NaN	NaN	NaN	NaN	NaN	NaN	NaN	NaN	NaN	NaN	NaN	NaN
P45974	Ubiquitin carboxyl-terminal hydrolase 5	USP5	NaN	NaN	NaN	NaN	NaN	NaN	0.213005	0.647361	NaN	NaN	NaN	NaN	NaN	NaN	NaN	NaN	NaN	NaN	NaN	NaN	NaN	NaN	NaN	NaN	NaN	NaN	0.103263	NaN	NaN	NaN	NaN	NaN	NaN	NaN	NaN	NaN	NaN	NaN	NaN	NaN	NaN	NaN	NaN	NaN	NaN	NaN	0.307428
P46926;D6R9P4;D6RFF8;D6RAY7	Glucosamine-6-phosphate isomerase 1	GNPDA1	NaN	NaN	NaN	NaN	NaN	NaN	NaN	NaN	NaN	NaN	NaN	NaN	NaN	NaN	NaN	NaN	0.269392	NaN	NaN	NaN	NaN	NaN	NaN	NaN	NaN	NaN	NaN	NaN	NaN	NaN	NaN	NaN	NaN	NaN	NaN	-0.741204	NaN	NaN	NaN	NaN	NaN	NaN	NaN	NaN	NaN	NaN	NaN
P46976;G5E9W8;C9JQ42	Glycogenin-1	GYG1	-0.289228	NaN	NaN	NaN	NaN	NaN	NaN	NaN	NaN	NaN	NaN	NaN	NaN	NaN	NaN	NaN	NaN	NaN	NaN	NaN	-0.717643	NaN	NaN	NaN	NaN	NaN	NaN	NaN	NaN	NaN	NaN	NaN	NaN	NaN	NaN	NaN	NaN	NaN	NaN	NaN	0.772646	NaN	NaN	NaN	NaN	NaN	NaN
P48147	Prolyl endopeptidase	PREP	NaN	NaN	NaN	NaN	NaN	NaN	NaN	NaN	-0.0644648	0.0859685	NaN	NaN	NaN	NaN	NaN	NaN	NaN	NaN	NaN	NaN	NaN	NaN	NaN	NaN	NaN	NaN	NaN	NaN	0.0295589	NaN	NaN	NaN	NaN	NaN	NaN	NaN	NaN	NaN	NaN	NaN	NaN	NaN	NaN	NaN	NaN	NaN	NaN
P48163	NADP-dependent malic enzyme	ME1	NaN	NaN	NaN	NaN	NaN	NaN	NaN	NaN	NaN	NaN	0.0261627	NaN	NaN	NaN	NaN	NaN	NaN	NaN	NaN	NaN	NaN	NaN	NaN	NaN	NaN	NaN	NaN	NaN	NaN	-0.237575	0.285816	NaN	NaN	NaN	NaN	NaN	NaN	NaN	NaN	NaN	NaN	NaN	NaN	NaN	NaN	NaN	NaN
P48444;B0YIW6	Coatomer subunit delta	ARCN1	NaN	NaN	NaN	NaN	NaN	NaN	NaN	NaN	NaN	NaN	0.00920381	NaN	NaN	NaN	NaN	NaN	NaN	NaN	NaN	NaN	NaN	NaN	NaN	NaN	NaN	NaN	NaN	NaN	NaN	NaN	-0.0142227	NaN	NaN	NaN	NaN	NaN	NaN	NaN	NaN	NaN	NaN	NaN	NaN	NaN	NaN	NaN	NaN
P49207	60S ribosomal protein L34	RPL34	NaN	NaN	NaN	NaN	NaN	NaN	NaN	NaN	NaN	NaN	NaN	NaN	NaN	NaN	NaN	NaN	NaN	NaN	NaN	-0.125132	NaN	NaN	NaN	NaN	NaN	NaN	NaN	NaN	NaN	NaN	NaN	NaN	NaN	NaN	NaN	NaN	NaN	NaN	-0.549768	NaN	NaN	NaN	NaN	NaN	NaN	NaN	NaN
P49720;A0A087WXQ8;A0A087WY10	Proteasome subunit beta type-3	PSMB3	NaN	NaN	NaN	NaN	NaN	NaN	NaN	NaN	NaN	NaN	NaN	NaN	NaN	NaN	NaN	NaN	NaN	-0.116019	NaN	NaN	NaN	NaN	NaN	NaN	NaN	NaN	NaN	NaN	NaN	NaN	NaN	NaN	NaN	NaN	NaN	NaN	NaN	-0.0870129	-0.0589989	NaN	NaN	NaN	NaN	NaN	NaN	NaN	NaN
P49721;A0A087WVV1	Proteasome subunit beta type-2	PSMB2	NaN	NaN	NaN	NaN	NaN	NaN	NaN	NaN	NaN	NaN	NaN	NaN	NaN	NaN	NaN	NaN	NaN	-0.311148	NaN	NaN	NaN	NaN	NaN	NaN	NaN	NaN	NaN	NaN	NaN	NaN	NaN	NaN	NaN	NaN	NaN	NaN	NaN	-0.0675154	-0.0848233	NaN	NaN	NaN	NaN	NaN	NaN	NaN	NaN
P49755;G3V2K7	Transmembrane emp24 domain-containing protein 10	TMED10	NaN	NaN	NaN	NaN	NaN	NaN	NaN	NaN	NaN	NaN	NaN	NaN	NaN	NaN	NaN	NaN	NaN	NaN	-0.0011691	NaN	NaN	NaN	NaN	NaN	NaN	NaN	NaN	NaN	NaN	NaN	NaN	NaN	NaN	NaN	NaN	NaN	0.128029	NaN	-0.156145	NaN	NaN	NaN	NaN	NaN	NaN	NaN	NaN
P49770	Translation initiation factor eIF-2B subunit beta	EIF2B2	NaN	NaN	NaN	NaN	NaN	NaN	NaN	NaN	NaN	NaN	NaN	NaN	NaN	NaN	-0.00271481	NaN	NaN	NaN	NaN	NaN	NaN	NaN	NaN	NaN	NaN	NaN	NaN	NaN	NaN	NaN	NaN	NaN	NaN	-0.238851	-0.25827	NaN	NaN	NaN	NaN	NaN	NaN	NaN	NaN	NaN	NaN	NaN	NaN
P49840;A8MT37;M0QYV0	Glycogen synthase kinase-3 alpha	GSK3A	NaN	NaN	NaN	NaN	NaN	NaN	NaN	NaN	NaN	NaN	NaN	-0.0947415	0.107822	NaN	NaN	NaN	NaN	NaN	NaN	NaN	NaN	NaN	NaN	NaN	NaN	NaN	NaN	NaN	NaN	NaN	NaN	-0.140969	NaN	NaN	NaN	NaN	NaN	NaN	NaN	NaN	NaN	NaN	NaN	NaN	NaN	NaN	NaN
P50213;H0YL72;H0YLI6;H0YMU3;H0YKD0	Isocitrate dehydrogenase [NAD] subunit alpha, mitochondrial	IDH3A	NaN	NaN	NaN	NaN	NaN	NaN	NaN	NaN	NaN	NaN	NaN	NaN	NaN	NaN	-0.0782133	-0.139188	NaN	NaN	NaN	NaN	NaN	NaN	NaN	NaN	NaN	NaN	NaN	NaN	NaN	NaN	NaN	NaN	NaN	NaN	-0.0808506	NaN	NaN	NaN	NaN	NaN	NaN	NaN	NaN	NaN	NaN	NaN	NaN
P50402;Q5HY57	Emerin	EMD	NaN	NaN	NaN	NaN	NaN	NaN	NaN	NaN	NaN	NaN	NaN	NaN	NaN	NaN	NaN	-0.295199	0.0963968	NaN	NaN	NaN	NaN	NaN	NaN	NaN	NaN	NaN	NaN	NaN	NaN	NaN	NaN	NaN	NaN	NaN	NaN	-0.224924	NaN	NaN	NaN	NaN	NaN	NaN	NaN	NaN	NaN	NaN	NaN
P50897;E9PMG2;E9PP28;E9PK48;E9PIA8	Palmitoyl-protein thioesterase 1	PPT1	NaN	NaN	NaN	NaN	NaN	NaN	NaN	NaN	NaN	NaN	NaN	NaN	NaN	NaN	NaN	0.708761	NaN	NaN	NaN	NaN	NaN	NaN	NaN	NaN	NaN	NaN	NaN	NaN	NaN	NaN	NaN	NaN	NaN	NaN	0.245131	0.345737	NaN	NaN	NaN	NaN	NaN	NaN	NaN	NaN	NaN	NaN	NaN
P51116	Fragile X mental retardation syndrome-related protein 2	FXR2	NaN	NaN	NaN	NaN	NaN	NaN	NaN	0.169027	NaN	NaN	NaN	NaN	NaN	NaN	NaN	NaN	NaN	NaN	NaN	NaN	NaN	NaN	NaN	NaN	NaN	NaN	-0.272071	-0.140762	NaN	NaN	NaN	NaN	NaN	NaN	NaN	NaN	NaN	NaN	NaN	NaN	NaN	NaN	NaN	NaN	NaN	NaN	NaN
P51153	Ras-related protein Rab-13	RAB13	NaN	NaN	NaN	NaN	NaN	NaN	NaN	NaN	NaN	NaN	NaN	NaN	NaN	NaN	NaN	NaN	NaN	-0.382871	NaN	NaN	NaN	NaN	NaN	NaN	NaN	NaN	NaN	NaN	NaN	NaN	NaN	NaN	NaN	NaN	NaN	NaN	NaN	-0.806998	NaN	NaN	NaN	NaN	NaN	NaN	NaN	NaN	NaN
P51452;K7ES89	Dual specificity protein phosphatase 3	DUSP3	NaN	NaN	NaN	NaN	NaN	NaN	NaN	NaN	NaN	NaN	NaN	NaN	NaN	NaN	NaN	NaN	NaN	NaN	0.415001	NaN	NaN	NaN	NaN	NaN	NaN	NaN	NaN	NaN	NaN	NaN	NaN	NaN	NaN	NaN	NaN	NaN	NaN	NaN	0.016211	NaN	NaN	NaN	NaN	NaN	NaN	NaN	NaN
P51553;G5E9Q7;H7C1W2;E9PF84;E7EQB8	Isocitrate dehydrogenase [NAD] subunit gamma, mitochondrial	IDH3G	NaN	NaN	NaN	NaN	NaN	NaN	NaN	NaN	NaN	NaN	NaN	NaN	NaN	NaN	-0.0348696	NaN	NaN	NaN	NaN	NaN	NaN	NaN	NaN	NaN	NaN	NaN	NaN	NaN	NaN	NaN	NaN	NaN	NaN	0.245861	-0.00345221	NaN	NaN	NaN	NaN	NaN	NaN	NaN	NaN	NaN	NaN	NaN	NaN
P51570	Galactokinase	GALK1	NaN	NaN	NaN	NaN	NaN	NaN	NaN	NaN	NaN	NaN	NaN	NaN	NaN	0.0663992	NaN	NaN	NaN	NaN	NaN	NaN	NaN	NaN	NaN	NaN	NaN	NaN	NaN	NaN	NaN	NaN	NaN	NaN	NaN	0.164143	NaN	NaN	NaN	NaN	NaN	NaN	NaN	NaN	NaN	NaN	NaN	NaN	NaN
P51572;C9JMD7;C9JSP1;C9JQ75;C9J0M4	B-cell receptor-associated protein 31	BCAP31	NaN	NaN	NaN	NaN	NaN	NaN	NaN	NaN	NaN	NaN	NaN	NaN	NaN	NaN	NaN	NaN	NaN	0.14991	NaN	NaN	NaN	NaN	NaN	NaN	NaN	NaN	NaN	NaN	NaN	NaN	NaN	NaN	NaN	NaN	NaN	NaN	NaN	-0.0912486	NaN	NaN	NaN	NaN	NaN	NaN	NaN	NaN	NaN
P51812	Ribosomal protein S6 kinase alpha-3	RPS6KA3	NaN	NaN	NaN	NaN	NaN	NaN	NaN	0.351515	0.355806	NaN	NaN	NaN	NaN	NaN	NaN	NaN	NaN	NaN	NaN	NaN	NaN	NaN	NaN	NaN	NaN	NaN	NaN	0.202512	NaN	NaN	NaN	NaN	NaN	NaN	NaN	NaN	NaN	NaN	NaN	NaN	NaN	NaN	NaN	NaN	NaN	NaN	NaN
P51858	Hepatoma-derived growth factor	HDGF	NaN	NaN	NaN	NaN	NaN	NaN	NaN	NaN	NaN	NaN	NaN	NaN	NaN	NaN	0.78073	NaN	NaN	NaN	NaN	NaN	NaN	NaN	NaN	NaN	NaN	NaN	NaN	NaN	NaN	NaN	NaN	NaN	NaN	NaN	0.264597	NaN	NaN	NaN	NaN	NaN	NaN	NaN	NaN	NaN	NaN	NaN	NaN
P51946;D6RHI7;D6RG18	Cyclin-H	CCNH	NaN	NaN	NaN	NaN	NaN	NaN	NaN	NaN	NaN	NaN	NaN	NaN	NaN	NaN	0.376624	-0.173027	NaN	NaN	NaN	NaN	NaN	NaN	NaN	NaN	NaN	NaN	NaN	NaN	NaN	NaN	NaN	NaN	NaN	NaN	-0.16728	NaN	NaN	NaN	NaN	NaN	NaN	NaN	NaN	NaN	NaN	NaN	NaN
P52294;C9JYI4	Importin subunit alpha-5;Importin subunit alpha-5, N-terminally processed	KPNA1	NaN	NaN	NaN	NaN	NaN	NaN	NaN	NaN	NaN	NaN	-0.0333333	NaN	NaN	NaN	NaN	NaN	NaN	NaN	NaN	NaN	NaN	NaN	NaN	NaN	NaN	NaN	NaN	NaN	NaN	NaN	-0.114722	NaN	NaN	NaN	NaN	NaN	NaN	NaN	NaN	NaN	NaN	NaN	NaN	NaN	NaN	NaN	NaN
P52306	Rap1 GTPase-GDP dissociation stimulator 1	RAP1GDS1	NaN	NaN	NaN	NaN	NaN	NaN	NaN	NaN	NaN	NaN	0.332966	NaN	NaN	NaN	NaN	NaN	NaN	NaN	NaN	NaN	NaN	NaN	NaN	NaN	NaN	NaN	NaN	NaN	NaN	NaN	0.161049	NaN	NaN	NaN	NaN	NaN	NaN	NaN	NaN	NaN	NaN	NaN	NaN	NaN	NaN	NaN	NaN
P52597	Heterogeneous nuclear ribonucleoprotein F;Heterogeneous nuclear ribonucleoprotein F, N-terminally processed	HNRNPF	NaN	NaN	NaN	NaN	NaN	NaN	NaN	NaN	NaN	NaN	NaN	NaN	-0.189598	NaN	NaN	NaN	NaN	NaN	NaN	NaN	NaN	NaN	NaN	NaN	NaN	NaN	NaN	NaN	NaN	NaN	NaN	NaN	-0.221943	NaN	NaN	NaN	NaN	NaN	NaN	NaN	NaN	NaN	NaN	NaN	NaN	NaN	NaN
P52732	Kinesin-like protein KIF11	KIF11	NaN	NaN	NaN	NaN	NaN	-0.0223464	NaN	NaN	NaN	NaN	NaN	NaN	NaN	NaN	NaN	NaN	NaN	NaN	NaN	NaN	NaN	NaN	NaN	NaN	-0.0730594	0.0524158	NaN	NaN	NaN	NaN	NaN	NaN	NaN	NaN	NaN	NaN	NaN	NaN	NaN	NaN	NaN	NaN	NaN	NaN	NaN	0.0632269	NaN
P52735	Guanine nucleotide exchange factor VAV2	VAV2	NaN	NaN	NaN	NaN	NaN	NaN	NaN	-0.0036691	NaN	NaN	NaN	NaN	NaN	NaN	NaN	NaN	NaN	NaN	NaN	NaN	NaN	NaN	NaN	NaN	NaN	NaN	0.0472592	NaN	NaN	NaN	NaN	NaN	NaN	NaN	NaN	NaN	NaN	NaN	NaN	NaN	NaN	NaN	NaN	NaN	NaN	NaN	0.176961
P52888;K7EP46	Thimet oligopeptidase	THOP1	NaN	NaN	NaN	NaN	NaN	NaN	NaN	NaN	-0.00652125	NaN	NaN	NaN	NaN	NaN	NaN	NaN	NaN	NaN	NaN	NaN	NaN	NaN	NaN	NaN	NaN	NaN	NaN	-0.015345	NaN	NaN	NaN	NaN	NaN	NaN	NaN	NaN	NaN	NaN	NaN	NaN	NaN	NaN	NaN	NaN	NaN	NaN	NaN
P52948;H7C3P6	Nuclear pore complex protein Nup98-Nup96;Nuclear pore complex protein Nup98;Nuclear pore complex protein Nup96	NUP98	NaN	NaN	NaN	NaN	NaN	NaN	-0.00358228	NaN	NaN	NaN	NaN	NaN	NaN	NaN	NaN	NaN	NaN	NaN	NaN	NaN	NaN	NaN	NaN	NaN	NaN	-0.00859519	NaN	NaN	NaN	NaN	NaN	NaN	NaN	NaN	NaN	NaN	NaN	NaN	NaN	NaN	NaN	NaN	NaN	NaN	NaN	-0.297006	-0.0706635
P53004	Biliverdin reductase A	BLVRA	NaN	NaN	NaN	NaN	NaN	NaN	NaN	NaN	NaN	NaN	NaN	NaN	NaN	NaN	0.0139266	-0.0811711	NaN	NaN	NaN	NaN	NaN	NaN	NaN	NaN	NaN	NaN	NaN	NaN	NaN	NaN	NaN	NaN	NaN	NaN	0.0106367	NaN	NaN	NaN	NaN	NaN	NaN	NaN	NaN	NaN	NaN	NaN	NaN
P53582;H0Y955	Methionine aminopeptidase 1	METAP1	NaN	NaN	NaN	NaN	NaN	NaN	NaN	NaN	NaN	NaN	NaN	NaN	-0.0932479	NaN	NaN	NaN	NaN	NaN	NaN	NaN	NaN	NaN	NaN	NaN	NaN	NaN	NaN	NaN	NaN	NaN	NaN	NaN	0.0316775	NaN	NaN	NaN	NaN	NaN	NaN	NaN	NaN	NaN	NaN	NaN	NaN	NaN	NaN
P53618;E9PP73	Coatomer subunit beta	COPB1	NaN	NaN	NaN	NaN	NaN	NaN	0.0313951	1.34829	NaN	NaN	NaN	NaN	NaN	NaN	NaN	NaN	NaN	NaN	NaN	NaN	NaN	NaN	NaN	NaN	NaN	NaN	0.0413831	NaN	NaN	NaN	NaN	NaN	NaN	NaN	NaN	NaN	NaN	NaN	NaN	NaN	NaN	NaN	NaN	NaN	NaN	NaN	0.0840642
P53990;H3BMU1;H3BUI0;H3BQF7;F5GXM3;J3KR23	IST1 homolog	IST1	NaN	NaN	NaN	NaN	NaN	NaN	NaN	NaN	NaN	NaN	NaN	NaN	0.510354	NaN	NaN	NaN	NaN	NaN	NaN	NaN	NaN	NaN	NaN	NaN	NaN	NaN	NaN	NaN	NaN	NaN	NaN	NaN	0.313246	NaN	NaN	NaN	NaN	NaN	NaN	NaN	NaN	NaN	NaN	NaN	NaN	NaN	NaN
P54577;A0A0C4DGZ5	Tyrosine--tRNA ligase, cytoplasmic;Tyrosine--tRNA ligase, cytoplasmic, N-terminally processed	YARS	NaN	NaN	NaN	NaN	NaN	NaN	NaN	NaN	NaN	NaN	0.137766	NaN	NaN	NaN	NaN	NaN	NaN	NaN	NaN	NaN	NaN	NaN	NaN	NaN	NaN	NaN	NaN	NaN	NaN	NaN	-0.0420705	NaN	NaN	NaN	NaN	NaN	NaN	NaN	NaN	NaN	NaN	NaN	NaN	NaN	NaN	NaN	NaN
P54619;F8VYY9;H0YIC9	5-AMP-activated protein kinase subunit gamma-1	PRKAG1	NaN	NaN	NaN	NaN	NaN	NaN	NaN	NaN	NaN	NaN	NaN	NaN	NaN	NaN	0.136979	-0.194146	NaN	NaN	NaN	NaN	NaN	NaN	NaN	NaN	NaN	NaN	NaN	NaN	NaN	NaN	NaN	NaN	NaN	NaN	-0.0288961	NaN	NaN	NaN	NaN	NaN	NaN	NaN	NaN	NaN	NaN	NaN	NaN
P54652	Heat shock-related 70 kDa protein 2	HSPA2	NaN	NaN	NaN	NaN	NaN	NaN	NaN	NaN	NaN	0.283566	NaN	NaN	NaN	NaN	NaN	NaN	NaN	NaN	NaN	NaN	NaN	NaN	NaN	NaN	NaN	NaN	NaN	NaN	0.216238	NaN	NaN	NaN	NaN	NaN	NaN	NaN	NaN	NaN	NaN	NaN	NaN	NaN	NaN	NaN	NaN	NaN	NaN
P54687	Branched-chain-amino-acid aminotransferase, cytosolic	BCAT1	NaN	NaN	NaN	NaN	NaN	NaN	NaN	NaN	NaN	NaN	NaN	NaN	NaN	0.0411028	NaN	NaN	NaN	NaN	NaN	NaN	NaN	NaN	NaN	NaN	NaN	NaN	NaN	NaN	NaN	NaN	NaN	NaN	NaN	-0.0502634	NaN	NaN	NaN	NaN	NaN	NaN	NaN	NaN	NaN	NaN	NaN	NaN	NaN
P54886	Delta-1-pyrroline-5-carboxylate synthase;Glutamate 5-kinase;Gamma-glutamyl phosphate reductase	ALDH18A1	NaN	NaN	NaN	NaN	NaN	NaN	NaN	0.0472592	0.0540844	NaN	NaN	NaN	NaN	NaN	NaN	NaN	NaN	NaN	NaN	NaN	NaN	NaN	NaN	NaN	NaN	NaN	NaN	0.0816123	NaN	NaN	NaN	NaN	NaN	NaN	NaN	NaN	NaN	NaN	NaN	NaN	NaN	NaN	NaN	NaN	NaN	NaN	NaN
P54920;M0R0Y2;M0R2M1	Alpha-soluble NSF attachment protein	NAPA	NaN	NaN	NaN	NaN	NaN	NaN	NaN	NaN	NaN	NaN	NaN	NaN	NaN	NaN	NaN	0.260026	0.45386	NaN	NaN	NaN	NaN	NaN	NaN	NaN	NaN	NaN	NaN	NaN	NaN	NaN	NaN	NaN	NaN	NaN	NaN	0.024036	NaN	NaN	NaN	NaN	NaN	NaN	NaN	NaN	NaN	NaN	NaN
P55263	Adenosine kinase	ADK	NaN	NaN	NaN	NaN	NaN	NaN	NaN	NaN	NaN	NaN	NaN	NaN	NaN	0.13014	NaN	NaN	NaN	NaN	NaN	NaN	NaN	NaN	NaN	NaN	NaN	NaN	NaN	NaN	NaN	NaN	NaN	NaN	NaN	0.209266	NaN	NaN	NaN	NaN	NaN	NaN	NaN	NaN	NaN	NaN	NaN	NaN	NaN
P56537	Eukaryotic translation initiation factor 6	EIF6	NaN	NaN	NaN	NaN	NaN	NaN	NaN	NaN	NaN	NaN	NaN	NaN	NaN	NaN	NaN	NaN	NaN	-0.142783	NaN	NaN	NaN	NaN	NaN	NaN	NaN	NaN	NaN	NaN	NaN	NaN	NaN	NaN	NaN	NaN	NaN	NaN	NaN	-0.262054	NaN	NaN	NaN	NaN	NaN	NaN	NaN	NaN	NaN
P56589;Q7Z6V3	Peroxisomal biogenesis factor 3	PEX3	NaN	NaN	NaN	NaN	NaN	NaN	NaN	NaN	NaN	NaN	NaN	NaN	NaN	NaN	-0.550697	NaN	NaN	NaN	NaN	NaN	NaN	NaN	NaN	NaN	NaN	NaN	NaN	NaN	NaN	NaN	NaN	NaN	NaN	NaN	-0.776652	NaN	NaN	NaN	NaN	NaN	NaN	NaN	NaN	NaN	NaN	NaN	NaN
P60866;E5RJX2;E5RIP1	40S ribosomal protein S20	RPS20	NaN	NaN	NaN	NaN	NaN	NaN	NaN	NaN	NaN	NaN	NaN	NaN	NaN	NaN	NaN	NaN	NaN	NaN	NaN	-0.149841	NaN	NaN	NaN	NaN	NaN	NaN	NaN	NaN	NaN	NaN	NaN	NaN	NaN	NaN	NaN	NaN	NaN	NaN	0.0798389	0.344488	NaN	NaN	NaN	NaN	NaN	NaN	NaN
P61009	Signal peptidase complex subunit 3	SPCS3	NaN	NaN	NaN	NaN	NaN	NaN	NaN	NaN	NaN	NaN	NaN	NaN	NaN	NaN	NaN	NaN	NaN	-0.372841	0.20964	NaN	NaN	NaN	NaN	NaN	NaN	NaN	NaN	NaN	NaN	NaN	NaN	NaN	NaN	NaN	NaN	NaN	NaN	-0.0531045	0.430821	NaN	NaN	NaN	NaN	NaN	NaN	NaN	NaN
P61254;J3QRI7;J3QQQ9;J3QQV1;J3QRC4;J3KTJ8	60S ribosomal protein L26	RPL26;KRBA2	NaN	NaN	NaN	NaN	NaN	NaN	NaN	NaN	NaN	NaN	NaN	NaN	NaN	NaN	NaN	NaN	NaN	NaN	-0.553003	NaN	NaN	NaN	NaN	NaN	NaN	NaN	NaN	NaN	NaN	NaN	NaN	NaN	NaN	NaN	NaN	NaN	NaN	NaN	-0.78692	NaN	-1.78617	NaN	NaN	NaN	NaN	NaN	NaN
P61289;B3KQ25;K7ESG5;K9J957;A0A087WTV2;K7ENH2	Proteasome activator complex subunit 3	PSME3	NaN	NaN	NaN	NaN	NaN	NaN	NaN	NaN	NaN	NaN	NaN	NaN	NaN	NaN	NaN	0.154194	0.128689	NaN	NaN	NaN	NaN	NaN	NaN	NaN	NaN	NaN	NaN	NaN	NaN	NaN	NaN	NaN	NaN	NaN	NaN	0.0970713	NaN	NaN	NaN	NaN	NaN	NaN	NaN	NaN	NaN	NaN	NaN
P61764	Syntaxin-binding protein 1	STXBP1	NaN	NaN	NaN	NaN	NaN	NaN	NaN	NaN	NaN	-0.248845	NaN	NaN	NaN	NaN	NaN	NaN	NaN	NaN	NaN	NaN	NaN	NaN	NaN	NaN	NaN	NaN	NaN	NaN	NaN	-0.101381	NaN	NaN	NaN	NaN	NaN	NaN	NaN	NaN	NaN	NaN	NaN	NaN	NaN	NaN	NaN	NaN	NaN
P62195;J3QQM1;J3QSA9;J3KRP2;J3QLH6	26S protease regulatory subunit 8	PSMC5	NaN	NaN	NaN	NaN	NaN	NaN	NaN	NaN	NaN	NaN	NaN	NaN	-0.016979	NaN	NaN	NaN	NaN	NaN	NaN	NaN	NaN	NaN	NaN	NaN	NaN	NaN	NaN	NaN	NaN	NaN	NaN	NaN	0.105812	NaN	NaN	NaN	NaN	NaN	NaN	NaN	NaN	NaN	NaN	NaN	NaN	NaN	NaN
P62266;D6RD47;D6RDJ2;D6RIX0;D6R9I7	40S ribosomal protein S23	RPS23	NaN	NaN	NaN	NaN	NaN	NaN	NaN	NaN	NaN	NaN	NaN	NaN	NaN	NaN	NaN	NaN	NaN	NaN	-0.496224	NaN	NaN	NaN	NaN	NaN	NaN	NaN	NaN	NaN	NaN	NaN	NaN	NaN	NaN	NaN	NaN	NaN	NaN	NaN	-0.739854	NaN	NaN	NaN	NaN	NaN	NaN	NaN	NaN
P62917;E9PKZ0;E9PKU4;E9PP36;G3V1A1	60S ribosomal protein L8	RPL8	NaN	NaN	NaN	NaN	NaN	NaN	NaN	NaN	NaN	NaN	NaN	NaN	NaN	NaN	NaN	NaN	-0.531177	-0.242618	NaN	NaN	NaN	NaN	NaN	NaN	NaN	NaN	NaN	NaN	NaN	NaN	NaN	NaN	NaN	NaN	NaN	NaN	NaN	NaN	NaN	NaN	NaN	NaN	NaN	NaN	NaN	NaN	NaN
P63010;A0A087X253;A0A087WU93;A0A087WZQ6;A0A087WYD1	AP-2 complex subunit beta	AP2B1	NaN	NaN	NaN	NaN	NaN	NaN	0.063779	NaN	NaN	NaN	NaN	NaN	NaN	NaN	NaN	NaN	NaN	NaN	NaN	NaN	NaN	NaN	NaN	NaN	NaN	NaN	0.0104934	NaN	NaN	NaN	NaN	NaN	NaN	NaN	NaN	NaN	NaN	NaN	NaN	NaN	NaN	NaN	NaN	NaN	NaN	NaN	-0.0573916
P63096;C9JPP4	Guanine nucleotide-binding protein G(i) subunit alpha-1	GNAI1	NaN	NaN	NaN	NaN	NaN	NaN	NaN	NaN	NaN	NaN	NaN	NaN	NaN	NaN	0.160791	NaN	NaN	NaN	NaN	NaN	NaN	NaN	NaN	NaN	NaN	NaN	NaN	NaN	NaN	NaN	NaN	NaN	NaN	0.18574	0.072586	NaN	NaN	NaN	NaN	NaN	NaN	NaN	NaN	NaN	NaN	NaN	NaN
P78344	Eukaryotic translation initiation factor 4 gamma 2	EIF4G2	NaN	NaN	NaN	NaN	NaN	NaN	-0.121251	0.0443242	NaN	NaN	NaN	NaN	NaN	NaN	NaN	NaN	NaN	NaN	NaN	NaN	NaN	NaN	NaN	NaN	NaN	NaN	-0.141287	NaN	NaN	NaN	NaN	NaN	NaN	NaN	NaN	NaN	NaN	NaN	NaN	NaN	NaN	NaN	NaN	NaN	NaN	NaN	-0.108036
P78347	General transcription factor II-I	GTF2I	NaN	NaN	NaN	NaN	NaN	-0.168982	0.0992279	NaN	NaN	NaN	NaN	NaN	NaN	NaN	NaN	NaN	NaN	NaN	NaN	NaN	NaN	NaN	NaN	NaN	NaN	-0.00147232	NaN	NaN	NaN	NaN	NaN	NaN	NaN	NaN	NaN	NaN	NaN	NaN	NaN	NaN	NaN	NaN	NaN	NaN	NaN	-0.0763868	NaN
P78362	SRSF protein kinase 2;SRSF protein kinase 2 N-terminal;SRSF protein kinase 2 C-terminal	SRPK2	NaN	NaN	NaN	NaN	NaN	NaN	NaN	0.000721115	NaN	NaN	NaN	NaN	NaN	NaN	NaN	NaN	NaN	NaN	NaN	NaN	NaN	NaN	NaN	NaN	NaN	NaN	-0.244583	NaN	NaN	NaN	NaN	NaN	NaN	NaN	NaN	NaN	NaN	NaN	NaN	NaN	NaN	NaN	NaN	NaN	NaN	NaN	-0.694508
P78417;Q5TA02	Glutathione S-transferase omega-1	GSTO1	NaN	NaN	NaN	NaN	NaN	NaN	NaN	NaN	NaN	NaN	NaN	NaN	NaN	NaN	NaN	NaN	0.016211	-0.225447	NaN	NaN	NaN	NaN	NaN	NaN	NaN	NaN	NaN	NaN	NaN	NaN	NaN	NaN	NaN	NaN	NaN	NaN	NaN	NaN	NaN	NaN	NaN	NaN	NaN	NaN	NaN	NaN	NaN
[truncated: 4,374 more rows]
[truncated: 38 more columns]
