# Supplementary material for: DDI2 Is a Ubiquitin-Directed Endoprotease Responsible for Cleavage of Transcription Factor NRF1
Source: Mol Cell. 2020 Jul 16;79(2):332–341.e7. doi: 10.1016/j.molcel.2020.05.035 (PMC7369636; doi:10.1016/j.molcel.2020.05.035)
Supplement: Table S2. Analysis of Ubiquitylation by UbiSite, Related to Figure 3 [file mmc3.xlsx]

## Sheet: UbiSite-PRM quant of Ubi Chains
Peptide	DDI2 (D>N) IP	Total UBI IP	Ratio DDI2/UBI ToT	Normalized on [Unmodified-Ubi]-ESTLHLVLR
[K6]-MQIFVK[+114]TLTGK	670474217	3139473380	0.213563	1.12547
[K11]-TLTGK[+114]TITLEVEPSDTIENVK	217913632	4342684160	0.0501795	0.264444
[K27]-TITLEVEPSDTIENVK[+114]AK	24289376	240794400	0.100872	0.53159
[K29]-AK[+114]IQDK	N/A	N/A	N/A	N/A
[K33]-IQDK[+114]EGIPPDQQR	30262678	208861648	0.144893	0.763582
[K48]-LIFAGK[+114]QLEDGR	17282150400	68636459008	0.251793	1.32694
[K63]-TLSDYNIQK[+114]ESTLHLVLR	49643420	504164736	0.0984667	0.518915
[K11-27]-TLTGK[+114]TITLEVEPSDTIENVK[+114]AK	N/A	2486431	N/A	N/A
[K27-29]-TITLEVEPSDTIENVK[+114]AK[+114]IQDK	N/A	7219901	N/A	N/A
[K29-33]-AK[+114]IQDK[+114]EGIPPDQQR	N/A	N/A	N/A	N/A
[Unmodified-Ubi]-ESTLHLVLR	28450109440	149930819584	0.189755	1
